# Supplementary material for: Induction of the Erythroid Differentiation of K562 Cells Is Coupled with Changes in the Inter-Chromosomal Contacts of rDNA Clusters
Source: Int J Mol Sci. 2023 Jun 7;24(12):9842. doi: 10.3390/ijms24129842 (PMC10298330; doi:10.3390/ijms24129842)
Supplement: Supplementary file 1 [file ijms-24-09842-s001.zip]

Archive with 4 entries (4 files):
- Supplemental Information-22-5-23.pdf
- Table S1.xlsx
- Table S16.xls
- Table S9.xls
