# Supplementary material for: Induction of the Erythroid Differentiation of K562 Cells Is Coupled with Changes in the Inter-Chromosomal Contacts of rDNA Clusters
Source: Int J Mol Sci. 2023 Jun 7;24(12):9842. doi: 10.3390/ijms24129842 (PMC10298330; doi:10.3390/ijms24129842)
Supplement: Supplementary file 1 [file ijms-24-09842-s001.zip › Table S1.xlsx]

## Sheet: 4C.Red.White.Diff.100
Gene	symbol	baseMean	log2FoldChange	lfcSE	stat	pvalue	padj	rep1.white	rep2.white	rep1.red	rep2.red
ENSG00000256642	LINC00273	39814.9	-0.549816	0.0166348	-33.0521	1.45177e-239	5.03454e-238	47112.4	47509.5	32317	32320.8
ENSG00000188681	TEKT4P2	40842.1	-0.838042	0.0167561	-50.014	0	0	52145.9	52616.5	29369.1	29236.9
ENSG00000171587	DSCAM	26515.3	-0.549355	0.0204999	-26.798	3.4113e-158	5.475e-157	31369.6	31635.5	21758.3	21298.1
ENSG00000178031	ADAMTSL1	23360.3	-0.492136	0.0222804	-22.0883	4.09889e-108	3.75474e-107	27047.5	27563.3	19623.7	19206.6
ENSG00000198961	PJA2	9050.61	11.6283	0.401036	28.9957	7.45333e-185	1.52362e-183	2.69846	8.60197	18177.7	18013.4
ENSG00000224184	MIR3681HG	11436.3	1.32287	0.0296531	44.6115	0	0	6450.22	6612.33	16593.1	16089.4
ENSG00000153707	PTPRD	22559.6	-0.934308	0.0205952	-45.3653	0	0	29467.2	29771.4	15502.5	15497.3
ENSG00000187172	BAGE2	19655.2	-0.935567	0.0220745	-42.3823	0	0	25621	26006.3	13512.4	13481.2
ENSG00000133424	LARGE1	14803.4	-0.57232	0.0237188	-24.1294	1.22818e-128	1.44117e-127	17610.1	17793.2	11887	11923.2
ENSG00000179399	GPC5	13373.4	-0.393453	0.0275609	-14.2758	3.0975e-46	1.1119e-45	15039.4	15330.4	11753	11370.9
ENSG00000237447	CDC27P2	15221.8	-0.552435	0.0892695	-6.18839	6.07822e-10	8.05452e-10	17987.9	18214.7	11575.9	13108.6
ENSG00000055609	KMT2C	10941.5	0.0860577	0.0266595	3.22803	0.00124645	0.00144298	10555.5	10674.2	11340.6	11195.7
ENSG00000198795	ZNF521	11573.3	-0.229582	0.0286513	-8.013	1.11947e-15	1.95857e-15	12407.5	12575.2	10846.5	10463.8
ENSG00000159216	RUNX1	10520.5	-0.169426	0.026925	-6.29252	3.12347e-10	4.18763e-10	11123.9	11151.6	9828.17	9978.13
ENSG00000183117	CSMD1	9876.33	-0.20516	0.0289776	-7.07995	1.44207e-12	2.15506e-12	10525.8	10627.7	9308.5	9043.3
ENSG00000078328	RBFOX1	7890.53	0.549635	0.0330101	16.6505	2.99931e-62	1.40016e-61	6322.49	6488.46	9219.95	9531.23
ENSG00000155886	SLC24A2	14054.6	-1.06069	0.0243017	-43.6465	0	0	18977.4	19023.3	9101.1	9116.49
ENSG00000140015	KCNH5	5521.76	2.20754	0.0383132	57.6184	0	0	1996.86	1934.58	9080.13	9075.46
ENSG00000164989	CCDC171	10654.4	-0.620026	0.0308275	-20.1128	5.70254e-90	3.94807e-89	12793.4	13023.4	8584.94	8216.04
ENSG00000258567	DUX4L16	8384.88	0.0213924	0.0305065	0.701239	0.483154	0.506907	8368.82	8277.67	8332.09	8560.92
ENSG00000171843	MLLT3	11158.7	-0.79628	0.0289002	-27.5528	4.10185e-167	7.20886e-166	14099.4	14223.4	8306.46	8005.35
ENSG00000116690	PRG4	4157.43	15.6492	1.44313	10.8439	2.13104e-27	5.28203e-27	0	0	8299.47	8330.26
ENSG00000117010	ZNF684	4072.42	12.1767	0.722273	16.8589	9.02907e-64	4.32949e-63	0.899486	2.58059	8212.08	8074.1
ENSG00000282894	DUX4L33	14178.4	-1.36719	0.0271714	-50.3172	0	0	20291.5	20576.8	8058.28	7786.89
ENSG00000171914	TLN2	5368.33	1.52229	0.0412798	36.8775	1.06227e-297	5.57551e-296	2869.36	2676.93	7939.43	7987.6
ENSG00000187720	THSD4	5818.88	0.998299	0.0344564	28.9728	1.44947e-184	2.91697e-183	3859.69	3904.43	7805.44	7705.94
ENSG00000107295	SH3GL2	7606.49	-0.0138747	0.0344665	-0.402557	0.687274	0.710506	7493.62	7792.52	7459.39	7680.43
ENSG00000182621	PLCB1	4036.05	3.58961	0.0522676	68.6775	0	0	619.746	618.481	7416.27	7489.69
ENSG00000154240	CEP112	5326.26	1.0644	0.0390432	27.2622	1.19222e-163	2.03096e-162	3481.01	3410.68	7365.01	7048.34
ENSG00000232000	CLCN3P1	5190.5	1.05697	0.0406253	26.0175	3.14029e-149	4.5853e-148	3282.22	3456.27	7122.65	6900.85
ENSG00000186094	AGBL4	7250.1	-0.00635761	0.0332904	-0.190974	0.848546	0.858492	7313.72	7219.63	7099.35	7367.71
ENSG00000097007	ABL1	5741.73	0.567781	0.0382364	14.8492	7.0386e-50	2.6881e-49	4508.22	4743.13	6923.41	6792.18
ENSG00000135976	ANKRD36	7076.92	-0.0713107	0.0367772	-1.93899	0.0525027	0.0581467	7047.47	7455.33	6889.62	6915.27
ENSG00000151025	GPR158	4905.53	1.17711	0.0368574	31.9368	8.22795e-224	2.42101e-222	3002.48	3014.13	6825.54	6779.98
ENSG00000044459	CNTLN	9702.85	-0.89406	0.0289772	-30.8539	4.96111e-209	1.29322e-207	12495.7	12736.9	6823.21	6755.58
ENSG00000173068	BNC2	11958.3	-1.3907	0.0266536	-52.1768	0	0	17229.7	17397.5	6592.5	6613.64
ENSG00000166206	GABRB3	4385.5	1.31901	0.0424917	31.0416	1.48181e-211	3.96922e-210	2459.2	2559.09	6376.95	6146.78
ENSG00000185666	SYN3	7848.17	-0.638379	0.0333627	-19.1345	1.30299e-81	8.02028e-81	9515.66	9596.36	6280.24	6000.41
ENSG00000144619	CNTN4	3438.6	2.77244	0.0568816	48.7404	0	0	899.486	856.756	6217.32	5780.84
ENSG00000141068	KSR1	3442.28	2.93877	0.0519386	56.5817	0	0	807.739	781.059	6177.7	6002.62
ENSG00000173406	DAB1	5498.45	0.339419	0.034777	9.75988	1.67349e-22	3.73125e-22	4879.71	4830	6098.47	6185.6
ENSG00000155052	CNTNAP5	4285.05	1.31562	0.0428798	30.6816	1.00044e-206	2.55638e-205	2500.57	2412.85	5991.28	6235.5
ENSG00000196090	PTPRT	7083.89	-0.492899	0.0331191	-14.8826	4.27343e-50	1.6385e-49	8390.41	8175.31	5829.32	5940.52
ENSG00000113645	WWC1	2894.9	7.95082	0.202447	39.2736	0	0	26.9846	19.7845	5789.7	5743.13
ENSG00000235857	CTBP2P1	7367.64	-0.625	0.0321761	-19.4243	4.80536e-84	3.08496e-83	8835.65	9042.39	5762.91	5829.63
ENSG00000136895	GARNL3	2798.08	6.5219	0.132295	49.2981	0	0	57.5671	62.7944	5706.98	5364.99
ENSG00000205549	C9orf92	8286.51	-0.927971	0.0301281	-30.8008	2.55528e-208	6.61647e-207	10917.1	10810.1	5680.18	5738.7
ENSG00000137821	LRRC49	2878.52	4.90166	0.0827945	59.2028	0	0	166.405	205.587	5620.76	5521.35
ENSG00000113448	PDE4D	3883.56	1.41764	0.0414323	34.2159	1.40053e-256	5.60788e-255	2127.28	2104.04	5620.76	5682.14
ENSG00000151650	VENTX	2733.63	15.0442	1.44335	10.4231	1.94553e-25	4.6387e-25	0	0	5547.35	5387.17
ENSG00000170624	SGCD	3092.18	2.84296	0.0537361	52.9059	0	0	780.754	732.888	5394.71	5460.36
ENSG00000156299	TIAM1	4436.99	0.612962	0.0376784	16.2683	1.65762e-59	7.40022e-59	3508	3508.74	5356.26	5374.97
ENSG00000156218	ADAMTSL3	5807.17	-0.248765	0.0339333	-7.33099	2.28462e-13	3.54089e-13	6275.71	6337.07	5332.96	5282.93
ENSG00000100354	TNRC6B	14420.6	-2.08152	0.0598889	-34.7564	1.10767e-264	4.78021e-263	23827.4	22832.2	5307.33	5715.41
ENSG00000140538	NTRK3	3847.69	1.07222	0.0444054	24.1461	8.19726e-129	9.64793e-128	2554.54	2406.83	5190.81	5238.57
ENSG00000089876	DHX32	4060.77	0.877215	0.0411817	21.3011	1.10938e-100	9.12888e-100	2850.47	2875.64	5167.51	5349.46
ENSG00000174469	CNTNAP2	3650.28	1.14791	0.0419548	27.3606	8.07603e-165	1.3941e-163	2272.1	2268.34	4996.23	5064.47
ENSG00000172264	MACROD2	4959.37	0.0639488	0.0372194	1.71816	0.0857682	0.0941559	4843.73	4855.81	4988.07	5149.86
ENSG00000069667	RORA	4884.42	0.0441922	0.037245	1.18653	0.235414	0.252932	4744.79	4873.88	4978.75	4940.27
ENSG00000198010	DLGAP2	5587.64	-0.339385	0.0352344	-9.63221	5.84569e-22	1.28565e-21	6173.17	6310.4	4911.17	4955.8
ENSG00000142192	APP	6309.96	-0.75403	0.0358428	-21.0372	2.99732e-98	2.3471e-97	7927.17	7916.39	4808.64	4587.63
ENSG00000080298	RFX3	3347.09	1.17791	0.0457812	25.729	5.53349e-146	7.84382e-145	2082.31	2021.46	4723.58	4561.02
ENSG00000147650	LRP12	2553.42	4.03771	0.0743718	54.2909	0	0	268.946	316.552	4720.08	4908.11
ENSG00000282870	FRG1DP	3128.14	1.5321	0.0485036	31.5873	5.52165e-219	1.56541e-217	1655.05	1560.4	4683.96	4613.14
ENSG00000224078	SNHG14	2501.3	3.99639	0.0710931	56.2135	0	0	283.338	306.23	4681.63	4734.01
ENSG00000259905	PWRN1	9629.8	-1.67806	0.0330031	-50.8456	0	0	14435	14911.5	4657.16	4515.55
ENSG00000171723	GPHN	7135.74	-1.07093	0.0333147	-32.146	1.00588e-226	3.07626e-225	9550.74	9786.46	4629.2	4576.54
ENSG00000162105	SHANK2	4120.1	0.359126	0.0392703	9.14498	5.96425e-20	1.24477e-19	3592.55	3627.45	4589.58	4670.8
ENSG00000168824	NSG1	2532.23	4.04793	0.077864	51.9872	0	0	273.444	303.649	4584.92	4966.89
ENSG00000157542	KCNJ6	4834.31	-0.170303	0.0369775	-4.60558	4.11312e-06	5.00638e-06	5065.91	5172.36	4553.46	4545.49
ENSG00000189337	KAZN	3525.82	0.762151	0.0469333	16.239	2.67111e-59	1.18432e-58	2692.16	2539.3	4511.52	4360.3
ENSG00000231934	FAM242A	6309.87	-0.866784	0.0341743	-25.3636	6.354e-142	8.72047e-141	8062.09	8238.1	4484.72	4454.56
ENSG00000196912	ANKRD36B	4177.1	0.2043	0.039806	5.13239	2.86084e-07	3.56595e-07	3856.1	3907.87	4407.82	4536.62
ENSG00000150672	DLG2	4670.39	-0.162998	0.0397374	-4.10189	4.09794e-05	4.89585e-05	5034.42	4834.31	4369.37	4443.47
ENSG00000186153	WWOX	3884.19	0.307798	0.0451232	6.82128	9.02305e-12	1.29415e-11	3584.45	3359.07	4299.46	4293.77
ENSG00000267374	MIR924HG	6469.64	-1.02559	0.0343072	-29.8942	2.34112e-196	5.25602e-195	8581.1	8772.29	4291.3	4233.88
ENSG00000021645	NRXN3	4532.78	-0.183386	0.037506	-4.88951	1.01085e-06	1.24521e-06	4795.16	4845.49	4261.01	4229.45
ENSG00000134775	FHOD3	4355.38	-0.112944	0.0386167	-2.92475	0.00344738	0.0039509	4510.02	4540.98	4234.21	4136.3
ENSG00000151322	NPAS3	4069.4	0.108166	0.0421532	2.56601	0.0102875	0.0116356	4011.71	3822.71	4223.72	4219.47
ENSG00000151067	CACNA1C	2935.12	1.17317	0.0562499	20.8564	1.33295e-96	1.02722e-95	1879.03	1728.14	4191.1	3942.24
ENSG00000132938	MTUS2	3365.75	0.772866	0.0437374	17.6706	7.0639e-70	3.66794e-69	2468.19	2502.31	4188.77	4303.75
ENSG00000198838	RYR3	3289.5	0.820664	0.0435661	18.8372	3.74215e-79	2.23952e-78	2353.96	2402.53	4187.6	4213.92
ENSG00000023171	GRAMD1B	2142.41	9.78941	0.437876	22.3566	1.04174e-110	1.00152e-109	7.19589	2.58059	4182.94	4376.94
ENSG00000150477	KIAA1328	3840.93	0.192492	0.0426105	4.51748	6.25814e-06	7.58396e-06	3515.19	3654.12	4146.82	4047.58
ENSG00000177694	NAALADL2	2662.76	1.53973	0.0556832	27.6517	2.6637e-168	4.74578e-167	1368.12	1357.39	4113.03	3812.49
ENSG00000283023	FRG1GP	2882.53	1.18893	0.0483572	24.5864	1.76773e-133	2.20768e-132	1795.37	1720.39	4046.62	3967.74
ENSG00000215386	MIR99AHG	5789.49	-0.975937	0.0399649	-24.4198	1.05347e-131	1.28265e-130	7579.97	7771.02	4023.31	3783.66
ENSG00000183230	CTNNA3	2837.51	1.24187	0.0490173	25.3353	1.30421e-141	1.78364e-140	1642.46	1729.86	4000.01	3977.72
ENSG00000260372	AQP4-AS1	4393.39	-0.298005	0.0390154	-7.63814	2.20379e-14	3.62537e-14	4810.45	4879.9	3994.19	3889.01
ENSG00000236052	LINC01643	4624.75	-0.498376	0.0378008	-13.1843	1.08099e-39	3.43862e-39	5460.78	5371.07	3814.75	3852.41
ENSG00000141431	ASXL3	3076.61	0.564386	0.0513186	10.9977	3.92048e-28	9.94588e-28	2500.57	2463.6	3814.75	3527.5
ENSG00000151474	FRMD4A	4505.68	-0.38601	0.040806	-9.45964	3.0901e-21	6.63825e-21	5059.61	5150.86	3811.25	4001.01
ENSG00000273540	AGBL1	9708.46	-1.99805	0.0349125	-57.2302	0	0	15258	15801.8	3800.77	3973.29
ENSG00000140945	CDH13	3995.12	-0.162222	0.0405519	-4.00036	6.32452e-05	7.52817e-05	4158.32	4280.34	3768.14	3773.68
ENSG00000147862	NFIB	4676.3	-0.638524	0.0388585	-16.432	1.1282e-60	5.10715e-60	5782.8	5606.76	3653.96	3661.68
ENSG00000078142	PIK3C3	2337.64	1.71217	0.0547367	31.2802	8.67864e-215	2.39063e-213	1066.79	1119.12	3627.16	3537.48
ENSG00000138792	ENPEP	1846.55	8.12406	0.268397	30.2688	2.94957e-201	7.0283e-200	13.4923	12.903	3627.16	3732.65
ENSG00000166960	CCDC178	3799.2	-0.0814379	0.0428849	-1.89899	0.0575658	0.063609	3930.75	3882.93	3605.02	3778.12
ENSG00000151952	TMEM132D	2383.52	1.69027	0.0544972	31.0158	3.30575e-211	8.73438e-210	1155.84	1100.19	3587.54	3690.51
ENSG00000047617	ANO2	3802.72	-0.0636654	0.0484557	-1.31389	0.188883	0.203897	3828.21	3945.72	3571.23	3865.72
ENSG00000162670	BRINP3	2022.26	2.872	0.0656952	43.7171	0	0	506.411	466.227	3570.07	3546.35
ENSG00000183098	GPC6	2347.33	1.56033	0.0567665	27.4867	2.52958e-166	4.40577e-165	1142.35	1234.38	3556.08	3456.53
ENSG00000132932	ATP8A2	2873.48	0.681899	0.0508821	13.4015	5.92138e-41	1.92136e-40	2126.39	2286.4	3551.42	3529.72
ENSG00000282826	FRG1CP	5975.81	-1.30414	0.038528	-33.8491	3.74686e-251	1.41289e-249	8463.26	8548.64	3547.93	3343.42
ENSG00000120549	KIAA1217	3683.39	-0.164877	0.0428118	-3.85121	0.000117533	0.000139007	3955.94	3831.32	3515.3	3431.02
ENSG00000113638	TTC33	2365.7	1.61447	0.0541464	29.8167	2.37289e-195	5.23653e-194	1143.25	1186.21	3507.15	3626.19
ENSG00000150275	PCDH15	3053.6	0.430209	0.0446935	9.62576	6.2243e-22	1.36506e-21	2573.43	2629.62	3507.15	3504.21
ENSG00000185737	NRG3	2609.48	0.887516	0.0505676	17.5511	5.83438e-69	2.99745e-68	1789.98	1871.79	3436.07	3340.09
ENSG00000078114	NEBL	1802.34	3.52553	0.0790018	44.626	0	0	283.338	292.467	3422.09	3211.45
ENSG00000137872	SEMA6D	4254.71	-0.605644	0.0394504	-15.3521	3.43104e-53	1.38382e-52	5171.15	5098.39	3408.11	3341.2
ENSG00000185052	SLC24A3	2362.61	1.19935	0.0545642	21.9805	4.42833e-107	4.00924e-106	1399.6	1466.64	3365	3219.22
ENSG00000154864	PIEZO2	1988.73	2.32375	0.0651281	35.6797	8.15976e-279	3.86494e-277	626.042	697.62	3352.18	3279.1
ENSG00000198597	ZNF536	1819.58	3.07754	0.0730517	42.1282	0	0	362.493	407.733	3304.41	3203.69
ENSG00000108684	ASIC2	3219.77	0.0969623	0.0435788	2.22499	0.0260822	0.0292277	3132.91	3090.69	3302.08	3353.4
ENSG00000049192	ADAMTS6	2364.74	1.25014	0.053233	23.4844	5.89189e-122	6.53832e-121	1363.62	1435.67	3297.42	3362.27
ENSG00000185053	SGCZ	4129.13	-0.556176	0.0452302	-12.2966	9.45056e-35	2.73925e-34	4773.57	5057.1	3288.1	3397.75
ENSG00000173482	PTPRM	3300.09	-0.0308069	0.0494076	-0.623526	0.532939	0.557483	3212.06	3457.99	3258.97	3271.34
ENSG00000170579	DLGAP1	4979.77	-1.04172	0.0374183	-27.8399	1.4265e-170	2.60119e-169	6702.07	6705.23	3219.35	3292.4
ENSG00000127124	HIVEP3	3678.65	-0.415303	0.0413763	-10.0372	1.04582e-23	2.40068e-23	4223.09	4185.72	3179.74	3126.07
ENSG00000103647	CORO2B	1541.65	10.1893	0.591635	17.2223	1.80811e-66	8.96896e-66	3.59794	1.72039	3126.14	3035.13
ENSG00000141441	GAREM1	2724.21	0.507397	0.0492883	10.2945	7.4627e-25	1.75455e-24	2268.5	2232.21	3121.48	3274.66
ENSG00000157554	ERG	4979.69	-1.11994	0.0424	-26.4137	9.54416e-154	1.47687e-152	6636.41	7005.44	3109.83	3167.1
ENSG00000071242	RPS6KA2	2276.76	1.08356	0.0517664	20.9316	2.75816e-97	2.13826e-96	1464.36	1455.45	3066.71	3120.52
ENSG00000157445	CACNA2D3	1766.01	2.80832	0.0700559	40.0868	0	0	422.758	459.345	3049.24	3132.72
ENSG00000183454	GRIN2A	2507.5	0.542506	0.0568761	9.53839	1.4507e-21	3.15306e-21	1959.98	2122.11	3048.07	2899.84
ENSG00000149972	CNTN5	2791.92	0.252296	0.0460281	5.48136	4.22071e-08	5.34853e-08	2540.15	2556.5	3048.07	3022.94
ENSG00000100030	MAPK1	4027.17	-0.783357	0.0431929	-18.1362	1.64989e-73	9.08961e-73	5161.25	5026.99	3030.59	2889.86
ENSG00000185651	UBE2L3	4244.69	-0.904015	0.0412366	-21.9227	1.57963e-106	1.4235e-105	5488.66	5575.8	3017.78	2896.52
ENSG00000101746	NOL4	3814.39	-0.62687	0.0411334	-15.2399	1.92073e-52	7.62013e-52	4592.78	4667.43	3015.45	2981.91
ENSG00000259154	DUX4L17	3060.64	-0.0923338	0.0454103	-2.03332	0.0420197	0.0467367	3132.91	3183.59	3008.46	2917.59
ENSG00000166833	NAV2	1845.01	2.10873	0.0694586	30.3595	1.8801e-202	4.50761e-201	742.976	646.868	2981.66	3008.52
ENSG00000156113	KCNMA1	1651.34	2.66018	0.080824	32.9133	1.41905e-237	4.83474e-236	411.065	490.312	2933.89	2770.1
ENSG00000183036	PCP4	3543.53	-0.46554	0.0445753	-10.4439	1.56233e-25	3.73191e-25	4035.99	4184.86	2929.22	3024.04
ENSG00000174501	ANKRD36C	3188.44	-0.227977	0.0436971	-5.21721	1.8164e-07	2.27578e-07	3425.24	3454.55	2917.57	2956.4
ENSG00000281641	SAMD12-AS1	1488.79	6.51981	0.178249	36.5771	6.61397e-293	3.38009e-291	35.08	29.2467	2898.93	2991.89
ENSG00000183722	LHFPL6	1625.59	3.27545	0.078317	41.8229	0	0	315.72	293.327	2881.45	3011.85
ENSG00000233867	SLC9B1P3	4389.18	-1.07426	0.0414661	-25.9068	5.57706e-148	8.08258e-147	5852.96	6049.76	2862.81	2791.17
ENSG00000188352	FOCAD	2821.63	0.177161	0.0578928	3.06016	0.00221217	0.00254655	2663.38	2634.78	2829.02	3159.33
ENSG00000133687	TMTC1	1461.93	3.67698	0.0894583	41.1027	0	0	219.475	204.727	2797.56	2625.94
ENSG00000165487	MICU2	1426.42	5.61147	0.139268	40.2926	0	0	66.562	48.171	2797.56	2793.39
ENSG00000181355	OFCC1	1818.73	1.51083	0.0638057	23.6786	5.99602e-124	6.7503e-123	959.752	929.873	2787.07	2598.22
ENSG00000230876	LINC00486	3629.97	-0.802586	0.0559442	-14.3462	1.12555e-46	4.07423e-46	4452.46	4774.95	2770.76	2521.7
ENSG00000185532	PRKG1	2426.73	0.406833	0.0494932	8.21998	2.03532e-16	3.70267e-16	2110.19	2063.61	2770.76	2762.34
ENSG00000182732	RGS6	2581.56	0.234703	0.0481195	4.8775	1.07439e-06	1.32222e-06	2392.63	2351.78	2769.6	2812.24
ENSG00000121904	CSMD2	2637.58	0.0762674	0.0496684	1.53553	0.124653	0.13596	2532.95	2602.1	2764.94	2650.34
ENSG00000228340	MIR646HG	2908.63	-0.156221	0.0452802	-3.45009	0.000560391	0.000654801	3058.25	3073.48	2762.61	2740.16
ENSG00000254101	LINC02055	2065.79	0.961302	0.0540717	17.7783	1.04103e-70	5.48625e-70	1406.8	1396.96	2760.28	2699.13
ENSG00000166415	WDR72	2461.6	0.422558	0.0509924	8.28669	1.16442e-16	2.14342e-16	2099.4	2108.34	2752.12	2886.54
ENSG00000243422	RPL23AP49	3124.42	-0.325179	0.0475863	-6.83346	8.28899e-12	1.19239e-11	3556.57	3394.34	2732.31	2814.46
ENSG00000155307	SAMSN1	1865.28	1.31137	0.0628061	20.8796	8.20212e-97	6.34603e-96	1030.81	1111.37	2721.83	2597.11
ENSG00000172915	NBEA	2144.47	0.828173	0.0540154	15.3322	4.66062e-53	1.87584e-52	1540.82	1550.07	2688.04	2798.93
ENSG00000148948	LRRC4C	22256.1	-3.9983	0.034355	-116.382	0	0	40868.2	42912.6	2651.92	2591.56
ENSG00000135905	DOCK10	1342.81	8.11194	0.313248	25.8962	7.35372e-148	1.06178e-146	8.99486	10.3224	2647.25	2704.67
ENSG00000188107	EYS	2413.27	0.278651	0.0519893	5.35977	8.33275e-08	1.05045e-07	2235.22	2127.27	2616.96	2673.62
ENSG00000170558	CDH2	2441.77	0.283632	0.051401	5.51802	3.42841e-08	4.34594e-08	2219.03	2186.62	2614.63	2746.81
ENSG00000266736	GTF2IP6	8101.57	-2.39482	0.0370139	-64.7005	0	0	13361	13867.2	2606.47	2571.6
ENSG00000198793	MTOR	1343.22	4.68979	0.112898	41.5403	0	0	89.9486	110.105	2566.86	2605.98
ENSG00000248905	FMN1	3450.66	-0.732869	0.0430898	-17.008	7.16802e-65	3.48007e-64	4302.24	4315.61	2562.2	2622.61
ENSG00000019485	PRDM11	2791.16	-0.191473	0.0498148	-3.84369	0.000121198	0.000143279	2908.04	3044.24	2558.7	2653.66
ENSG00000110328	GALNT18	2182.43	0.36175	0.0593207	6.0982	1.07268e-09	1.41053e-09	1977.97	1842.54	2527.24	2381.98
ENSG00000171189	GRIK1	2301.47	0.35844	0.0551793	6.49591	8.2534e-11	1.13511e-10	1963.58	2070.49	2522.58	2649.23
ENSG00000137766	UNC13C	5171.55	-1.59415	0.040705	-39.1635	0	0	7652.83	7887.14	2521.42	2624.83
ENSG00000145526	CDH18	1942.26	0.816792	0.0567151	14.4017	5.0512e-47	1.84561e-46	1378.91	1433.95	2512.1	2444.08
ENSG00000113319	RASGRF2	1905.59	0.915791	0.0556212	16.4648	6.56948e-61	3.00187e-60	1312.35	1328.14	2493.45	2488.43
ENSG00000110934	BIN2	1240.73	10.8766	0.835167	13.0233	9.02354e-39	2.82413e-38	1.79897	0.860197	2481.8	2478.45
ENSG00000203780	FANK1	4076.88	-1.17958	0.0414648	-28.4478	5.1947e-178	1.01388e-176	5700.04	5613.64	2465.49	2528.35
ENSG00000168702	LRP1B	2043.55	0.650755	0.057104	11.396	4.37943e-30	1.15555e-29	1540.82	1639.54	2465.49	2528.35
ENSG00000134504	KCTD1	2565.51	-0.165652	0.0495504	-3.3431	0.000828466	0.000964267	2684.07	2740.59	2463.16	2374.21
ENSG00000179869	ABCA13	1353.11	3.41992	0.0854856	40.0058	0	0	227.57	234.834	2453.84	2496.2
ENSG00000197959	DNM3	1782.33	1.12346	0.0584988	19.2049	3.36578e-82	2.09163e-81	1103.67	1138.9	2452.67	2434.1
ENSG00000148655	LRMDA	2229.61	0.330293	0.0522748	6.31841	2.64274e-10	3.5517e-10	1954.58	1996.52	2444.52	2522.81
ENSG00000158321	AUTS2	4085.04	-1.22033	0.0414989	-29.4064	4.55105e-190	9.7659e-189	5664.96	5768.48	2429.37	2477.34
ENSG00000149256	TENM4	1225.24	6.06512	0.170729	35.5249	2.02707e-276	9.26252e-275	38.6779	33.5477	2422.38	2406.37
ENSG00000104044	OCA2	1603.95	1.66479	0.063634	26.1619	7.21286e-151	1.07336e-149	780.754	757.833	2415.39	2461.82
ENSG00000187672	ERC2	1670.93	1.20985	0.0628943	19.2363	1.83919e-82	1.14846e-81	999.329	1017.61	2397.91	2268.87
ENSG00000066032	CTNNA2	1740.52	1.24453	0.0630806	19.7292	1.21131e-86	8.01486e-86	1002.03	1064.06	2390.92	2505.07
ENSG00000100154	TTC28	2196.11	0.185274	0.0534165	3.46847	0.000523425	0.00061216	2074.22	2036.09	2389.75	2284.39
ENSG00000172260	NEGR1	1504.42	1.84157	0.0662061	27.8157	2.80493e-170	5.09082e-169	647.63	664.932	2365.28	2339.84
ENSG00000141384	TAF4B	3215.17	-0.839543	0.0453458	-18.5142	1.58501e-76	9.0933e-76	4103.46	4146.15	2346.64	2264.43
ENSG00000095209	TMEM38B	1634.44	1.35775	0.0613564	22.1289	1.66669e-108	1.53399e-107	907.582	927.292	2341.98	2360.91
ENSG00000185046	ANKS1B	1300.94	3.31328	0.0857947	38.6187	0	0	232.967	242.575	2338.49	2389.74
ENSG00000133454	MYO18B	2039.22	0.393882	0.0547407	7.19541	6.22724e-13	9.43315e-13	1725.21	1799.53	2323.34	2308.79
ENSG00000087495	PHACTR3	1873.56	0.641141	0.0564285	11.362	6.46499e-30	1.69548e-29	1468.86	1458.89	2318.68	2247.8
ENSG00000259786	LINC02109	1264.66	3.12438	0.0866965	36.0381	2.11733e-284	1.01527e-282	246.459	273.543	2316.35	2222.29
ENSG00000214329	SLC9B1P2	2914.33	-0.61278	0.0458399	-13.3678	9.32334e-41	3.01263e-40	3542.18	3506.16	2303.53	2305.46
ENSG00000133195	SLC39A11	1556.34	1.37031	0.0648307	21.1367	3.65632e-99	2.8982e-98	848.215	887.723	2284.89	2204.55
ENSG00000245685	FRG1-DT	2489.07	-0.235371	0.050744	-4.63841	3.51101e-06	4.27485e-06	2750.63	2633.06	2284.89	2287.72
ENSG00000182240	BACE2	2439.16	-0.146631	0.0495612	-2.95859	0.00309051	0.00354924	2570.73	2555.64	2284.89	2345.38
ENSG00000165973	NELL1	1941.77	0.55304	0.0553947	9.98363	1.79772e-23	4.10244e-23	1578.6	1569.86	2273.24	2345.38
ENSG00000230006	ANKRD36BP2	1377	2.17731	0.0710757	30.6337	4.3561e-206	1.10582e-204	498.315	498.914	2267.41	2243.36
ENSG00000231672	DIRC3	1231.71	3.42921	0.0897657	38.2018	0	0	203.284	215.049	2266.25	2242.25
ENSG00000245750	DRAIC	2480.57	-0.174914	0.0519481	-3.3671	0.000759634	0.000884684	2603.11	2658.87	2263.92	2396.39
ENSG00000151320	AKAP6	1627.83	1.23732	0.0624199	19.8225	1.90361e-87	1.27038e-86	982.239	957.399	2242.94	2328.75
ENSG00000147481	SNTG1	1803.29	0.697609	0.0568915	12.2621	1.4472e-34	4.17602e-34	1386.11	1365.13	2242.94	2218.96
ENSG00000152377	SPOCK1	1219.68	3.45005	0.0903339	38.1922	0	0	208.681	200.426	2241.78	2227.83
ENSG00000117395	EBNA1BP2	1198.8	4.24098	0.108092	39.235	0	0	113.335	127.309	2232.46	2322.09
ENSG00000183032	SLC25A21	1192.9	3.81083	0.0978897	38.9298	0	0	152.913	164.298	2225.46	2228.94
ENSG00000184012	TMPRSS2	1207.27	3.77834	0.0968442	39.0146	0	0	167.304	160.857	2224.3	2276.63
ENSG00000150394	CDH8	1283.23	2.65306	0.0828553	32.0205	5.66016e-225	1.70419e-223	378.684	326.015	2211.48	2216.75
ENSG00000154655	L3MBTL4	4145.47	-1.45115	0.0412795	-35.1542	1.00122e-270	4.4698e-269	6041.85	6099.66	2210.32	2230.05
ENSG00000169330	MINAR1	1364.74	2.16737	0.0724456	29.9172	1.17573e-196	2.65497e-195	510.009	484.291	2207.99	2256.67
ENSG00000155093	PTPRN2	1514.89	1.39778	0.0645121	21.6669	4.21391e-104	3.7029e-103	851.813	815.467	2202.16	2190.13
ENSG00000155158	TTC39B	3449.63	-1.12601	0.0491314	-22.9183	3.04926e-116	3.13315e-115	4587.38	4874.74	2192.84	2143.56
ENSG00000169918	OTUD7A	2521.37	-0.440308	0.0503421	-8.74631	2.20444e-18	4.35063e-18	2901.74	2904.02	2190.51	2089.22
ENSG00000145934	TENM2	1842.51	0.507163	0.0573359	8.84547	9.11412e-19	1.82753e-18	1550.71	1493.3	2184.68	2141.34
ENSG00000169862	CTNND2	1689.69	0.797175	0.0593667	13.428	4.14618e-41	1.34985e-40	1237.69	1230.94	2176.53	2113.62
ENSG00000173517	PEAK1	1716.57	0.846866	0.0601534	14.0784	5.15318e-45	1.81459e-44	1205.31	1248.15	2168.37	2244.47
ENSG00000245832	MIR4300HG	1817.63	0.49007	0.0607385	8.06852	7.11548e-16	1.25907e-15	1464.36	1558.68	2166.04	2081.46
ENSG00000170959	DCDC1	1279.08	2.49302	0.0779987	31.9623	3.64877e-224	1.08182e-222	369.689	401.712	2162.55	2182.37
ENSG00000160190	SLC37A1	1088.98	5.21351	0.142961	36.4681	3.55833e-291	1.79488e-289	53.9692	60.2138	2161.38	2080.35
ENSG00000187323	DCC	2661.45	-0.496413	0.0503086	-9.86736	5.7664e-23	1.29911e-22	3063.65	3166.38	2160.22	2255.56
ENSG00000198732	SMOC1	1155.87	4.39258	0.113643	38.6526	0	0	101.642	108.385	2157.89	2255.56
ENSG00000145982	FARS2	2882.02	-0.659065	0.0509251	-12.9419	2.61192e-38	8.09631e-38	3575.46	3483.8	2156.72	2312.11
ENSG00000237505	PKN2-AS1	2075.02	0.0639118	0.053539	1.19374	0.232578	0.249954	2013.05	2044.69	2150.89	2091.44
ENSG00000273079	GRIN2B	2489.73	-0.400781	0.0489214	-8.19234	2.5619e-16	4.64538e-16	2850.47	2816.28	2149.73	2142.45
ENSG00000169946	ZFPM2	1194.99	3.77027	0.103874	36.2967	1.82706e-288	9.09781e-287	176.299	150.534	2129.92	2323.2
ENSG00000175806	MSRA	2680.87	-0.584682	0.0493817	-11.84	2.42335e-32	6.67537e-32	3267.83	3166.38	2112.44	2176.82
ENSG00000136237	RAPGEF5	1477.67	1.42363	0.0670267	21.2398	4.09491e-100	3.32038e-99	782.553	822.348	2110.11	2195.68
ENSG00000188641	DPYD	1705.17	0.591265	0.0687077	8.60552	7.59731e-18	1.47319e-17	1431.08	1290.3	2105.45	1993.85
ENSG00000110693	SOX6	1399.47	1.73648	0.0708281	24.5168	9.77117e-133	1.20864e-131	662.921	629.664	2099.63	2205.66
ENSG00000144229	THSD7B	2495.86	-0.542786	0.0538717	-10.0755	7.08759e-24	1.63179e-23	2875.66	3043.38	2071.66	1992.74
ENSG00000158019	BABAM2	1186.63	2.38569	0.0833612	28.6187	3.9306e-180	7.82896e-179	372.387	389.669	2069.33	1915.12
ENSG00000082068	WDR70	1444.48	1.27131	0.069718	18.235	2.72161e-74	1.52097e-73	805.94	886.003	2058.85	2027.12
ENSG00000111913	RIPOR2	1140.06	3.17357	0.0925583	34.2873	1.21486e-257	4.91513e-256	246.459	209.028	2057.68	2047.08
ENSG00000152092	ASTN1	1251.21	2.43567	0.086446	28.1756	1.16463e-174	2.20656e-173	422.758	358.702	2056.52	2166.84
ENSG00000261440	DUX4L45	1020.32	5.65979	0.166982	33.8945	8.021e-252	3.08451e-250	41.3764	37.8487	2043.7	1958.37
ENSG00000154645	CHODL	1820.97	0.309708	0.0617399	5.01633	5.26668e-07	6.52081e-07	1563.31	1688.57	2043.7	1988.31
ENSG00000182185	RAD51B	1889.84	0.103358	0.0586208	1.76316	0.0778732	0.0856098	1810.67	1833.08	2021.56	1894.05
ENSG00000183166	CALN1	1771.56	0.476893	0.060081	7.9375	2.06294e-15	3.5738e-15	1516.53	1446.85	2019.23	2103.63
ENSG00000184672	RALYL	1465.91	1.23732	0.0656284	18.8535	2.75215e-79	1.64959e-78	876.099	870.519	2013.4	2103.63
ENSG00000278641	DUX4L15	2588.87	-0.640987	0.0486917	-13.1642	1.41044e-39	4.47562e-39	3128.41	3181.01	2013.4	2032.66
ENSG00000187391	MAGI2	1904.86	0.235723	0.0608085	3.87648	0.000105977	0.000125454	1689.23	1809.85	2013.4	2106.96
ENSG00000154162	CDH12	2221.3	-0.248665	0.0514841	-4.82993	1.36579e-06	1.67659e-06	2420.52	2404.25	2012.24	2048.19
ENSG00000164808	SPIDR	1417.9	1.26527	0.072587	17.4311	4.79418e-68	2.4214e-67	881.496	785.36	2007.58	1997.18
ENSG00000134769	DTNA	1942.64	0.112817	0.0545574	2.06786	0.0386531	0.0430908	1879.93	1853.72	2007.58	2029.34
ENSG00000175302	ANKRD30BP1	1957.37	0.111459	0.0547029	2.03753	0.0415974	0.0462803	1881.72	1882.11	2005.25	2060.39
ENSG00000141447	OSBPL1A	2064.54	-0.0236027	0.0555433	-0.424942	0.670879	0.695222	2065.22	2098.02	1991.27	2103.63
ENSG00000276164	DUX4L20	2518.64	-0.643504	0.0490451	-13.1207	2.50716e-39	7.92335e-39	3086.14	3056.28	1973.79	1958.37
ENSG00000233639	PANTR1	1022.08	5.14719	0.264428	19.4653	2.1604e-84	1.39617e-83	43.1753	68.8157	1970.29	2006.05
ENSG00000185305	ARL15	1046.35	4.1062	0.113705	36.1127	1.43303e-285	7.04542e-284	129.526	100.643	1969.13	1986.09
ENSG00000153930	ANKFN1	2537.81	-0.614152	0.0512206	-11.9903	3.99295e-33	1.11573e-32	3123.92	3016.71	1967.96	2042.64
ENSG00000234948	LINC01524	1235.55	1.97819	0.0765389	25.8456	2.72935e-147	3.89735e-146	523.501	477.409	1956.31	1984.98
ENSG00000140836	ZFHX3	2287.27	-0.44875	0.0509735	-8.80359	1.32514e-18	2.6394e-18	2644.49	2635.64	1950.49	1918.44
ENSG00000278535	DHRS11	939.218	13.5028	1.44469	9.34646	9.06339e-21	1.92889e-20	0	0	1949.32	1807.55
ENSG00000107077	KDM4C	3172.37	-1.2168	0.0465673	-26.13	1.66342e-150	2.45655e-149	4441.66	4430.01	1948.16	1869.65
ENSG00000107104	KANK1	1335.54	1.36439	0.0681756	20.0129	4.25417e-89	2.89373e-88	755.568	738.909	1946.99	1900.7
ENSG00000258583	LINC01500	1805.89	0.262891	0.0566732	4.63872	3.5057e-06	4.26973e-06	1645.16	1638.67	1946.99	1992.74
ENSG00000107249	GLIS3	3553.5	-1.42877	0.0502156	-28.4527	4.51389e-178	8.85451e-177	5351.94	5012.37	1942.33	1907.35
ENSG00000183570	PCBP3	1648.08	0.421472	0.06991	6.02877	1.65207e-09	2.15903e-09	1484.15	1334.17	1936.5	1837.49
ENSG00000164627	KIF6	1677.18	0.481889	0.0643511	7.48843	6.96999e-14	1.11451e-13	1457.17	1342.77	1926.02	1982.76
ENSG00000253329	IGLV3-30	1031.66	3.17096	0.0972456	32.6077	3.18533e-233	1.03099e-231	199.686	212.469	1921.36	1793.14
ENSG00000164199	ADGRV1	1458.71	1.01101	0.0652269	15.4999	3.47459e-54	1.43262e-53	984.937	950.517	1915.53	1983.87
ENSG00000104043	ATP8B4	1933.95	0.00794758	0.0551405	0.144133	0.885395	0.893679	1940.19	1917.38	1913.2	1965.02
ENSG00000158258	CLSTN2	1589.25	0.638557	0.0805215	7.93027	2.18673e-15	3.78319e-15	1138.75	1347.07	1905.04	1966.13
ENSG00000261824	LINC00662	1599.86	0.63665	0.0618701	10.2901	7.80874e-25	1.83147e-24	1247.59	1257.61	1900.38	1993.85
ENSG00000237484	LINC01684	1266.06	1.58996	0.0738902	21.5179	1.05782e-102	9.04971e-102	660.223	602.998	1899.22	1901.81
ENSG00000139970	RTN1	1194.29	2.03824	0.0763426	26.6986	4.88201e-157	7.77121e-156	456.039	479.13	1898.05	1943.95
ENSG00000116117	PARD3B	1402	1.05552	0.0654101	16.137	1.40152e-58	6.13006e-58	925.571	896.325	1888.73	1897.37
ENSG00000183844	FAM3B	1983.07	-0.157091	0.05896	-2.66437	0.00771335	0.00875728	2165.96	2016.3	1875.92	1874.09
ENSG00000148848	ADAM12	2456.75	-0.645499	0.0525846	-12.2754	1.22736e-34	3.54956e-34	2940.42	3054.56	1874.75	1957.26
ENSG00000182348	ZNF804B	1142.18	2.09869	0.247896	8.46603	2.53903e-17	4.81288e-17	356.197	508.376	1867.76	1836.38
ENSG00000172995	ARPP21	1004.66	3.20814	0.0976956	32.8381	1.68283e-236	5.63458e-235	203.284	189.243	1859.6	1766.52
ENSG00000147488	ST18	1225.92	1.51712	0.0742736	20.426	9.81547e-93	7.00795e-92	653.027	616.761	1859.6	1774.28
ENSG00000185008	ROBO2	3421.5	-1.42529	0.045326	-31.4454	4.85288e-217	1.36584e-215	4932.78	5039.89	1851.45	1861.89
ENSG00000130021	PUDP	929.133	5.93428	0.188789	31.4334	7.07708e-217	1.97751e-215	28.7836	30.9671	1851.45	1805.33
ENSG00000140470	ADAMTS17	2736.44	-0.939083	0.0504587	-18.6109	2.62008e-77	1.51434e-76	3527.78	3666.16	1844.46	1907.35
ENSG00000175344	CHRNA7	3534.69	-1.5169	0.0473896	-32.0091	8.13733e-225	2.43118e-223	5119.88	5357.31	1836.3	1825.29
ENSG00000151883	PARP8	1719.37	0.164598	0.057826	2.84644	0.00442117	0.00505054	1629.87	1612.87	1831.64	1803.12
ENSG00000157551	KCNJ15	1477.6	0.741322	0.0636077	11.6546	2.17425e-31	5.86852e-31	1125.26	1087.29	1829.31	1868.54
ENSG00000101489	CELF4	2173.43	-0.429391	0.0526477	-8.15593	3.46504e-16	6.23354e-16	2506.87	2482.53	1825.81	1878.52
ENSG00000104237	RP1	922.003	4.98943	0.146513	34.0544	3.49138e-254	1.36975e-252	53.0697	59.3536	1823.48	1752.11
ENSG00000162374	ELAVL4	1357.78	0.982948	0.0661645	14.8561	6.34975e-50	2.4298e-49	905.783	918.69	1823.48	1783.15
ENSG00000168959	GRM5	1708.16	0.384916	0.0721564	5.33447	9.58255e-08	1.20644e-07	1443.68	1519.97	1814.16	2054.84
ENSG00000232284	GNG12-AS1	919.291	6.15152	0.202202	30.4226	2.75823e-203	6.73771e-202	26.9846	24.0855	1813	1813.1
ENSG00000160145	KALRN	1942.98	-0.236924	0.0631753	-3.75027	0.000176647	0.000208097	2005.85	2197.8	1809.5	1758.76
ENSG00000079841	RIMS1	925.281	5.95036	0.190134	31.2955	5.37118e-215	1.49012e-213	25.1856	33.5477	1806.01	1836.38
ENSG00000260596	DUX4	2687.46	-1.01897	0.0502669	-20.2713	2.30615e-91	1.6168e-90	3544.87	3652.4	1806.01	1746.56
ENSG00000261742	LINC00922	1673.2	0.171816	0.059255	2.8996	0.00373636	0.00427705	1566.01	1581.04	1802.51	1743.23
ENSG00000168356	SCN11A	1371.71	0.773282	0.0686353	11.2665	1.91989e-29	4.97788e-29	1003.83	1021.05	1789.69	1672.26
ENSG00000166446	CDYL2	1036.19	2.48568	0.0851539	29.1905	2.56017e-187	5.34607e-186	312.122	315.692	1780.37	1736.58
ENSG00000143951	WDPCP	1378.68	0.775433	0.0671426	11.549	7.46521e-31	1.99552e-30	998.43	1034.82	1780.37	1701.09
ENSG00000054611	TBC1D22A	2504.9	-0.852715	0.0498147	-17.1177	1.09457e-65	5.37459e-65	3209.37	3239.5	1768.72	1802.01
ENSG00000139915	MDGA2	1979.52	-0.307683	0.0543607	-5.66003	1.51343e-08	1.93233e-08	2172.26	2207.26	1768.72	1769.85
ENSG00000147485	PXDNL	2046.57	-0.447692	0.0538322	-8.31644	9.06462e-17	1.67572e-16	2353.06	2369.84	1750.08	1713.29
ENSG00000134376	CRB1	1057.73	2.21837	0.0900514	24.6345	5.39643e-134	6.78308e-133	406.568	342.358	1745.42	1736.58
ENSG00000143921	ABCG8	1178.72	1.47361	0.0730221	20.1803	1.45903e-90	1.01375e-89	635.937	612.46	1745.42	1721.06
ENSG00000173077	DELEC1	1515.26	0.442379	0.0661438	6.68815	2.26014e-11	3.17367e-11	1233.2	1335.89	1745.42	1746.56
ENSG00000143156	NME7	881.849	4.42824	0.131879	33.578	3.51025e-247	1.28621e-245	79.1548	77.4177	1739.59	1631.23
ENSG00000175600	SUGCT	1296.87	1.03616	0.0676855	15.3084	6.7196e-53	2.69339e-52	839.221	861.057	1738.43	1748.78
ENSG00000182256	GABRG3	2034.96	-0.503293	0.0591516	-8.50852	1.76165e-17	3.36064e-17	2314.38	2457.58	1724.44	1643.43
ENSG00000082805	ERC1	893.061	4.05835	0.119879	33.8539	3.1821e-251	1.2117e-249	99.843	102.363	1723.28	1646.76
ENSG00000227036	LINC00511	1073.89	2.11709	0.0806043	26.2653	4.78579e-152	7.23269e-151	406.568	398.271	1719.78	1770.96
ENSG00000172987	HPSE2	1524.27	0.475425	0.0645181	7.36886	1.72095e-13	2.68117e-13	1274.57	1276.53	1715.12	1830.84
ENSG00000067798	NAV3	2393.22	-0.819977	0.0512567	-15.9975	1.33048e-57	5.74178e-57	3024.07	3087.25	1712.79	1748.78
ENSG00000236404	VLDLR-AS1	1524.24	0.403445	0.0630815	6.39562	1.59902e-10	2.1723e-10	1341.13	1284.27	1712.79	1758.76
ENSG00000169126	ODAD2	889.309	5.13499	0.155516	33.019	4.33446e-239	1.48983e-237	40.4769	57.6332	1708.13	1751
ENSG00000082397	EPB41L3	1130.77	1.78821	0.0836621	21.3742	2.32146e-101	1.92662e-100	475.828	539.343	1708.13	1799.79
ENSG00000156103	MMP16	1461.37	0.578649	0.06572	8.80477	1.31124e-18	2.6144e-18	1151.34	1193.09	1703.47	1797.57
ENSG00000196376	SLC35F1	1494.57	0.28983	0.065105	4.45173	8.51799e-06	1.03001e-05	1328.54	1360.83	1696.48	1592.42
ENSG00000154646	TMPRSS15	1514.18	0.227783	0.0660141	3.45051	0.000559521	0.000653981	1368.12	1421.05	1690.65	1576.89
ENSG00000182463	TSHZ2	997.533	2.22951	0.0861172	25.8893	8.7894e-148	1.26437e-146	365.191	336.337	1667.35	1621.25
ENSG00000077092	RARB	918.499	2.97988	0.097602	30.5309	1.01244e-204	2.52072e-203	203.284	209.888	1666.19	1594.64
ENSG00000139734	DIAPH3	1034.44	2.02526	0.0807225	25.0891	6.53414e-139	8.66164e-138	404.769	411.174	1666.19	1655.63
ENSG00000150054	MPP7	1928.61	-0.465153	0.0725432	-6.41208	1.43546e-10	1.95488e-10	2086.81	2386.19	1655.7	1585.77
ENSG00000137968	SLC44A5	859.252	4.30712	0.128435	33.5355	1.46635e-246	5.32272e-245	76.4563	88.6003	1644.05	1627.91
ENSG00000186976	EFCAB6	2186.63	-0.735795	0.0524856	-14.019	1.19305e-44	4.1596e-44	2742.53	2722.52	1634.73	1646.76
ENSG00000226983	LINC01692	1223.16	1.20667	0.075942	15.8893	7.51166e-57	3.20256e-56	744.775	734.608	1631.23	1782.05
ENSG00000104059	FAM189A1	2846.38	-1.33419	0.0483309	-27.6054	9.58213e-168	1.69168e-166	4097.16	4054.97	1626.57	1606.84
ENSG00000164176	EDIL3	1429.49	0.393553	0.0636084	6.18712	6.12729e-10	8.11678e-10	1218.8	1252.45	1626.57	1620.14
ENSG00000134532	SOX5	2881.74	-1.32071	0.049817	-26.5111	7.2142e-155	1.12984e-153	4161.02	4071.31	1607.93	1686.68
ENSG00000144218	AFF3	1302.4	0.697718	0.0667102	10.4589	1.33329e-25	3.19659e-25	1004.73	982.345	1607.93	1614.6
ENSG00000147724	FAM135B	944.438	2.67347	0.0922588	28.978	1.24666e-184	2.5219e-183	263.549	248.597	1604.43	1661.17
ENSG00000198216	CACNA1E	1889.47	-0.461763	0.0618503	-7.46582	8.27852e-14	1.31718e-13	2274.8	2104.04	1603.27	1575.79
ENSG00000042781	USH2A	896.784	2.90939	0.0971225	29.9559	3.68966e-197	8.47967e-196	216.776	204.727	1600.94	1564.7
ENSG00000197134	ZNF257	1040.44	1.6042	0.082035	19.5551	3.73521e-85	2.42602e-84	491.119	538.483	1596.28	1535.86
ENSG00000134278	SPIRE1	894.505	3.15334	0.100839	31.2712	1.1501e-214	3.12376e-213	187.093	174.62	1593.95	1622.36
ENSG00000225914	TSBP1-AS1	840.272	7.43231	0.318427	23.3407	1.71155e-120	1.85172e-119	12.5928	6.88157	1593.95	1747.67
ENSG00000164597	COG5	807.372	4.86238	0.151822	32.0269	4.60546e-225	1.39747e-223	58.4666	49.0312	1592.78	1529.21
ENSG00000124491	F13A1	880.217	3.76212	0.115724	32.5093	7.8713e-232	2.46549e-230	112.436	129.03	1591.62	1687.79
ENSG00000018236	CNTN1	2031.39	-0.641691	0.0546525	-11.7413	7.82797e-32	2.1336e-31	2446.6	2504.89	1591.62	1582.44
ENSG00000267489	LINC01837	2337.22	-0.953579	0.0550575	-17.3197	3.34236e-67	1.6729e-66	2997.09	3168.1	1584.62	1599.07
ENSG00000172292	CERS6	2097.21	-0.731319	0.0536712	-13.6259	2.80866e-42	9.39605e-42	2599.51	2635.64	1583.46	1570.24
ENSG00000185774	KCNIP4	1744.29	-0.174273	0.063178	-2.75844	0.00580773	0.0066189	1801.67	1897.59	1583.46	1694.44
ENSG00000154654	NCAM2	1261.8	0.815677	0.0728135	11.2023	3.97363e-29	1.02549e-28	877.898	950.517	1576.47	1642.32
ENSG00000137090	DMRT1	1548.59	-0.0781782	0.0710518	-1.1003	0.271202	0.290659	1651.46	1529.43	1572.97	1440.5
ENSG00000112902	SEMA5A	1008.42	1.67583	0.0811916	20.6405	1.18867e-94	8.82755e-94	489.32	472.248	1570.64	1501.49
ENSG00000162599	NFIA	1116.07	1.40016	0.0766311	18.2714	1.39859e-74	7.82726e-74	617.047	609.88	1570.64	1666.72
ENSG00000238113	LINC01410	2816.24	-1.40415	0.0508165	-27.6318	4.61385e-168	8.18274e-167	4015.31	4159.91	1568.31	1521.45
ENSG00000234899	SOX9-AS1	1536.33	0.173613	0.0659786	2.63135	0.00850464	0.00964439	1435.58	1452.87	1561.32	1695.55
ENSG00000174837	ADGRE1	789.549	5.83105	0.198498	29.3759	1.11691e-189	2.38356e-188	26.0851	28.3865	1558.99	1544.74
ENSG00000153774	CFDP1	750.051	7.82286	0.382019	20.4777	3.40425e-93	2.44854e-92	5.39692	7.74177	1554.33	1432.73
ENSG00000179915	NRXN1	1835.72	-0.444047	0.0573885	-7.73756	1.01341e-14	1.70246e-14	2082.31	2149.63	1547.34	1563.59
ENSG00000218336	TENM3	806.615	5.3137	0.170292	31.2034	9.57186e-214	2.58174e-212	38.6779	40.4292	1543.84	1603.51
ENSG00000015171	ZMYND11	1329.4	0.253395	0.0780235	3.24768	0.00116351	0.00134937	1210.71	1214.6	1543.84	1348.46
ENSG00000198846	TOX	760.704	6.82318	0.735256	9.28001	1.69457e-20	3.58091e-20	20.6882	6.02138	1535.69	1480.42
ENSG00000166147	FBN1	822.675	4.40247	0.135056	32.5972	4.48883e-233	1.44088e-231	71.9589	76.5575	1528.7	1613.49
ENSG00000123106	CCDC91	1148.75	1.07592	0.0740284	14.5338	7.3946e-48	2.7301e-47	720.488	757.833	1528.7	1587.98
ENSG00000112232	KHDRBS2	2619.11	-1.21679	0.0542349	-22.4356	1.7672e-111	1.71167e-110	3585.35	3740.14	1526.37	1624.58
ENSG00000197085	NPSR1-AS1	1450.69	0.190066	0.0632902	3.00309	0.00267256	0.00307289	1342.03	1368.57	1526.37	1565.81
ENSG00000147872	PLIN2	1634.17	-0.18733	0.0605504	-3.09378	0.00197621	0.00227762	1706.33	1773.73	1525.2	1531.43
ENSG00000075420	FNDC3B	747.527	7.13576	0.305495	23.3581	1.14151e-120	1.24191e-119	12.5928	8.60197	1522.87	1446.04
ENSG00000148219	ASTN2	1402.2	0.222884	0.064649	3.4476	0.000565589	0.000660676	1270.97	1316.96	1519.38	1501.49
ENSG00000127603	MACF1	922.432	2.20685	0.0869698	25.3749	4.76956e-142	6.56914e-141	329.212	327.735	1513.55	1519.23
ENSG00000146555	SDK1	1648.47	-0.319362	0.0616841	-5.17738	2.25026e-07	2.81391e-07	1825.06	1834.8	1512.38	1421.64
ENSG00000087095	NLK	3443.89	-1.87309	0.0471969	-39.6866	0	0	5383.42	5437.3	1506.56	1448.26
ENSG00000204740	MALRD1	2457.2	-1.23658	0.0544769	-22.6992	4.56264e-114	4.56734e-113	3386.57	3513.04	1504.23	1424.97
ENSG00000112541	PDE10A	952.997	1.65263	0.0854324	19.3443	2.27503e-83	1.44619e-82	454.24	465.366	1499.57	1392.81
ENSG00000104375	STK3	1474.71	0.0546314	0.0642206	0.850683	0.394945	0.418317	1409.49	1483.84	1499.57	1505.92
ENSG00000102935	ZNF423	1474.69	0.0563662	0.0668187	0.84357	0.39891	0.422285	1501.24	1390.94	1499.57	1507.03
ENSG00000131558	EXOC4	1629.88	-0.174879	0.0622576	-2.80896	0.00497022	0.00567107	1764.79	1692.87	1496.07	1565.81
ENSG00000205592	MUC19	3218.56	-1.74233	0.0547871	-31.8018	6.10956e-222	1.77086e-220	4768.18	5143.12	1491.41	1471.55
ENSG00000176571	CNBD1	1378.2	0.24534	0.0663726	3.69641	0.000218671	0.000257136	1227.8	1294.6	1485.59	1504.81
ENSG00000157601	MX1	1219.3	0.74567	0.0738982	10.0905	6.08595e-24	1.40451e-23	941.762	880.842	1483.25	1571.35
ENSG00000234377	OBI1-AS1	816.524	3.07135	0.104851	29.2925	1.29173e-188	2.72666e-187	165.505	181.502	1478.59	1440.5
ENSG00000183704	SLC9B1P1	2524.38	-1.32903	0.052057	-25.5304	9.07412e-144	1.2816e-142	3599.74	3622.29	1471.6	1403.9
ENSG00000228159	LINC01674	1102.79	0.862445	0.0747504	11.5377	8.52162e-31	2.27477e-30	774.458	790.521	1461.12	1385.05
ENSG00000187555	USP7	740.097	13.1594	1.4449	9.10748	8.43195e-20	1.75602e-19	0	0	1461.12	1499.27
ENSG00000182771	GRID1	1199.35	0.612737	0.0706082	8.67799	4.0284e-18	7.89819e-18	971.445	925.572	1458.79	1441.61
ENSG00000078295	ADCY2	1472.02	0.0150209	0.0630993	0.238051	0.811841	0.828479	1478.76	1450.29	1456.46	1502.6
ENSG00000107518	ATRNL1	1543.68	-0.217326	0.0617217	-3.52106	0.000429828	0.000503454	1646.06	1673.08	1449.47	1406.12
ENSG00000118322	ATP10B	1145.75	0.722956	0.0731819	9.87889	5.13983e-23	1.15997e-22	840.12	888.583	1445.97	1408.34
ENSG00000167306	MYO5B	1628.28	-0.257476	0.0610698	-4.21609	2.4858e-05	2.98173e-05	1777.38	1769.42	1445.97	1520.34
ENSG00000122012	SV2C	792.752	3.21449	0.11248	28.5784	1.24722e-179	2.47153e-178	137.621	170.319	1443.64	1419.43
ENSG00000124496	TRERF1	736.388	8.89955	0.551261	16.144	1.25186e-58	5.48782e-58	2.69846	3.44079	1440.14	1499.27
ENSG00000156687	UNC5D	1139.8	0.824134	0.0726387	11.3457	7.79425e-30	2.03858e-29	808.638	836.971	1433.15	1480.42
ENSG00000215421	ZNF407	873.282	2.32666	0.0927678	25.0804	8.13298e-139	1.07444e-137	301.328	279.564	1428.49	1483.74
ENSG00000184613	NELL2	881.536	1.98644	0.0876113	22.6733	8.21472e-114	8.1601e-113	352.599	357.842	1427.33	1388.38
ENSG00000174482	LINGO2	1973.55	-0.758812	0.060101	-12.6256	1.52553e-36	4.56837e-36	2412.42	2549.62	1427.33	1504.81
ENSG00000179242	CDH4	2451.61	-1.29321	0.0534055	-24.2149	1.55134e-129	1.84263e-128	3411.75	3552.61	1422.67	1419.43
ENSG00000064655	EYA2	1313.06	0.110079	0.0708552	1.55357	0.120286	0.13127	1259.28	1266.21	1422.67	1304.1
ENSG00000147246	HTR2C	1006.64	1.08505	0.0817992	13.2648	3.70572e-40	1.18754e-39	661.122	628.804	1420.34	1316.3
ENSG00000215548	FRG1JP	8969.39	-3.5261	0.0392687	-89.7944	0	0	16359.9	16652.5	1418.01	1447.15
ENSG00000258144	LINC02406	738.646	4.544	0.148068	30.6886	8.07616e-207	2.07734e-205	71.0594	50.7516	1413.35	1419.43
ENSG00000170325	PRDM10	696.999	10.6293	1.02343	10.3859	2.87433e-25	6.81557e-25	1.79897	0	1413.35	1372.85
ENSG00000157680	DGKI	875.533	2.03112	0.0881499	23.0416	1.78412e-117	1.87284e-116	337.307	350.96	1412.18	1401.68
ENSG00000171016	PYGO1	748.088	7.81934	0.382812	20.426	9.81404e-93	7.00795e-92	8.09538	5.16118	1412.18	1566.91
ENSG00000261115	TMEM178B	884.421	1.68644	0.0926337	18.2054	4.67359e-74	2.60808e-73	401.171	436.98	1409.85	1289.68
ENSG00000144036	EXOC6B	761.227	3.62187	0.11898	30.4409	1.57976e-203	3.8834e-202	122.33	106.664	1408.68	1407.23
ENSG00000150347	ARID5B	1123	0.696877	0.0731515	9.52648	1.62705e-21	3.53438e-21	876.999	836.971	1405.19	1372.85
ENSG00000254066	LINC01938	714.748	13.1091	1.445	9.07204	1.16805e-19	2.42345e-19	0	0	1405.19	1453.8
ENSG00000206190	ATP10A	1451.89	-0.0454966	0.0637037	-0.71419	0.47511	0.498872	1458.97	1490.72	1405.19	1452.69
ENSG00000134955	SLC37A2	735.111	10.7068	1.02386	10.4573	1.35708e-25	3.25163e-25	0	1.72039	1402.86	1535.86
ENSG00000160207	HSF2BP	1090.33	0.83647	0.0730582	11.4494	2.36843e-30	6.28346e-30	790.648	775.037	1401.69	1393.92
ENSG00000088756	ARHGAP28	1182.48	0.652674	0.0731847	8.91818	4.74032e-19	9.61933e-19	905.783	933.314	1398.2	1492.62
ENSG00000184347	SLIT3	1446.62	-0.132175	0.0634793	-2.08217	0.0373269	0.0416483	1498.54	1526.85	1398.2	1362.87
ENSG00000171735	CAMTA1	1723.12	-0.577782	0.0585094	-9.87504	5.34129e-23	1.20474e-22	2064.32	2062.75	1395.87	1369.53
ENSG00000137478	FCHSD2	1215.43	0.362771	0.0698375	5.19451	2.05264e-07	2.56761e-07	1046.1	1080.41	1391.21	1344.02
ENSG00000176641	RNF152	1149.15	0.62219	0.0710473	8.75741	1.99779e-18	3.94881e-18	918.375	892.024	1390.04	1396.14
ENSG00000120594	PLXDC2	1165.3	0.568374	0.0700195	8.11737	4.76384e-16	8.51092e-16	934.566	942.776	1387.71	1396.14
ENSG00000239440	LINC02008	887.594	1.86846	0.0859086	21.7493	7.00995e-105	6.21613e-104	381.382	381.927	1385.38	1401.68
ENSG00000136250	AOAH	825.755	2.21224	0.095042	23.2764	7.68881e-120	8.24954e-119	278.841	307.09	1383.05	1334.04
ENSG00000183023	SLC8A1	850.661	1.88683	0.0924318	20.4132	1.27731e-92	9.10286e-92	375.985	348.38	1383.05	1295.23
ENSG00000154493	C10orf90	999.031	1.04099	0.0814763	12.7766	2.21501e-37	6.74224e-37	680.012	627.083	1376.06	1312.97
ENSG00000136267	DGKB	1868.58	-0.772375	0.056557	-13.6566	1.8447e-42	6.20331e-42	2354.85	2359.52	1374.89	1385.05
ENSG00000248673	LINC01331	1820.62	-0.653884	0.0613691	-10.6549	1.65354e-26	4.03668e-26	2178.56	2274.36	1370.23	1459.35
ENSG00000177663	IL17RA	696.947	10.0442	0.837049	11.9995	3.57473e-33	1.00031e-32	0.899486	1.72039	1369.07	1416.1
ENSG00000144451	SPAG16	715.343	4.64665	0.153659	30.2401	7.05144e-201	1.66999e-199	45.8738	63.6546	1367.9	1383.94
ENSG00000233723	LINC01122	1096.76	0.830787	0.0793647	10.468	1.21214e-25	2.90975e-25	752.87	825.789	1367.9	1440.5
ENSG00000176406	RIMS2	767.604	3.40129	0.114535	29.6966	8.50457e-194	1.8662e-192	128.627	136.771	1366.74	1438.28
ENSG00000168658	VWA3B	855.29	1.71118	0.091221	18.7586	1.64646e-78	9.73339e-78	399.372	400.852	1366.74	1254.2
ENSG00000145743	FBXL17	1096.09	0.565468	0.0795986	7.104	1.21199e-12	1.81752e-12	909.38	858.476	1366.74	1249.76
ENSG00000137802	MAPKBP1	663.304	6.79134	0.291657	23.2854	6.23493e-120	6.70816e-119	8.09538	15.4835	1363.24	1266.39
ENSG00000188677	PARVB	768.875	3.51897	0.12589	27.9527	6.11891e-172	1.13171e-170	105.24	141.072	1362.08	1467.11
ENSG00000149403	GRIK4	945.569	1.41154	0.0846878	16.6676	2.25593e-62	1.0544e-61	491.119	541.924	1359.75	1389.49
ENSG00000076356	PLXNA2	730.318	9.69658	0.727628	13.3263	1.62793e-40	5.25156e-40	0.899486	2.58059	1359.75	1558.04
ENSG00000231304	SGO1-AS1	740.558	3.77831	0.126118	29.9584	3.41766e-197	7.9013e-196	89.9486	110.965	1357.42	1403.9
ENSG00000107611	CUBN	629.35	7.66804	0.399902	19.1748	6.0084e-82	3.72195e-81	7.19589	5.16118	1355.09	1149.96
ENSG00000253661	ZFHX4-AS1	919.954	1.51917	0.0829733	18.3092	6.99374e-75	3.93677e-74	486.622	465.366	1352.76	1375.07
ENSG00000156011	PSD3	1020.53	0.864397	0.0835619	10.3444	4.43721e-25	1.04703e-24	762.764	684.717	1351.59	1283.03
ENSG00000155875	SAXO1	1206.63	0.505154	0.0806513	6.26343	3.76599e-10	5.03169e-10	1045.2	950.517	1349.26	1481.53
ENSG00000152578	GRIA4	1324.07	0.0844137	0.0658568	1.28178	0.199921	0.215334	1294.36	1276.53	1348.1	1377.29
ENSG00000007174	DNAH9	1432.2	-0.132359	0.0648662	-2.0405	0.0413009	0.0459635	1468.86	1526.85	1346.93	1386.16
ENSG00000253773	CFAP418-AS1	1275.49	0.220252	0.0679667	3.24059	0.00119282	0.00138172	1181.03	1175.89	1342.27	1402.79
ENSG00000075643	MOCOS	2471.11	-1.41388	0.0519387	-27.2221	3.5571e-163	5.98085e-162	3570.96	3616.27	1338.77	1358.44
ENSG00000182667	NTM	1588.16	-0.462174	0.0617082	-7.48966	6.90508e-14	1.10458e-13	1874.53	1806.41	1338.77	1332.93
ENSG00000169306	IL1RAPL1	1096.95	0.510576	0.0764666	6.67711	2.43694e-11	3.41946e-11	892.29	916.97	1338.77	1239.78
ENSG00000169071	ROR2	1093.96	0.594579	0.0740781	8.02638	1.00391e-15	1.76035e-15	852.713	890.304	1337.61	1295.23
ENSG00000206187	LINC02346	1190.22	0.228743	0.0727705	3.14335	0.00167026	0.0019273	1080.28	1111.37	1329.45	1239.78
ENSG00000141376	BCAS3	1941.28	-0.894603	0.0577542	-15.4898	4.06279e-54	1.66806e-53	2550.04	2499.73	1323.63	1391.7
ENSG00000166979	EVA1C	2341.9	-1.27479	0.0549652	-23.1927	5.39839e-119	5.76026e-118	3316.41	3312.62	1322.46	1416.1
ENSG00000163171	CDC42EP3	706.9	4.6393	0.15532	29.8693	4.93574e-196	1.10175e-194	61.1651	48.171	1315.47	1402.79
ENSG00000137145	DENND4C	1939.58	-0.897476	0.0658107	-13.6372	2.40475e-42	8.05871e-42	2632.8	2416.29	1311.98	1397.25
ENSG00000189056	RELN	972.219	0.901412	0.0822781	10.9557	6.24148e-28	1.57415e-27	696.202	659.771	1311.98	1220.93
ENSG00000140795	MYLK3	880.019	1.71358	0.100522	17.0468	3.69471e-65	1.80506e-64	450.643	372.465	1310.81	1386.16
ENSG00000111880	RNGTT	897.136	1.43427	0.0827668	17.3291	2.83832e-67	1.4243e-66	489.32	479.99	1308.48	1310.75
ENSG00000151746	BICD1	1095.59	0.485625	0.0802447	6.05181	1.43231e-09	1.87752e-09	865.306	959.98	1307.32	1249.76
ENSG00000153339	TRAPPC8	708.022	4.35542	0.144549	30.1311	1.89441e-199	4.43246e-198	68.3609	63.6546	1306.15	1393.92
ENSG00000255501	CARD18	875.191	1.58143	0.0920587	17.1785	3.84429e-66	1.90449e-65	469.532	407.733	1304.98	1318.51
ENSG00000211679	IGLC3	1413.43	-0.130379	0.0669133	-1.94847	0.0513586	0.0568958	1458.07	1496.74	1304.98	1393.92
ENSG00000095777	MYO3A	1647.64	-0.5845	0.0602545	-9.70051	2.99985e-22	6.66175e-22	1961.78	1992.22	1300.32	1336.26
ENSG00000145700	ANKRD31	831.099	2.17086	0.106961	20.2958	1.40084e-91	9.85661e-91	273.444	330.316	1295.66	1424.97
ENSG00000144681	STAC	951.165	1.04339	0.0808393	12.907	4.11172e-38	1.26821e-37	601.756	640.847	1295.66	1266.39
ENSG00000183715	OPCML	1375.51	-0.113491	0.0704011	-1.61206	0.106948	0.117043	1373.52	1485.56	1294.5	1348.46
ENSG00000165097	KDM1B	615.581	7.19267	0.345169	20.8381	1.95346e-96	1.50242e-95	10.7938	6.02138	1293.33	1152.18
ENSG00000132842	AP3B1	664.12	4.38948	0.312519	14.0455	8.21001e-45	2.87018e-44	75.5568	45.5904	1293.33	1242
ENSG00000168671	UGT3A2	777.281	2.47146	0.0990446	24.953	1.98283e-137	2.58434e-136	243.761	231.393	1292.17	1341.8
ENSG00000173064	HECTD4	906.832	1.32819	0.0859777	15.4481	7.7715e-54	3.16731e-53	542.39	491.172	1286.34	1307.43
ENSG00000135333	EPHA7	802.962	2.08166	0.0924495	22.5167	2.84759e-112	2.77891e-111	306.725	307.09	1282.85	1315.19
ENSG00000168300	PCMTD1	2603.91	-1.57252	0.0529671	-29.6886	1.07798e-193	2.35217e-192	3948.74	3846.8	1280.52	1339.58
ENSG00000170011	MYRIP	986.95	0.900298	0.080695	11.1568	6.63374e-29	1.70519e-28	718.689	658.911	1280.52	1289.68
ENSG00000169436	COL22A1	908.479	1.21687	0.0810851	15.0073	6.58012e-51	2.55316e-50	546.888	546.225	1268.86	1271.94
ENSG00000102466	FGF14	1275.93	-0.0100302	0.0666842	-0.150413	0.880439	0.888907	1279.07	1281.69	1267.7	1275.27
ENSG00000189144	ZNF573	635.563	5.7984	0.220045	26.3509	5.00682e-153	7.68636e-152	27.8841	17.2039	1260.71	1236.45
ENSG00000138246	DNAJC13	621.688	6.49505	0.273823	23.7199	2.24864e-124	2.53887e-123	14.3918	12.903	1260.71	1198.75
ENSG00000101463	SYNDIG1	1303.12	-0.197005	0.0748844	-2.63079	0.00851874	0.00965755	1331.24	1452.01	1254.88	1174.35
ENSG00000134146	DPH6	1086.05	0.340146	0.080311	4.23536	2.28182e-05	2.7379e-05	1002.03	915.249	1252.55	1174.35
ENSG00000151812	SLC35F4	1083.73	0.301563	0.0781616	3.8582	0.000114225	0.000135135	960.651	980.624	1252.55	1141.09
ENSG00000146648	EGFR	616.554	5.8135	0.224764	25.8648	1.65655e-147	2.37418e-146	18.8892	24.0855	1245.56	1177.68
ENSG00000179603	GRM8	858.149	1.29422	0.0862482	15.0058	6.73189e-51	2.60945e-50	482.125	511.817	1243.23	1195.42
ENSG00000258766	DIO2-AS1	607.6	8.62097	0.552616	15.6003	7.24736e-55	3.01701e-54	4.49743	1.72039	1242.07	1182.12
ENSG00000172456	FGGY	1291.9	-0.0967233	0.0680919	-1.42048	0.155468	0.168811	1304.25	1365.99	1242.07	1255.31
ENSG00000131941	RHPN2	693.047	3.3878	0.119631	28.3188	2.02768e-176	3.89877e-175	116.933	124.729	1239.74	1290.79
ENSG00000151414	NEK7	664.694	6.22125	0.246572	25.231	1.83163e-140	2.48743e-139	17.0902	18.0641	1238.57	1385.05
ENSG00000105738	SIPA1L3	1186.06	0.16609	0.0697968	2.37963	0.0173302	0.0195329	1129.75	1106.21	1238.57	1269.72
ENSG00000258368	ZNF970P	585.39	12.8206	1.446	8.86625	7.56514e-19	1.52401e-18	0	0	1230.41	1111.15
ENSG00000164181	ELOVL7	1098.05	0.232017	0.0755306	3.07184	0.00212747	0.00244978	1021.82	997.828	1229.25	1143.3
ENSG00000227367	SLC9B1P4	2512.16	-1.60609	0.052462	-30.6143	7.8972e-206	1.99173e-204	3775.14	3789.17	1224.59	1259.74
ENSG00000170962	PDGFD	589.126	7.92193	0.445243	17.7924	8.09966e-71	4.28015e-70	6.2964	3.44079	1223.42	1123.34
ENSG00000099917	MED15	1666.09	-0.841243	0.0610871	-13.7712	3.79856e-43	1.2874e-42	2141.68	2135.01	1221.09	1166.59
ENSG00000223685	LINC00571	824.961	1.55068	0.0935513	16.5757	1.04474e-61	4.84223e-61	447.944	392.25	1218.76	1240.89
ENSG00000101605	MYOM1	628.312	5.054	0.464238	10.8867	1.33441e-27	3.32021e-27	49.4717	24.0855	1218.76	1220.93
ENSG00000040341	STAU2	623.567	7.29069	0.351137	20.7631	9.33023e-96	7.07785e-95	8.99486	6.88157	1216.43	1261.96
ENSG00000186732	MPPED1	613.396	7.04279	0.326646	21.5609	4.18257e-103	3.61002e-102	9.89435	8.60197	1215.27	1219.82
ENSG00000148498	PARD3	810.738	1.37253	0.090123	15.2295	2.25155e-52	8.92349e-52	458.738	444.722	1210.61	1128.89
ENSG00000257335	MGAM	2863.95	-1.83853	0.0530313	-34.6688	2.327e-263	9.93192e-262	4420.97	4532.38	1209.44	1293.01
ENSG00000214273	AGGF1P1	1177.7	0.0917788	0.0700196	1.31076	0.189939	0.20498	1123.46	1156.96	1209.44	1220.93
ENSG00000165995	CACNB2	703.863	2.1855	0.104941	20.826	2.51742e-96	1.93234e-95	248.258	258.919	1207.11	1101.16
ENSG00000112851	ERBIN	618.532	4.74707	0.167346	28.3667	5.20429e-177	1.01067e-175	44.9743	43.87	1194.29	1190.99
ENSG00000157077	ZFYVE9	856.081	1.18199	0.0900583	13.1247	2.37755e-39	7.51988e-39	555.882	492.033	1194.29	1182.12
ENSG00000143341	HMCN1	1028.17	0.52831	0.0751359	7.0314	2.04473e-12	3.03235e-12	843.718	840.412	1194.29	1234.24
ENSG00000248309	MEF2C-AS1	1441.02	-0.443876	0.064453	-6.88682	5.7055e-12	8.26859e-12	1657.75	1664.48	1194.29	1247.54
ENSG00000050555	LAMC3	924.267	0.807583	0.0803997	10.0446	9.70423e-24	2.23025e-23	658.424	685.577	1193.13	1159.94
ENSG00000180537	RNF182	562.709	11.3204	1.43831	7.87063	3.52848e-15	6.04794e-15	0.899486	0	1193.13	1056.81
ENSG00000104723	TUSC3	717.974	2.48786	0.103877	23.95	9.23251e-127	1.06723e-125	223.972	210.748	1189.63	1247.54
ENSG00000181450	ZNF678	1355.33	-0.301295	0.0661147	-4.55716	5.18507e-06	6.29338e-06	1505.74	1487.28	1189.63	1238.67
ENSG00000183049	CAMK1D	1222.41	-0.123456	0.0703605	-1.75461	0.0793255	0.0871817	1245.79	1303.2	1188.47	1152.18
ENSG00000157617	C2CD2	1674.37	-0.781842	0.0645581	-12.1107	9.27253e-34	2.63072e-33	2072.42	2162.53	1186.14	1276.38
ENSG00000280081	LINC01667	1238.71	-0.0803093	0.0688419	-1.16658	0.243382	0.261276	1290.76	1255.89	1186.14	1222.04
ENSG00000183662	TAFA1	1206.21	0.0166863	0.0729294	0.228801	0.819024	0.83537	1237.69	1161.27	1184.97	1240.89
ENSG00000065526	SPEN	716.375	2.20115	0.0987707	22.2855	5.11184e-110	4.89024e-109	256.354	255.478	1182.64	1171.03
ENSG00000237232	ZNF295-AS1	882.336	1.00731	0.0817686	12.3191	7.15214e-35	2.07615e-34	593.661	578.912	1177.98	1178.79
ENSG00000141449	GREB1L	1046.89	0.301029	0.0826195	3.64356	0.000268895	0.00031562	991.234	885.143	1175.65	1135.54
ENSG00000235731	LINC02250	1556.67	-0.754404	0.0637383	-11.836	2.54415e-32	6.99822e-32	1914.11	1994.8	1174.49	1143.3
ENSG00000196660	SLC30A10	828.309	0.954533	0.0974536	9.79474	1.18605e-22	2.65359e-22	563.978	563.429	1174.49	1011.34
ENSG00000150667	FSIP1	802.759	1.52262	0.0887634	17.1537	5.89435e-66	2.90529e-65	409.266	419.776	1172.16	1209.84
ENSG00000144749	LRIG1	586.322	12.8233	1.44546	8.87142	7.22201e-19	1.45867e-18	0	0	1169.83	1175.46
ENSG00000157107	FCHO2	609.564	4.08826	0.145766	28.0467	4.37945e-173	8.17779e-172	62.964	72.2565	1167.5	1135.54
ENSG00000187147	RNF220	2106.28	-1.42327	0.0566402	-25.1282	2.44407e-139	3.27337e-138	3088.84	3047.68	1167.5	1121.13
ENSG00000107745	MICU1	578.484	8.0344	0.465258	17.2687	8.094e-67	4.02524e-66	1.79897	6.88157	1167.5	1137.76
ENSG00000166862	CACNG2	643.573	3.67256	0.131585	27.9103	2.00043e-171	3.66494e-170	87.2502	99.7828	1166.33	1220.93
ENSG00000186487	MYT1L	638.811	3.3227	0.281201	11.8161	3.2221e-32	8.84426e-32	140.32	92.0411	1165.16	1157.72
ENSG00000151572	ANO4	818.595	1.28694	0.08829	14.5763	3.97497e-48	1.47176e-47	456.939	494.613	1164	1158.83
ENSG00000143502	SUSD4	597.817	4.58034	0.166734	27.471	3.89901e-166	6.7606e-165	57.5671	38.7089	1161.67	1133.32
ENSG00000148120	AOPEP	946.643	0.778223	0.08407	9.25685	2.1056e-20	4.4302e-20	726.785	668.373	1160.5	1230.91
ENSG00000142875	PRKACB	565.039	5.5421	0.219295	25.2724	6.42807e-141	8.76022e-140	21.5877	25.8059	1158.17	1054.59
ENSG00000086619	ERO1B	556.719	11.3052	1.43793	7.86214	3.77639e-15	6.46146e-15	0	0.860197	1157.01	1069.01
ENSG00000006432	MAP3K9	591.624	4.63526	0.169591	27.3321	1.7652e-164	3.02029e-163	54.8687	36.9885	1153.51	1121.13
ENSG00000053747	LAMA3	950.818	0.645594	0.0786567	8.20774	2.25395e-16	4.09273e-16	756.468	726.866	1150.02	1169.92
ENSG00000170745	KCNS3	727.414	1.65232	0.100574	16.429	1.18681e-60	5.36619e-60	332.81	369.024	1147.69	1060.13
ENSG00000270242	ACTR3BP1	882.651	0.966022	0.0833109	11.5954	4.34874e-31	1.16647e-30	583.766	611.6	1145.36	1189.88
ENSG00000172348	RCAN2	1335.33	-0.494213	0.076774	-6.43724	1.21664e-10	1.66271e-10	1640.66	1482.98	1145.36	1072.33
ENSG00000162601	MYSM1	1044.21	0.0473825	0.0920304	0.514857	0.606653	0.629843	987.636	1065.78	1145.36	978.074
ENSG00000237515	SHISA9	910.351	0.803265	0.0866183	9.27361	1.79942e-20	3.79833e-20	626.042	700.2	1143.03	1172.14
ENSG00000056487	PHF21B	707.384	1.87021	0.0980278	19.0784	3.82021e-81	2.34403e-80	303.127	304.51	1140.7	1081.2
ENSG00000151240	DIP2C	907.81	0.637324	0.0867936	7.34298	2.08885e-13	3.24393e-13	676.414	744.07	1139.53	1071.22
ENSG00000183826	BTBD9	609.697	3.15853	0.128516	24.577	2.22832e-133	2.77398e-132	134.923	110.965	1137.2	1055.7
ENSG00000183579	ZNRF3	773.663	1.72777	0.0973302	17.7516	1.67533e-70	8.7695e-70	366.99	350.96	1131.38	1245.33
ENSG00000088538	DOCK3	1318.97	-0.419003	0.0713884	-5.86935	4.37512e-09	5.65114e-09	1449.07	1569	1126.71	1131.11
ENSG00000149124	GLYAT	589.899	4.57502	0.16507	27.7156	4.5285e-169	8.1054e-168	52.1702	43.0098	1125.55	1138.87
ENSG00000165078	CPA6	596.392	4.34938	0.159949	27.1922	8.02262e-163	1.33733e-161	44.0748	67.0953	1125.55	1148.85
ENSG00000184305	CCSER1	1255.3	-0.226932	0.0693729	-3.2712	0.00107094	0.00124313	1361.82	1346.21	1124.38	1188.77
ENSG00000157890	MEGF11	836.83	0.900997	0.0859614	10.4814	1.05165e-25	2.53073e-25	590.962	576.332	1123.22	1056.81
ENSG00000258991	DUX4L19	2240.9	-1.50732	0.0577108	-26.1186	2.24161e-150	3.29788e-149	3302.91	3328.96	1118.56	1213.17
ENSG00000122367	LDB3	540.119	8.45069	0.554008	15.2537	1.55499e-52	6.18178e-52	3.59794	2.58059	1118.56	1035.74
ENSG00000169760	NLGN1	1074.37	0.170333	0.0736823	2.31173	0.0207928	0.0233949	1023.62	998.688	1118.56	1156.61
ENSG00000250048	LINC00603	650.265	2.47811	0.107461	23.0606	1.15268e-117	1.21329e-116	199.686	196.125	1117.39	1087.86
ENSG00000147316	MCPH1	728.569	1.91572	0.101855	18.8084	6.44709e-79	3.83469e-78	286.037	324.294	1117.39	1186.55
ENSG00000124209	RAB22A	693.984	1.64399	0.104678	15.7052	1.39232e-55	5.85891e-55	335.508	337.197	1117.39	985.836
ENSG00000151914	DST	766.543	1.40899	0.0941871	14.9594	1.3517e-50	5.22389e-50	443.447	395.691	1109.24	1117.8
ENSG00000177485	ZBTB33	565.353	12.7709	1.44564	8.83403	1.00969e-18	2.01939e-18	0	0	1109.24	1152.18
ENSG00000100181	TPTEP1	951.992	0.46001	0.0786605	5.84804	4.97397e-09	6.40973e-09	820.331	782.779	1109.24	1095.62
ENSG00000168675	LDLRAD4	841.368	1.04907	0.0889909	11.7885	4.47317e-32	1.22437e-31	522.601	573.751	1108.07	1161.05
ENSG00000188803	SHISA6	970.204	0.5161	0.0789557	6.53657	6.29446e-11	8.68787e-11	805.04	792.241	1108.07	1175.46
ENSG00000112137	PHACTR1	559.085	6.12201	0.257267	23.7963	3.64453e-125	4.15113e-124	14.3918	17.2039	1106.91	1097.84
ENSG00000227124	ZNF717	1783.7	-1.16853	0.0592084	-19.7358	1.06217e-86	7.04005e-86	2469.99	2467.9	1105.74	1091.18
ENSG00000167081	PBX3	910.004	0.704335	0.0816296	8.62843	6.21991e-18	1.21033e-17	675.514	708.802	1105.74	1149.96
ENSG00000149269	PAK1	654.48	2.47943	0.109987	22.5429	1.57648e-112	1.54623e-111	185.294	212.469	1104.58	1115.58
ENSG00000167258	CDK12	567.357	5.63222	0.221417	25.4371	9.79624e-143	1.35888e-141	23.3866	21.5049	1103.41	1121.13
ENSG00000132849	PATJ	624.162	2.55643	0.118647	21.5466	5.69268e-103	4.90252e-102	197.887	165.158	1103.41	1030.19
ENSG00000164975	SNAPC3	948.311	0.614994	0.0848445	7.24849	4.21458e-13	6.44466e-13	778.055	720.845	1102.25	1192.1
ENSG00000242759	LINC00882	1182.52	-0.194462	0.0749675	-2.59395	0.00948809	0.0107439	1315.95	1208.58	1101.08	1104.49
ENSG00000159082	SYNJ1	692.616	1.67436	0.102682	16.3063	8.90074e-60	3.98737e-59	313.021	347.52	1095.26	1014.67
ENSG00000175787	ZNF169	579.239	12.8061	1.44625	8.85469	8.39133e-19	1.68695e-18	0	0	1088.26	1228.69
ENSG00000067141	NEO1	610.355	2.63445	0.115141	22.8802	7.31116e-116	7.47278e-115	170.003	168.599	1085.93	1016.89
ENSG00000099250	NRP1	948.223	0.440058	0.0844995	5.20782	1.91068e-07	2.39236e-07	760.965	848.154	1085.93	1097.84
ENSG00000117114	ADGRL2	936.919	0.474535	0.0788775	6.0161	1.78666e-09	2.32865e-09	798.744	769.876	1080.11	1098.95
ENSG00000071909	MYO3B	564.458	4.28842	0.157385	27.2479	1.75887e-163	2.98317e-162	53.9692	55.9128	1078.94	1069.01
ENSG00000075391	RASAL2	1055.13	0.0302224	0.0738307	0.409347	0.682285	0.705537	1053.3	1034.82	1078.94	1053.48
ENSG00000157483	MYO1E	4416.97	-2.96192	0.0980358	-30.2127	1.61496e-200	3.80152e-199	7765.26	7892.31	1076.61	933.717
ENSG00000086200	IPO11	518.849	7.73832	0.446573	17.3282	2.88024e-67	1.44347e-66	3.59794	6.02138	1076.61	989.163
ENSG00000154611	PSMA8	1884.8	-1.36061	0.058959	-23.0772	7.84801e-118	8.30563e-117	2710.15	2715.64	1075.45	1037.96
ENSG00000267586	LINC00907	873.874	0.664011	0.084312	7.87564	3.39004e-15	5.81835e-15	649.429	702.781	1074.28	1069.01
ENSG00000048052	HDAC9	1928.05	-1.29641	0.0612219	-21.1755	1.60587e-99	1.28337e-98	2702.06	2779.3	1073.12	1157.72
ENSG00000152061	RABGAP1L	715.737	1.77402	0.0986021	17.9917	2.26253e-72	1.22733e-71	313.021	334.617	1073.12	1142.2
ENSG00000186314	PRELID2	735.242	1.45248	0.0994911	14.5991	2.84488e-48	1.05636e-47	364.292	422.357	1073.12	1081.2
ENSG00000161040	FBXL13	780.248	1.31502	0.0927146	14.1835	1.15896e-45	4.11464e-45	438.05	456.764	1068.46	1157.72
ENSG00000126067	PSMB2	617.577	2.83222	0.115953	24.4255	9.16958e-132	1.12349e-130	147.516	156.556	1067.29	1098.95
ENSG00000117528	ABCD3	545.862	7.68596	0.426884	18.0048	1.78601e-72	9.70191e-72	5.39692	5.16118	1067.29	1105.6
ENSG00000178568	ERBB4	1122.9	-0.208669	0.077335	-2.69825	0.00697047	0.00792544	1155.84	1251.59	1067.29	1016.89
ENSG00000250590	LINC02492	856.582	0.764063	0.0860652	8.87773	6.82377e-19	1.37967e-18	662.022	608.159	1064.96	1091.18
ENSG00000185274	GALNT17	1240.12	-0.398726	0.0685877	-5.81338	6.12256e-09	7.88201e-09	1426.58	1394.38	1064.96	1074.55
ENSG00000188580	NKAIN2	774.239	1.40519	0.0978682	14.358	9.48799e-47	3.44727e-46	409.266	439.561	1063.8	1184.33
ENSG00000182901	RGS7	1086.56	-0.0746753	0.0770205	-0.969552	0.33227	0.353572	1069.49	1159.55	1062.63	1054.59
ENSG00000155511	GRIA1	527.386	6.16374	0.268711	22.9382	1.93319e-116	2.00227e-115	13.4923	15.4835	1061.47	1019.1
ENSG00000166128	RAB8B	531.104	7.14031	0.362379	19.704	1.99247e-86	1.30943e-85	8.99486	6.02138	1061.47	1047.94
ENSG00000006788	MYH13	1259.03	-0.52751	0.0750798	-7.02599	2.12559e-12	3.14866e-12	1546.22	1427.07	1061.47	1001.36
ENSG00000151090	THRB	1071.95	0.0555247	0.0747432	0.742873	0.457558	0.481093	1058.7	1044.28	1061.47	1123.34
ENSG00000111490	TBC1D30	534.316	7.06671	0.352898	20.0248	3.34873e-89	2.28585e-88	5.39692	10.3224	1060.3	1061.24
ENSG00000185630	PBX1	1026.17	0.202325	0.0775831	2.60785	0.00911136	0.0103204	948.958	959.98	1057.97	1137.76
ENSG00000144460	NYAP2	1054.54	-0.166264	0.0846149	-1.96496	0.0494194	0.0547632	1087.48	1142.34	1057.97	930.39
ENSG00000187955	COL14A1	825.497	0.839098	0.0843092	9.95263	2.45606e-23	5.58182e-23	601.756	582.353	1053.31	1064.57
ENSG00000101413	RPRD1B	531.138	5.08061	0.394536	12.8774	6.03196e-38	1.85496e-37	40.4769	20.6447	1050.98	1012.45
ENSG00000111728	ST8SIA1	860.041	0.770733	0.0843436	9.13802	6.36085e-20	1.32683e-19	630.54	640.847	1050.98	1117.8
ENSG00000179088	C12orf42	1127.35	-0.242787	0.0718467	-3.37924	0.000726868	0.000847032	1219.7	1224.06	1050.98	1014.67
ENSG00000187416	LHFPL3	783.219	1.2452	0.0932117	13.3588	1.05224e-40	3.39725e-40	470.431	459.345	1049.81	1153.28
ENSG00000114904	NEK4	540.059	5.09181	0.195992	25.9797	8.39996e-149	1.22193e-147	27.8841	33.5477	1048.65	1050.15
ENSG00000128833	MYO5C	560.247	4.36554	0.163439	26.7105	3.5542e-157	5.68087e-156	44.0748	59.3536	1047.48	1090.08
ENSG00000245164	LINC00861	607.308	3.03395	0.129717	23.3889	5.54391e-121	6.0655e-120	115.134	148.814	1047.48	1117.8
ENSG00000196628	TCF4	554.792	4.03676	0.151463	26.6518	1.70627e-156	2.70496e-155	57.5671	69.6759	1043.99	1047.94
ENSG00000198879	SFMBT2	1616.24	-1.08097	0.0617348	-17.5099	1.20365e-68	6.15129e-68	2189.35	2200.38	1042.82	1032.41
ENSG00000177103	DSCAML1	1082.85	0.0159207	0.077461	0.205532	0.837156	0.84719	1090.18	1064.06	1040.49	1136.65
ENSG00000231824	AKAIN1	985.978	0.351237	0.0846708	4.14827	3.34997e-05	4.00841e-05	872.502	861.057	1039.33	1171.03
ENSG00000134193	REG4	521.749	11.2118	1.4378	7.79788	6.29558e-15	1.06545e-14	0.899486	0	1038.16	1047.94
ENSG00000178445	GLDC	981.378	0.17702	0.078458	2.25624	0.0240558	0.0269959	949.857	892.884	1038.16	1044.61
ENSG00000133958	UNC79	2131.12	-1.63213	0.058024	-28.1285	4.3899e-174	8.27688e-173	3162.59	3282.51	1037	1042.39
ENSG00000263563	UBBP4	1914.44	-1.45887	0.0623454	-23.3998	4.29156e-121	4.72193e-120	2888.25	2726.82	1034.67	1008.01
ENSG00000204764	RANBP17	619.667	2.41463	0.109775	21.9961	3.13657e-107	2.84636e-106	202.384	189.243	1034.67	1052.37
ENSG00000224957	LINC01266	1525.19	-0.951346	0.0663014	-14.3488	1.08386e-46	3.9343e-46	2069.72	1951.79	1034.67	1044.61
ENSG00000163046	ANKRD30BL	786.114	1.02052	0.0896653	11.3814	5.17607e-30	1.35929e-29	538.792	499.774	1034.67	1071.22
ENSG00000160179	ABCG1	1447.82	-0.654462	0.0804135	-8.1387	3.99537e-16	7.1743e-16	1812.46	1729.86	1034.67	1214.28
ENSG00000139865	TTC6	753.13	1.02648	0.0930501	11.0315	2.69324e-28	6.85937e-28	518.104	473.968	1033.5	986.945
ENSG00000233435	AGGF1P2	1166.56	-0.299988	0.0711751	-4.21478	2.50018e-05	2.99806e-05	1266.48	1308.36	1033.5	1057.92
ENSG00000169604	ANTXR1	1119.28	-0.182798	0.0734557	-2.48854	0.0128269	0.0144824	1162.14	1218.04	1033.5	1063.46
ENSG00000248869	LINC02511	551.253	5.32555	0.208735	25.5135	1.39705e-143	1.96599e-142	29.683	24.0855	1032.34	1118.91
ENSG00000080224	EPHA6	764.733	1.1294	0.0892355	12.6564	1.03092e-36	3.09914e-36	488.421	471.388	1032.34	1066.79
ENSG00000166266	CUL5	505.361	12.6087	1.44602	8.71958	2.79232e-18	5.50246e-18	0	0	1031.17	990.272
ENSG00000140479	PCSK6	1690.74	-1.21672	0.0612765	-19.8562	9.74673e-88	6.52695e-87	2379.14	2349.2	1028.84	1005.8
ENSG00000265485	LINC01915	1133.74	-0.174895	0.0747747	-2.33896	0.0193373	0.0217699	1178.33	1226.64	1028.84	1101.16
ENSG00000054392	HHAT	559.748	2.7141	0.140585	19.3057	4.80587e-83	3.04007e-82	170.003	126.449	1027.68	914.865
ENSG00000170927	PKHD1	1013.4	0.0301286	0.0754439	0.399351	0.689634	0.712757	1018.22	987.506	1027.68	1020.21
ENSG00000119522	DENND1A	527.869	5.07994	0.199139	25.5095	1.54642e-143	2.16834e-142	23.3866	36.9885	1025.35	1025.76
ENSG00000124813	RUNX2	514.179	6.31521	0.28457	22.1921	4.0952e-109	3.85127e-108	14.3918	11.1826	1025.35	1005.8
ENSG00000167037	SGSM1	798.467	1.06332	0.0948162	11.2146	3.45907e-29	8.9388e-29	536.094	498.054	1024.18	1135.54
ENSG00000204406	MBD5	694.413	1.40867	0.0944423	14.9156	2.60839e-50	1.00506e-49	384.081	375.906	1021.85	995.817
ENSG00000148357	HMCN2	512.485	5.10151	0.203252	25.0995	5.03968e-139	6.7265e-138	24.2861	33.5477	1020.68	971.42
ENSG00000054118	THRAP3	596.733	2.80292	0.120203	23.3183	2.89426e-120	3.12259e-119	160.109	139.352	1020.68	1066.79
ENSG00000187079	TEAD1	515.689	11.195	1.43787	7.78582	6.92599e-15	1.16959e-14	0.899486	0	1018.35	1043.5
ENSG00000163637	PRICKLE2	478.165	5.8922	0.267161	22.0549	8.58025e-108	7.80461e-107	16.1908	15.4835	1016.02	864.963
ENSG00000163884	KLF15	476.07	7.75094	0.470371	16.4784	5.24915e-61	2.40138e-60	6.2964	2.58059	1016.02	879.379
ENSG00000261645	DISC1FP1	816.211	0.710864	0.096377	7.37586	1.63283e-13	2.54797e-13	667.419	571.171	1016.02	1010.23
ENSG00000259485	LINC02253	615.113	2.17289	0.107204	20.2688	2.42563e-91	1.69751e-90	216.776	229.673	1014.86	999.143
ENSG00000146592	CREB5	1218.44	-0.475802	0.0720875	-6.60034	4.10215e-11	5.68621e-11	1461.66	1373.73	1013.69	1024.65
ENSG00000198270	TMEM116	463.332	9.03779	0.732011	12.3465	5.08695e-35	1.47887e-34	2.69846	0.860197	1012.53	837.24
ENSG00000187957	DNER	679.215	1.30351	0.112489	11.5879	4.74571e-31	1.2712e-30	355.297	427.518	1012.53	921.519
ENSG00000125845	BMP2	488.889	9.53149	0.839222	11.3575	6.80449e-30	1.78331e-29	1.79897	0.860197	1012.53	940.37
ENSG00000169744	LDB2	486.178	6.13512	0.28068	21.8581	6.51497e-106	5.84391e-105	17.0902	10.3224	1010.2	907.102
ENSG00000139793	MBNL2	600.497	2.06373	0.110845	18.6182	2.28912e-77	1.32503e-76	235.665	227.952	1010.2	928.172
ENSG00000157884	CIB4	481.462	11.0954	1.43855	7.71292	1.22972e-14	2.05606e-14	0.899486	0	1007.87	917.083
ENSG00000067900	ROCK1	1242.65	-0.630247	0.0705077	-8.93869	3.93804e-19	8.01224e-19	1495.85	1523.41	1003.21	948.133
ENSG00000151789	ZNF385D	787.264	0.736731	0.0890511	8.27313	1.30492e-16	2.39185e-16	612.55	568.59	1002.04	965.876
ENSG00000121898	CPXM2	484.261	9.10198	0.728611	12.4922	8.2306e-36	2.42547e-35	2.69846	0.860197	1000.88	932.608
ENSG00000229140	CCDC26	1456.89	-0.915898	0.0678766	-13.4936	1.70637e-41	5.62132e-41	1846.65	1962.11	999.712	1019.1
ENSG00000196353	CPNE4	1411.36	-0.876397	0.0704201	-12.4453	1.48375e-35	4.33951e-35	1757.6	1896.73	999.712	991.381
ENSG00000162669	HFM1	788.654	0.649799	0.0923994	7.0325	2.02869e-12	3.00971e-12	643.133	584.934	995.051	931.499
ENSG00000142319	SLC6A3	907.566	0.190627	0.0840005	2.26935	0.0232468	0.0260955	815.834	879.121	992.721	942.588
ENSG00000154188	ANGPT1	531.107	3.66005	0.143722	25.4661	4.6827e-143	6.51886e-142	83.6522	72.2565	991.555	976.965
ENSG00000183666	GUSBP1	616.075	2.24562	0.108699	20.6591	8.09234e-95	6.04435e-94	216.776	212.469	991.555	1043.5
ENSG00000144868	TMEM108	1643.85	-1.09022	0.0684869	-15.9186	4.7083e-57	2.01844e-56	2268.5	2206.4	991.555	1108.93
ENSG00000075213	SEMA3A	724.298	1.11006	0.0966098	11.4902	1.47848e-30	3.93317e-30	486.622	430.959	991.555	988.054
ENSG00000230817	LINC01362	729.145	0.846052	0.0971143	8.71192	2.98766e-18	5.87846e-18	526.199	516.118	991.555	882.706
ENSG00000181827	RFX7	2892.66	-2.21903	0.0535304	-41.4536	0	0	4781.67	4743.99	990.39	1054.59
ENSG00000134516	DOCK2	542.878	3.33938	0.133096	25.09	6.39889e-139	8.5114e-138	98.9435	96.342	990.39	985.836
ENSG00000161133	USP41	493.248	4.79359	0.19453	24.6419	4.49445e-134	5.66767e-133	41.3764	27.5263	989.225	914.865
ENSG00000122420	PTGFR	852.943	0.522748	0.0837189	6.24409	4.26281e-10	5.67595e-10	682.71	717.404	989.225	1022.43
ENSG00000138698	RAP1GDS1	615.645	2.02624	0.104845	19.326	3.24498e-83	2.05604e-82	241.062	244.296	988.06	989.163
ENSG00000154975	CA10	1084.87	-0.28171	0.0783849	-3.59393	0.000325722	0.000382091	1242.19	1138.9	988.06	970.311
ENSG00000175262	C1orf127	489.79	11.1205	1.43803	7.73313	1.04932e-14	1.76126e-14	0.899486	0	985.73	972.529
ENSG00000171954	CYP4F22	473.7	11.0721	1.43852	7.69689	1.39419e-14	2.32405e-14	0	0.860197	985.73	908.211
ENSG00000130226	DPP6	862.688	0.376975	0.0839017	4.49305	7.02089e-06	8.4977e-06	775.357	726.006	985.73	963.658
ENSG00000152601	MBNL1	470.331	7.59597	0.448346	16.9422	2.19715e-64	1.06273e-63	3.59794	6.02138	984.564	887.142
ENSG00000244040	IL12A-AS1	660.182	1.704	0.101063	16.8608	8.74009e-64	4.19611e-63	320.217	300.209	984.564	1035.74
ENSG00000112699	GMDS	1740.16	-1.39133	0.0617706	-22.5241	2.41094e-112	2.35872e-111	2522.16	2516.94	983.399	938.152
ENSG00000118690	ARMC2	548.127	3.10859	0.127517	24.3778	2.94352e-131	3.5505e-130	115.134	112.686	981.069	983.618
ENSG00000154678	PDE1C	1803.8	-1.47531	0.0615113	-23.9844	4.04139e-127	4.6856e-126	2629.2	2676.93	977.573	931.499
ENSG00000269118	FAM90A28P	473.927	12.516	1.44637	8.65342	4.99799e-18	9.75488e-18	0	0	976.408	919.301
ENSG00000156273	BACH1	1970.94	-1.71665	0.0676336	-25.3816	4.03036e-142	5.57079e-141	2949.42	3094.13	975.243	864.963
ENSG00000229089	ANKRD20A8P	627.811	1.86788	0.102895	18.1533	1.20971e-73	6.70256e-73	275.243	264.941	975.243	995.817
ENSG00000130340	SNX9	803.772	0.718964	0.0860724	8.35301	6.65427e-17	1.23484e-16	604.455	610.74	975.243	1024.65
ENSG00000148482	SLC39A12	506.032	6.05998	0.266165	22.7678	9.57314e-115	9.68283e-114	13.4923	16.3437	974.078	1020.21
ENSG00000182944	EWSR1	622.821	1.90104	0.109896	17.2985	4.83014e-67	2.41445e-66	241.962	283.865	974.078	991.381
ENSG00000169621	APLF	682.255	1.37601	0.0950294	14.4798	1.62534e-47	5.9894e-47	384.081	375.046	974.078	995.817
ENSG00000176124	DLEU1	540.496	2.69609	0.131118	20.5624	5.96615e-94	4.34757e-93	128.627	159.997	972.913	900.449
ENSG00000274827	LINC01297	822.062	0.474702	0.085	5.58473	2.34069e-08	2.9778e-08	703.398	672.674	972.913	939.261
ENSG00000082293	COL19A1	813.406	0.5568	0.0980929	5.67625	1.37677e-08	1.759e-08	712.393	604.718	971.748	964.767
ENSG00000101557	USP14	511.599	4.7224	0.185327	25.4814	3.16734e-143	4.42516e-142	30.5825	43.87	970.582	1001.36
ENSG00000124302	CHST8	597.053	2.06463	0.107069	19.2831	7.44134e-83	4.67673e-82	227.57	233.113	969.417	958.113
ENSG00000255772	LINC01479	490.821	5.70435	0.243286	23.4471	1.41451e-121	1.56523e-120	20.6882	16.3437	965.922	960.331
ENSG00000141564	RPTOR	588.031	2.44536	0.114009	21.4489	4.67674e-102	3.9317e-101	180.797	184.082	965.922	1021.32
ENSG00000141027	NCOR1	528.479	3.75428	0.149139	25.173	7.91673e-140	1.06396e-138	63.8635	81.7187	964.757	1003.58
ENSG00000184384	MAML2	497.255	5.1261	0.207032	24.7599	2.42598e-135	3.13041e-134	22.4872	32.6875	962.426	971.42
ENSG00000132549	VPS13B	1001.05	-0.240147	0.0806087	-2.97917	0.00289035	0.00332133	1088.38	1079.55	962.426	873.835
ENSG00000156395	SORCS3	629.463	1.78952	0.104788	17.0775	2.18117e-65	1.06696e-64	296.83	268.381	961.261	991.381
ENSG00000141385	AFG3L2	472.416	9.0663	0.728433	12.4463	1.46474e-35	4.28715e-35	2.69846	0.860197	961.261	924.845
ENSG00000241684	ADAMTS9-AS2	607.397	2.21917	0.115925	19.1431	1.10459e-81	6.80987e-81	198.786	230.533	960.096	1040.17
ENSG00000164418	GRIK2	1251.06	-0.739241	0.0709245	-10.4229	1.94861e-25	4.6432e-25	1593.89	1535.45	958.931	915.974
ENSG00000234170	LINC02645	1182.51	-0.624402	0.0751945	-8.30383	1.00806e-16	1.86e-16	1390.61	1477.82	958.931	902.667
ENSG00000106571	GLI3	716.968	0.953998	0.0909081	10.4941	9.19553e-26	2.21697e-25	493.818	482.57	957.766	933.717
ENSG00000226930	GTF2IP2	1017.98	-0.235827	0.0822764	-2.86628	0.00415328	0.0047487	1049.7	1151.8	957.766	912.647
ENSG00000177459	ERICH5	468.359	11.0559	1.43831	7.68673	1.50948e-14	2.5087e-14	0	0.860197	956.6	915.974
ENSG00000188158	NHS	476.418	8.75627	0.652903	13.4113	5.19267e-41	1.68773e-40	1.79897	2.58059	954.27	947.024
ENSG00000167522	ANKRD11	466.119	7.72116	0.467745	16.5072	3.25722e-61	1.50072e-60	3.59794	5.16118	951.94	903.776
ENSG00000006740	ARHGAP44	492.054	3.03771	0.147432	20.6042	2.51701e-94	1.85504e-93	101.642	111.826	950.775	803.972
ENSG00000215231	LINC01020	479.412	12.5329	1.44615	8.66638	4.46083e-18	8.72839e-18	0	0	948.444	969.202
ENSG00000183778	B3GALT5	484.566	3.87139	0.159945	24.2045	1.99366e-129	2.36078e-128	57.5671	66.2352	947.279	867.181
ENSG00000267452	LINC02073	509.977	6.64184	0.319393	20.7952	4.78128e-96	3.64127e-95	11.6933	8.60197	947.279	1072.33
ENSG00000165702	GFI1B	446.795	9.40125	0.840694	11.1827	4.95438e-29	1.2769e-28	1.79897	0.860197	947.279	837.24
ENSG00000107186	MPDZ	986.031	-0.168221	0.088435	-1.90219	0.0571459	0.063181	975.043	1111.37	947.279	910.429
ENSG00000163006	CCDC138	524.288	3.53812	0.14121	25.0557	1.51245e-138	1.98457e-137	85.4512	80.8585	946.114	984.727
ENSG00000215568	GAB4	1159.98	-0.567538	0.0733911	-7.73306	1.0499e-14	1.76147e-14	1347.43	1422.77	943.784	925.954
ENSG00000196547	MAN2A2	472.876	7.05974	0.374336	18.8594	2.46097e-79	1.47963e-78	8.09538	6.02138	941.453	935.935
ENSG00000069869	NEDD4	521.291	3.79736	0.152375	24.9211	4.39511e-137	5.70923e-136	78.2553	61.9342	940.288	1004.69
ENSG00000196914	ARHGEF12	503.209	7.98491	0.492908	16.1996	5.07681e-59	2.23818e-58	5.39692	2.58059	940.288	1064.57
ENSG00000182606	TRAK1	481.063	9.50879	0.839056	11.3327	9.03509e-30	2.35835e-29	0.899486	1.72039	939.123	982.51
ENSG00000272168	CASC15	726.413	0.895096	0.0905627	9.88373	4.89776e-23	1.10598e-22	519.903	496.334	937.958	951.46
ENSG00000260232	PWRN4	2925.05	-2.31593	0.0558904	-41.437	0	0	4805.05	4939.25	936.793	1019.1
ENSG00000174891	RSRC1	644.402	1.72986	0.106726	16.2084	4.39999e-59	1.94642e-58	303.127	294.187	936.793	1043.5
ENSG00000231689	LINC01090	1001.7	-0.128988	0.0765625	-1.68474	0.0920394	0.100983	1050.6	1042.56	934.462	979.183
ENSG00000100629	CEP128	557.194	2.90851	0.128189	22.6892	5.72199e-114	5.69851e-113	128.627	133.331	933.297	1033.52
ENSG00000198626	RYR2	1429.49	-1.03063	0.0665805	-15.4794	4.77709e-54	1.95714e-53	1886.22	1952.65	930.967	948.133
ENSG00000011426	ANLN	456.96	11.0203	1.43838	7.66161	1.83616e-14	3.03216e-14	0	0.860197	930.967	896.013
ENSG00000148488	ST8SIA6	451.746	8.67881	0.6538	13.2744	3.2581e-40	1.04496e-39	3.59794	0.860197	929.802	872.726
ENSG00000236303	LINC02646	494.767	6.31072	0.292103	21.6045	1.63072e-103	1.42011e-102	13.4923	11.1826	928.636	1025.76
ENSG00000170430	MGMT	823.28	0.208759	0.0890109	2.34532	0.0190107	0.0214084	757.367	769.876	928.636	837.24
ENSG00000227855	DPY19L2P3	786.815	0.648575	0.0919155	7.05621	1.71111e-12	2.54633e-12	639.535	586.654	927.471	993.599
ENSG00000152127	MGAT5	1519.26	-1.20074	0.0663254	-18.1038	2.9759e-73	1.63485e-72	2167.76	2067.05	925.141	917.083
ENSG00000230133	LINC01721	1369.26	-1.08445	0.0734745	-14.7595	2.67294e-49	1.00891e-48	1892.52	1828.78	925.141	830.586
ENSG00000227835	CARM1P1	1192.49	-0.777701	0.076429	-10.1755	2.55163e-24	5.92028e-24	1487.75	1524.27	925.141	832.804
ENSG00000185652	NTF3	472.804	6.53156	0.317166	20.5935	3.13559e-94	2.30656e-93	9.89435	10.3224	923.976	947.024
ENSG00000211658	IGLV3-27	653.553	1.23322	0.102077	12.0812	1.32761e-33	3.75561e-33	365.191	414.615	923.976	910.429
ENSG00000156110	ADK	565.75	2.47259	0.118077	20.9405	2.28886e-97	1.77799e-96	170.003	175.48	922.811	994.708
ENSG00000228971	LINC02607	764.341	0.81125	0.095297	8.51286	1.69695e-17	3.24039e-17	538.792	571.171	921.645	1025.76
ENSG00000150687	PRSS23	990.341	-0.257905	0.0769421	-3.35193	0.000802495	0.00093432	1074.89	1082.13	921.645	882.706
ENSG00000212719	LINC02693	896.681	-0.0740521	0.0857423	-0.863659	0.387775	0.411059	922.873	916.11	920.48	827.26
ENSG00000226005	LINC02660	454.387	12.4554	1.44637	8.6115	7.21086e-18	1.40035e-17	0	0	919.315	898.231
ENSG00000248874	LINC02899	575.07	1.64929	0.111543	14.7862	1.79897e-49	6.81677e-49	282.439	273.543	918.15	826.151
ENSG00000257677	LINC02464	1124.55	-0.475478	0.0784534	-6.06065	1.35574e-09	1.77955e-09	1252.98	1363.41	918.15	963.658
ENSG00000186716	BCR	804.251	0.415515	0.08491	4.89359	9.90132e-07	1.22046e-06	702.499	676.115	914.654	923.736
ENSG00000248510	LINC02267	616.823	1.35549	0.101999	13.2893	2.67006e-40	8.57776e-40	353.498	339.778	913.489	860.528
ENSG00000136111	TBC1D4	1225.91	-0.81542	0.0729797	-11.1732	5.51319e-29	1.41998e-28	1525.53	1600.83	912.324	864.963
ENSG00000038210	PI4K2B	463.275	7.4485	0.428937	17.365	1.51868e-67	7.63074e-67	2.69846	7.74177	911.159	931.499
ENSG00000179241	LDLRAD3	508.697	2.84339	0.128361	22.1516	1.00739e-108	9.31592e-108	121.431	127.309	909.994	876.053
ENSG00000136930	PSMB7	929.971	-0.0529552	0.0802763	-0.659662	0.509471	0.533653	920.174	973.743	909.994	915.974
ENSG00000136828	RALGPS1	534.928	3.13497	0.140472	22.3174	2.50648e-110	2.40374e-109	97.1445	121.288	908.829	1012.45
ENSG00000153015	CWC27	470.222	5.05007	0.419833	12.0288	2.50894e-33	7.04097e-33	17.9897	36.9885	908.829	917.083
ENSG00000038945	MSR1	1354.34	-0.840908	0.0747296	-11.2527	2.24675e-29	5.82147e-29	1740.51	1736.74	908.829	1031.3
ENSG00000223883	LINC01707	668.393	1.21306	0.0997912	12.156	5.33149e-34	1.51926e-33	384.081	421.496	907.663	960.331
ENSG00000279990	RPSAP68	771.231	0.482331	0.0872271	5.52959	3.20976e-08	4.07275e-08	628.741	658.051	907.663	890.469
ENSG00000105976	MET	798.025	0.35083	0.0848546	4.13448	3.5576e-05	4.25423e-05	706.996	695.899	906.498	882.706
ENSG00000180229	HERC2P3	3334.3	-2.67093	0.053679	-49.7575	0	0	5662.27	5864.82	903.003	907.102
ENSG00000111218	PRMT8	1375.92	-0.928053	0.0710519	-13.0616	5.45551e-39	1.71157e-38	1806.17	1802.11	900.672	994.708
ENSG00000250921	LINC02063	516.474	2.71769	0.124242	21.8742	4.57601e-106	4.11418e-105	135.822	136.771	899.507	893.795
ENSG00000176658	MYO1D	659.154	0.919154	0.102462	8.9707	2.94636e-19	6.02616e-19	478.527	433.539	899.507	825.042
ENSG00000100095	SEZ6L	1695.8	-1.57968	0.0697511	-22.6474	1.47956e-113	1.46597e-112	2599.51	2482.53	897.177	803.972
ENSG00000135597	REPS1	431.525	9.93713	1.02611	9.68426	3.51732e-22	7.79308e-22	0	1.72039	896.012	828.369
ENSG00000015475	BID	438.566	12.4042	1.44657	8.57489	9.91785e-18	1.90981e-17	0	0	894.847	859.419
ENSG00000261231	LINC02133	894.557	0.0855353	0.0818779	1.04467	0.296176	0.316813	878.798	857.616	893.681	948.133
ENSG00000143772	ITPKB	546.219	2.31263	0.119238	19.3951	8.48875e-84	5.43168e-83	196.088	170.319	892.516	925.954
ENSG00000152818	UTRN	678.145	0.805293	0.0962926	8.36298	6.11545e-17	1.13866e-16	506.411	480.85	892.516	832.804
ENSG00000107736	CDH23	646.5	1.08912	0.11494	9.47556	2.65338e-21	5.7254e-21	368.789	457.625	890.186	869.399
ENSG00000225546	LINC02476	825.805	0.189111	0.0858326	2.20325	0.0275772	0.0308941	797.844	745.791	890.186	869.399
ENSG00000162631	NTNG1	924.068	-0.159589	0.0796697	-2.00313	0.0451636	0.0501474	963.35	986.646	890.186	856.092
ENSG00000243064	ABCC13	1198.76	-0.734078	0.0748443	-9.80807	1.0394e-22	2.32816e-22	1443.68	1550.93	886.691	913.756
ENSG00000163288	GABRB1	455.186	5.46035	0.236275	23.1101	3.66605e-118	3.89042e-117	17.0902	23.2253	885.525	894.904
ENSG00000224897	POT1-AS1	834.419	0.188076	0.0925058	2.03313	0.0420395	0.0467454	831.125	729.447	885.525	891.577
ENSG00000189283	FHIT	1049.56	-0.395794	0.0780975	-5.06795	4.02127e-07	4.99476e-07	1229.6	1156.1	884.36	928.172
ENSG00000164253	WDR41	965.438	-0.250118	0.0798869	-3.1309	0.00174272	0.00201032	1082.98	1015.03	884.36	879.379
ENSG00000249937	LINC02223	842.526	0.142089	0.0848328	1.67492	0.093949	0.103049	773.558	828.37	884.36	883.815
ENSG00000151422	FER	967.082	-0.127962	0.0808441	-1.58283	0.113461	0.123961	1017.32	1002.99	884.36	963.658
ENSG00000171956	FOXB1	817.16	0.151966	0.08521	1.78343	0.0745158	0.0819421	784.352	763.855	883.195	837.24
ENSG00000283047	FRG1FP	1600.08	-1.51822	0.0710693	-21.3626	2.97706e-101	2.45497e-100	2363.85	2379.3	882.03	775.14
ENSG00000163697	APBB2	519.604	2.59749	0.123247	21.0755	1.33618e-98	1.05268e-97	153.812	141.072	880.865	902.667
ENSG00000067208	EVI5	1192.8	-0.799148	0.0708225	-11.2838	1.57732e-29	4.09785e-29	1521.03	1508.79	880.865	860.528
ENSG00000176225	RTTN	594.67	1.23022	0.112776	10.9086	1.0487e-27	2.61939e-27	333.709	376.766	880.865	787.338
ENSG00000156265	MAP3K7CL	864.543	-0.052272	0.0844651	-0.61886	0.536009	0.560242	868.004	892.024	880.865	817.279
ENSG00000137941	TTLL7	428.542	6.52132	0.334043	19.5224	7.0816e-85	4.59181e-84	5.39692	12.903	879.7	816.17
ENSG00000251629	LINC02241	692.575	1.02838	0.099925	10.2915	7.69463e-25	1.80689e-24	445.246	466.227	878.534	980.292
ENSG00000138411	HECW2	1074.31	-0.435331	0.0783233	-5.55813	2.72683e-08	3.46338e-08	1203.51	1267.07	878.534	948.133
ENSG00000134533	RERG	785.694	0.421065	0.0864545	4.87037	1.11388e-06	1.37039e-06	675.514	668.373	877.369	921.519
ENSG00000169181	GSG1L	550.641	1.61798	0.115051	14.0632	6.39163e-45	2.24255e-44	279.74	261.5	876.204	785.12
ENSG00000162383	SLC1A7	439.388	10.9639	1.43847	7.62193	2.49908e-14	4.09727e-14	0	0.860197	876.204	880.488
ENSG00000184502	GAST	449.971	12.4416	1.44654	8.60093	7.9072e-18	1.53022e-17	0	0	875.039	924.845
ENSG00000156831	NSMCE2	483.268	4.1796	0.169846	24.6082	1.03134e-133	1.29218e-132	49.4717	51.6118	873.874	958.113
ENSG00000110497	AMBRA1	466.893	6.0377	0.458257	13.1753	1.21669e-39	3.86396e-39	8.09538	19.7845	872.709	966.985
ENSG00000003096	KLHL13	509.541	2.58116	0.123974	20.8202	2.84059e-96	2.1761e-95	139.42	152.255	871.543	874.944
ENSG00000162813	BPNT1	424.084	10.9125	1.43879	7.58451	3.33759e-14	5.43758e-14	0	0.860197	871.543	823.933
ENSG00000134490	TMEM241	1558.21	-1.41037	0.0656302	-21.4897	1.9433e-102	1.65521e-101	2236.12	2292.42	870.378	833.913
ENSG00000090889	KIF4A	505.215	2.67597	0.125203	21.373	2.38349e-101	1.97387e-100	134.023	139.352	869.213	878.27
ENSG00000165091	TMC1	515.685	2.66393	0.128614	20.7126	2.66488e-95	2.00589e-94	128.627	152.255	869.213	912.647
ENSG00000182985	CADM1	468.7	11.0574	1.43927	7.68267	1.55806e-14	2.58713e-14	0.899486	0	869.213	1004.69
ENSG00000129636	ITFG1	472.391	3.54963	0.148981	23.8261	1.79121e-125	2.0462e-124	78.2553	70.5361	868.048	872.726
ENSG00000176261	ZBTB8OS	431.035	12.3793	1.44657	8.55771	1.15131e-17	2.20933e-17	0	0	868.048	856.092
ENSG00000198796	ALPK2	440.486	7.79175	0.492184	15.831	1.90241e-56	8.08419e-56	5.39692	2.58059	865.718	888.251
ENSG00000265786	LINC01906	615.819	1.11684	0.108924	10.2534	1.14257e-24	2.67334e-24	358.895	418.056	865.718	820.606
ENSG00000226674	TEX41	1092.05	-0.491829	0.0774688	-6.34874	2.17091e-10	2.93077e-10	1264.68	1288.57	865.718	949.242
ENSG00000183486	MX2	2515.4	-2.24924	0.0567985	-39.6004	0	0	4102.56	4210.66	864.552	883.815
ENSG00000186073	CDIN1	567.833	1.41734	0.111962	12.6592	9.9541e-37	2.99552e-36	293.232	325.154	863.387	789.556
ENSG00000251432	LINC02615	799.569	0.229332	0.0857529	2.67433	0.00748786	0.00850873	716.89	755.253	863.387	862.745
ENSG00000022567	SLC45A4	417.611	6.97287	0.388836	17.9327	6.55677e-72	3.51262e-71	6.2964	6.88157	861.057	796.21
ENSG00000144278	GALNT13	1180.27	-0.86043	0.0741446	-11.6048	3.89782e-31	1.04697e-30	1487.75	1556.1	861.057	816.17
ENSG00000127955	GNAI1	1214.88	-0.862063	0.0766991	-11.2396	2.60706e-29	6.74606e-29	1497.64	1636.95	861.057	863.854
ENSG00000083067	TRPM3	709.854	0.519402	0.0919077	5.65134	1.59198e-08	2.0313e-08	575.671	590.955	861.057	811.735
ENSG00000171428	NAT1	438.195	5.11338	0.220709	23.168	9.56691e-119	1.01802e-117	18.8892	30.1069	859.892	843.894
ENSG00000224650	IGHV3-74	446.184	12.4295	1.44669	8.59164	8.57368e-18	1.65344e-17	0	0	859.892	924.845
ENSG00000214954	LRRC69	723.289	0.479822	0.0916656	5.23449	1.65444e-07	2.07487e-07	623.344	584.934	858.727	826.151
ENSG00000077264	PAK3	455.803	6.68245	0.340711	19.6132	1.19194e-85	7.79379e-85	7.19589	10.3224	857.561	948.133
ENSG00000173588	CEP83	597.111	1.38471	0.101586	13.631	2.62055e-42	8.77432e-42	334.609	326.875	857.561	869.399
ENSG00000169398	PTK2	712.398	0.58816	0.0910014	6.46319	1.02516e-10	1.40498e-10	554.083	584.074	857.561	853.874
ENSG00000236088	COX10-AS1	765.876	0.252479	0.0926746	2.72436	0.00644258	0.00733381	665.62	732.027	855.231	810.626
ENSG00000155011	DKK2	462.713	3.60342	0.151471	23.7895	4.29189e-125	4.87418e-124	70.1599	70.5361	854.066	856.092
ENSG00000109680	TBC1D19	471.462	3.15762	0.139807	22.5855	6.01367e-113	5.9282e-112	99.843	90.3207	852.901	842.785
ENSG00000101680	LAMA1	956.081	-0.298851	0.0818049	-3.65321	0.000258981	0.00030426	1096.47	1013.31	852.901	861.636
ENSG00000248302	BNIP3P41	1442.25	-1.32834	0.0690454	-19.2387	1.75601e-82	1.09829e-81	2086.81	2038.67	851.736	791.774
ENSG00000154380	ENAH	1335.15	-1.11827	0.0691713	-16.1667	8.65899e-59	3.80878e-58	1797.17	1858.89	851.736	832.804
ENSG00000113742	CPEB4	425.174	5.52815	0.24976	22.1338	1.49307e-108	1.37746e-107	20.6882	15.4835	850.57	813.953
ENSG00000177570	SAMD12	751.042	0.456339	0.0895663	5.09498	3.4877e-07	4.34035e-07	616.148	650.309	850.57	887.142
ENSG00000211642	IGLV10-54	1711.07	-1.48472	0.0688493	-21.5648	3.84737e-103	3.32811e-102	2563.54	2479.95	848.24	952.568
ENSG00000184156	KCNQ3	664.912	0.943	0.101612	9.28038	1.68869e-20	3.57042e-20	429.055	480.85	847.075	902.667
ENSG00000120658	ENOX1	1159.55	-0.7687	0.0723248	-10.6284	2.19759e-26	5.35473e-26	1477.86	1445.13	843.579	871.617
ENSG00000241369	LINC01192	429.287	5.24908	0.230293	22.7931	5.36591e-115	5.45581e-114	26.0851	18.0641	842.414	830.586
ENSG00000170142	UBE2E1	433.064	9.94259	1.02584	9.69216	3.25568e-22	7.22161e-22	0.899486	0.860197	838.919	891.577
ENSG00000087053	MTMR2	421.693	9.90379	1.02569	9.65574	4.6478e-22	1.02802e-21	1.79897	0	837.754	847.22
ENSG00000155974	GRIP1	655.847	0.707566	0.095667	7.39613	1.40209e-13	2.19763e-13	492.918	503.215	836.588	790.665
ENSG00000196369	SRGAP2B	475.023	2.7084	0.135213	20.0306	2.98135e-89	2.03866e-88	113.335	138.492	835.423	812.844
ENSG00000175161	CADM2	532.052	2.10654	0.116599	18.0665	5.8498e-73	3.19558e-72	205.083	196.125	835.423	891.577
ENSG00000121764	HCRTR1	420.886	10.9017	1.43864	7.57778	3.51512e-14	5.71722e-14	0.899486	0	835.423	847.22
ENSG00000165325	DEUP1	438.205	3.44036	0.154972	22.1999	3.44071e-109	3.24362e-108	79.1548	68.8157	831.928	772.922
ENSG00000101306	MYLK2	540.044	1.54498	0.1259	12.2715	1.28801e-34	3.72219e-34	244.66	306.23	831.928	777.358
ENSG00000214727	RPL5P35	415.074	12.3249	1.44672	8.51919	1.60678e-17	3.06971e-17	0	0	831.928	828.369
ENSG00000237187	NR2F1-AS1	1074.05	-0.671528	0.0749692	-8.95738	3.3247e-19	6.7821e-19	1343.83	1295.46	830.763	826.151
ENSG00000143171	RXRG	422.823	12.3518	1.44671	8.53783	1.36768e-17	2.61807e-17	0	0	830.763	860.528
ENSG00000117154	IGSF21	924.275	-0.273862	0.0787399	-3.47806	0.00050505	0.000591026	1012.82	1010.73	830.763	842.785
ENSG00000176463	SLCO3A1	1248.07	-1.03983	0.0754425	-13.7831	3.21964e-43	1.09502e-42	1744.1	1614.59	829.597	803.972
ENSG00000109452	INPP4B	576.384	1.37773	0.106394	12.9494	2.36782e-38	7.35142e-38	336.408	304.51	829.597	835.022
ENSG00000132792	CTNNBL1	1002.64	-0.576487	0.0779814	-7.39262	1.43964e-13	2.25466e-13	1190.02	1210.3	828.432	781.794
ENSG00000115760	BIRC6	510.676	1.93794	0.117434	16.5024	3.52841e-61	1.61799e-60	201.485	221.071	827.267	792.883
ENSG00000226903	LINC00354	773.942	0.314009	0.0887588	3.53778	0.000403511	0.000472771	680.911	699.34	827.267	888.251
ENSG00000012174	MBTPS2	407.796	12.2993	1.44684	8.50082	1.88259e-17	3.58254e-17	0	0	826.102	805.081
ENSG00000077157	PPP1R12B	425.982	5.94238	0.280243	21.2044	8.6985e-100	6.99482e-99	15.2913	12.0428	824.937	851.656
ENSG00000135775	COG2	416.424	8.88431	0.729356	12.181	3.92279e-34	1.12361e-33	1.79897	1.72039	824.937	837.24
ENSG00000265944	LINC01387	640.433	0.933115	0.0970979	9.61003	7.2525e-22	1.58697e-21	449.743	430.959	824.937	856.092
ENSG00000153012	LGI2	398.231	9.8212	1.02657	9.567	1.10051e-21	2.40268e-21	0	1.72039	824.937	766.269
ENSG00000113273	ARSB	412.88	4.03528	0.181926	22.1809	5.2522e-109	4.92743e-108	42.2758	52.472	823.772	733.001
ENSG00000184470	TXNRD2	657.437	0.981537	0.103296	9.50216	2.05575e-21	4.45316e-21	456.939	427.518	823.772	921.519
ENSG00000100058	CRYBB2P1	1001.96	-0.483754	0.0767313	-6.30452	2.89093e-10	3.87988e-10	1154.94	1181.91	823.772	847.22
ENSG00000083123	BCKDHB	402.958	5.04216	0.228412	22.0749	5.51202e-108	5.02551e-107	20.6882	26.6661	822.606	741.872
ENSG00000224435	NF1P6	494.652	2.54735	0.129379	19.689	2.67872e-86	1.75746e-85	133.124	155.696	822.606	867.181
ENSG00000234284	ZNF879	409.971	12.3071	1.44678	8.50651	1.79245e-17	3.41603e-17	0	0	822.606	817.279
ENSG00000039560	RAI14	983.22	-0.416442	0.0785094	-5.30436	1.13071e-07	1.42125e-07	1144.15	1104.49	822.606	861.636
ENSG00000187398	LUZP2	498.5	2.56333	0.128021	20.0228	3.48521e-89	2.37483e-88	151.114	137.631	821.441	883.815
ENSG00000227517	LINC01483	1416.41	-1.30983	0.0692524	-18.9139	8.76983e-80	5.29736e-79	1968.98	2067.91	821.441	807.299
ENSG00000111912	NCOA7	428.052	5.36993	0.238587	22.5072	3.52915e-112	3.42681e-111	16.1908	24.0855	820.276	851.656
ENSG00000230666	CEACAM22P	437.869	3.93752	0.166589	23.6361	1.63861e-123	1.83941e-122	55.7681	51.6118	817.946	826.151
ENSG00000141040	ZNF287	417.893	10.8916	1.43878	7.57006	3.73043e-14	6.05727e-14	0	0.860197	817.946	852.765
ENSG00000115594	IL1R1	417.533	5.91329	0.280374	21.0907	9.67316e-99	7.63629e-98	13.4923	13.7631	815.615	827.26
ENSG00000112964	GHR	1558.07	-1.49696	0.0699864	-21.3893	1.68049e-101	1.40366e-100	2216.33	2385.33	814.45	816.17
ENSG00000110427	KIAA1549L	1298.86	-1.10553	0.0700185	-15.7891	3.69991e-56	1.57054e-55	1744.1	1802.97	814.45	833.913
ENSG00000196872	CRACDL	1104.29	-0.801386	0.0737817	-10.8616	1.75683e-27	4.36009e-27	1390.61	1415.88	814.45	796.21
ENSG00000233009	NALCN-AS1	410.165	5.54856	0.256092	21.6663	4.27089e-104	3.7445e-103	21.5877	12.903	813.285	792.883
ENSG00000116171	SCP2	489.811	2.38883	0.124748	19.1493	9.80628e-82	6.05526e-81	165.505	148.814	812.12	832.804
ENSG00000106070	GRB10	427.379	6.74188	0.357589	18.8537	2.73762e-79	1.64342e-78	7.19589	8.60197	812.12	881.597
ENSG00000021826	CPS1	415.116	5.42346	0.244729	22.1611	8.16157e-109	7.60181e-108	17.9897	19.7845	810.955	811.735
ENSG00000155313	USP25	521.029	2.41811	0.134786	17.9404	5.70004e-72	3.06209e-71	152.013	176.34	810.955	944.806
ENSG00000058804	NDC1	662.22	0.665911	0.0941954	7.06946	1.55536e-12	2.319e-12	500.114	523.86	810.955	813.953
ENSG00000113805	CNTN3	428.225	4.83338	0.207008	23.3488	1.41834e-120	1.53878e-119	30.5825	27.5263	809.79	845.003
ENSG00000120992	LYPLA1	397.667	8.81746	0.729923	12.08	1.34747e-33	3.80625e-33	1.79897	1.72039	809.79	777.358
ENSG00000131370	SH3BP5	386.343	9.1917	0.841487	10.9232	8.93265e-28	2.23546e-27	0	2.58059	809.79	733.001
ENSG00000267339	LINC00906	746.181	0.339545	0.0899434	3.77509	0.000159947	0.000188653	670.117	647.728	807.459	859.419
ENSG00000246859	STARD4-AS1	405.641	6.66611	0.357612	18.6406	1.50502e-77	8.77701e-77	4.49743	11.1826	805.129	801.754
ENSG00000165084	C8orf34	861.517	-0.230426	0.0820059	-2.80987	0.00495611	0.00565663	937.265	922.991	805.129	780.685
ENSG00000228063	LYPLAL1-DT	510.817	1.84793	0.113935	16.2192	3.68681e-59	1.63279e-58	225.771	218.49	802.799	796.21
ENSG00000134398	ERN2	411.396	12.3123	1.44689	8.50947	1.74726e-17	3.33483e-17	0	0	802.799	842.785
ENSG00000277282	IGHV1OR21-1	795.208	0.123037	0.0928994	1.32441	0.185368	0.200214	800.543	722.565	801.633	856.092
ENSG00000198108	CHSY3	407.274	5.14358	0.230856	22.2804	5.71904e-110	5.45768e-109	17.0902	27.5263	800.468	784.012
ENSG00000136531	SCN2A	536.511	1.78875	0.113652	15.7388	8.19556e-56	3.46749e-55	236.565	245.156	800.468	863.854
ENSG00000184178	SCFD2	667.916	0.836212	0.107131	7.80549	5.92697e-15	1.00746e-14	504.612	455.044	800.468	911.538
ENSG00000165757	JCAD	642.665	0.809368	0.0963233	8.40262	4.36625e-17	8.17672e-17	471.331	462.786	799.303	837.24
ENSG00000198822	GRM3	865.27	-0.311284	0.0964088	-3.22879	0.00124314	0.00143958	1025.41	891.164	799.303	745.199
ENSG00000156475	PPP2R2B	439.376	3.3296	0.152913	21.7745	4.05059e-105	3.60837e-104	69.2604	89.4605	798.138	800.645
ENSG00000171385	KCND3	1020.89	-0.696021	0.0769028	-9.05066	1.42109e-19	2.94061e-19	1261.08	1263.63	798.138	760.724
ENSG00000169439	SDC2	468.349	1.93229	0.13098	14.7526	2.9625e-49	1.11712e-48	198.786	190.103	796.973	687.535
ENSG00000184408	KCND2	582.06	1.43619	0.114637	12.5282	5.2332e-36	1.55159e-35	330.111	298.488	796.973	902.667
ENSG00000235737	TRIM60P19	409.08	12.3042	1.44697	8.50342	1.84087e-17	3.50659e-17	0	0	794.642	841.676
ENSG00000047621	C12orf4	424.529	3.78078	0.164207	23.0245	2.6525e-117	2.76201e-116	54.8687	60.2138	793.477	789.556
ENSG00000153113	CAST	426.066	3.79682	0.16565	22.9208	2.88448e-116	2.9717e-115	62.964	51.6118	793.477	796.21
ENSG00000276644	DACH1	568.446	1.0629	0.110417	9.62624	6.19557e-22	1.35953e-21	391.276	344.939	793.477	744.09
ENSG00000254271	ANK3-DT	391.6	12.2408	1.44703	8.4593	2.68986e-17	5.09132e-17	0	0	793.477	772.922
ENSG00000215529	EFCAB8	496.837	1.93986	0.117523	16.5061	3.31399e-61	1.52506e-60	213.178	197.845	792.312	784.012
ENSG00000171105	INSR	997.3	-0.780201	0.0892611	-8.74066	2.3175e-18	4.57145e-18	1242.19	1278.25	792.312	676.446
ENSG00000154217	PITPNC1	664.006	0.623354	0.0982901	6.34198	2.26826e-10	3.05794e-10	496.516	548.806	792.312	818.388
ENSG00000106078	COBL	1378.48	-1.29083	0.0699395	-18.4563	4.63822e-76	2.65314e-75	2002.26	1912.22	788.817	810.626
ENSG00000116667	C1orf21	386.153	7.18313	0.431858	16.6331	4.01547e-62	1.87004e-61	6.2964	4.30098	788.817	745.199
ENSG00000129003	VPS13C	527.449	1.8543	0.116438	15.9253	4.2331e-57	1.81672e-56	224.872	232.253	788.817	863.854
ENSG00000124467	PSG8	1076.93	-0.886048	0.0777519	-11.3958	4.38595e-30	1.1557e-29	1397.8	1396.96	788.817	724.129
ENSG00000126216	TUBGCP3	386.664	9.19263	0.840608	10.9357	7.78104e-28	1.95609e-27	1.79897	0.860197	788.817	755.179
ENSG00000182197	EXT1	1193.83	-0.975885	0.0723197	-13.494	1.69534e-41	5.59449e-41	1566.01	1599.97	787.651	821.715
ENSG00000214900	LINC01588	566.896	1.20926	0.105669	11.4439	2.52365e-30	6.68157e-30	357.096	327.735	787.651	795.101
ENSG00000215475	SIAH3	400.879	10.8316	1.43895	7.52746	5.17358e-14	8.32747e-14	0	0.860197	786.486	816.17
ENSG00000237877	LINC01473	835.414	-0.122887	0.0897106	-1.36982	0.170743	0.184777	915.677	826.649	786.486	812.844
ENSG00000109756	RAPGEF2	422.86	3.87372	0.173988	22.2643	8.19138e-110	7.79787e-109	43.1753	64.5148	785.321	798.428
ENSG00000188647	PTAR1	380.412	12.1989	1.44735	8.42841	3.50382e-17	6.59663e-17	0	0	785.321	736.328
ENSG00000198673	TAFA2	444.11	2.75313	0.136025	20.24	4.35569e-91	3.04271e-90	110.637	118.707	784.156	762.942
ENSG00000162722	TRIM58	404.517	12.288	1.44704	8.4918	2.03467e-17	3.86438e-17	0	0	784.156	833.913
ENSG00000149054	ZNF215	687.717	0.45996	0.0946307	4.86057	1.17047e-06	1.43909e-06	601.756	556.547	784.156	808.408
ENSG00000058091	CDK14	660.242	0.41234	0.0985547	4.18387	2.86593e-05	3.4324e-05	546.888	585.794	784.156	724.129
ENSG00000183580	FBXL7	1543.16	-1.57337	0.0657174	-23.9414	1.13542e-126	1.3086e-125	2322.47	2297.59	782.991	769.595
ENSG00000134115	CNTN6	416.278	4.90831	0.215199	22.8082	3.801e-115	3.87483e-114	30.5825	23.2253	781.826	829.478
ENSG00000131374	TBC1D5	1247.62	-1.1049	0.0726953	-15.1991	3.58745e-52	1.41029e-51	1745.9	1661.04	780.66	802.863
ENSG00000166501	PRKCB	636.439	0.718951	0.0957672	7.50728	6.03707e-14	9.68124e-14	484.823	477.409	780.66	802.863
ENSG00000089177	KIF16B	694.999	0.465487	0.0962415	4.83666	1.32038e-06	1.62136e-06	559.48	608.159	780.66	831.695
ENSG00000077942	FBLN1	716.449	0.452808	0.0961948	4.70719	2.5115e-06	3.06751e-06	608.053	602.138	780.66	874.944
ENSG00000124749	COL21A1	590.257	1.21469	0.10848	11.1974	4.19754e-29	1.08255e-28	346.302	364.723	779.495	870.508
ENSG00000140563	MCTP2	1056.63	-0.781427	0.0751987	-10.3915	2.71061e-25	6.43915e-25	1322.24	1349.65	779.495	775.14
ENSG00000227160	THEM7P	809.232	-0.141615	0.0847772	-1.67044	0.0948317	0.103988	861.708	836.111	779.495	759.615
ENSG00000145863	GABRA6	415.883	3.98787	0.179941	22.1621	7.96776e-109	7.43913e-108	60.2656	38.7089	778.33	786.229
ENSG00000156140	ADAMTS3	515.385	1.93171	0.118581	16.2903	1.15715e-59	5.17187e-59	213.178	215.049	778.33	854.983
ENSG00000145569	OTULINL	376.37	10.7402	1.43941	7.46151	8.55374e-14	1.35936e-13	0	0.860197	777.165	727.456
ENSG00000134644	PUM1	533.986	1.40268	0.110014	12.75	3.11658e-37	9.44948e-37	279.74	306.23	774.835	775.14
ENSG00000119326	CTNNAL1	417.141	3.59514	0.159679	22.5148	2.97525e-112	2.89621e-111	63.8635	63.6546	773.67	767.378
ENSG00000187741	FANCA	404.941	8.5213	0.655197	13.0057	1.13548e-38	3.54517e-38	2.69846	1.72039	773.67	841.676
ENSG00000162598	C1orf87	389.149	8.46327	0.654788	12.9252	3.2443e-38	1.00325e-37	3.59794	0.860197	773.67	778.467
ENSG00000233997	LINC01425	1164.54	-0.991732	0.0757876	-13.0857	3.9763e-39	1.24951e-38	1499.44	1599.97	772.504	786.229
ENSG00000235312	KRTAP19-10P	530.958	1.88752	0.124031	15.2181	2.68147e-52	1.05949e-51	226.671	225.372	771.339	900.449
ENSG00000173889	PHC3	387.118	7.45208	0.469792	15.8625	1.15198e-56	4.90604e-56	3.59794	5.16118	769.009	770.704
ENSG00000116147	TNR	514.472	1.71576	0.114218	15.0219	5.27842e-51	2.05219e-50	247.359	233.113	769.009	808.408
ENSG00000070214	SLC44A1	393.509	5.15012	0.234376	21.9738	5.13022e-107	4.6339e-106	25.1856	18.0641	767.844	762.942
ENSG00000131323	TRAF3	372.268	9.13749	0.841102	10.8637	1.71629e-27	4.26218e-27	2.69846	0	766.679	719.694
ENSG00000133121	STARD13	728.102	0.134651	0.0894401	1.50549	0.132198	0.144068	709.695	678.695	765.513	758.506
ENSG00000216863	LY86-AS1	364.784	6.59317	0.371334	17.7554	1.56653e-70	8.21106e-70	8.99486	6.02138	764.348	679.772
ENSG00000185433	LINC00158	396.928	7.22396	0.431552	16.7395	6.75637e-63	3.18855e-62	4.49743	6.02138	764.348	812.844
ENSG00000107669	ATE1	401.11	8.02054	0.557265	14.3927	5.75185e-47	2.09767e-46	3.59794	2.58059	764.348	833.913
ENSG00000151923	TIAL1	404.264	12.2872	1.44751	8.48855	2.09232e-17	3.97193e-17	0	0	763.183	853.874
ENSG00000284543	LINC01226	754.609	0.166762	0.0911089	1.83036	0.0671959	0.0740394	721.388	701.06	763.183	832.804
ENSG00000186088	GSAP	816.215	-0.221995	0.0839831	-2.64333	0.00820961	0.00931526	872.502	885.143	762.018	745.199
ENSG00000175662	TOM1L2	396.854	4.50738	0.198604	22.6953	4.98631e-114	4.97862e-113	35.9794	30.9671	760.853	759.615
ENSG00000100678	SLC8A3	422.85	4.60417	0.202493	22.7375	1.91005e-114	1.92193e-113	31.482	35.2681	759.688	864.963
ENSG00000135090	TAOK3	388.869	4.96153	0.223924	22.1572	8.88931e-109	8.25983e-108	24.2861	24.0855	759.688	747.417
ENSG00000244128	LINC01322	448.46	2.58161	0.131707	19.6012	1.51001e-85	9.85695e-85	128.627	128.169	759.688	777.358
ENSG00000154556	SORBS2	957.262	-0.52368	0.0852829	-6.1405	8.22616e-10	1.08564e-09	1178.33	1080.41	759.688	810.626
ENSG00000104313	EYA1	659.433	0.286109	0.0976883	2.92879	0.0034028	0.00390096	599.058	589.235	759.688	689.753
ENSG00000148082	SHC3	671.829	0.0140117	0.122901	0.114007	0.909232	0.916309	645.831	690.738	759.688	591.058
ENSG00000205636	LINC00583	370.108	12.1593	1.4474	8.40082	4.43362e-17	8.29888e-17	0	0	758.522	721.912
ENSG00000155816	FMN2	456.519	2.7541	0.138454	19.8918	4.79063e-88	3.22475e-87	123.23	112.686	757.357	832.804
ENSG00000069020	MAST4	1162.02	-1.0627	0.0735689	-14.445	2.69439e-47	9.89133e-47	1598.39	1544.91	757.357	747.417
ENSG00000136048	DRAM1	608.807	0.857514	0.100625	8.52191	1.56944e-17	2.99986e-17	432.653	433.539	756.192	812.844
ENSG00000275591	XKR5	372.575	12.169	1.44728	8.40818	4.16414e-17	7.80952e-17	0	0	756.192	734.11
ENSG00000219481	NBPF1	884.193	-0.364688	0.0827051	-4.40949	1.03612e-05	1.24978e-05	1016.42	974.603	756.192	789.556
ENSG00000141446	ESCO1	592.689	0.359754	0.130585	2.75495	0.00587011	0.00668803	525.3	512.677	755.027	577.751
ENSG00000184005	ST6GALNAC3	1225.01	-1.15283	0.0713577	-16.1556	1.03687e-58	4.55051e-58	1682.04	1698.03	750.366	769.595
ENSG00000140575	IQGAP1	575.48	0.847713	0.108687	7.79958	6.21153e-15	1.0526e-14	383.181	438.7	750.366	729.674
ENSG00000182752	PAPPA	381.813	6.74922	0.378076	17.8515	2.81439e-71	1.49332e-70	5.39692	8.60197	749.201	764.051
ENSG00000099991	CABIN1	1017.79	-0.875423	0.0798518	-10.9631	5.75026e-28	1.45309e-27	1311.45	1322.98	749.201	687.535
ENSG00000155530	LRGUK	391.776	5.30527	0.246741	21.5013	1.5126e-102	1.29119e-101	13.4923	24.9457	746.871	781.794
ENSG00000197594	ENPP1	358.601	12.1136	1.44779	8.36699	5.9108e-17	1.10161e-16	0	0	746.871	687.535
ENSG00000052850	ALX4	368.797	10.711	1.43931	7.44173	9.93766e-14	1.57542e-13	0	0.860197	746.871	727.456
ENSG00000250974	LINC02196	614.372	0.578714	0.097825	5.91581	3.30243e-09	4.28125e-09	483.024	502.355	746.871	725.238
ENSG00000158486	DNAH3	663.251	0.323199	0.096975	3.33281	0.00085975	0.000999481	615.249	563.429	746.871	727.456
ENSG00000228262	LINC01320	2121.56	-2.20543	0.0611078	-36.0908	3.16468e-285	1.53645e-283	3443.23	3531.11	744.54	767.378
ENSG00000135298	ADGRB3	396.631	4.21641	0.189905	22.2027	3.23088e-109	3.05322e-108	48.5723	32.6875	744.54	760.724
ENSG00000171943	SRGAP2C	438.25	2.84237	0.139901	20.317	9.09784e-92	6.42473e-91	106.139	108.385	743.375	795.101
ENSG00000226444	ACTR3BP7	534.09	1.26818	0.107708	11.7742	5.30241e-32	1.45032e-31	306.725	319.993	743.375	766.269
ENSG00000260192	LINC02240	720.417	0.082092	0.0888471	0.923969	0.355503	0.377776	695.303	704.501	742.21	739.654
ENSG00000138944	SHISAL1	917.9	-0.658999	0.0844391	-7.80443	5.97732e-15	1.01557e-14	1097.37	1150.08	741.045	683.099
ENSG00000100784	RPS6KA5	835.72	-0.471991	0.0895254	-5.27214	1.34839e-07	1.69268e-07	977.741	964.281	741.045	659.812
ENSG00000169519	METTL15	673.737	0.385639	0.0962906	4.00495	6.20305e-05	7.38699e-05	605.354	563.429	741.045	785.12
ENSG00000214944	ARHGEF28	595.476	0.971212	0.107983	8.99413	2.38107e-19	4.89317e-19	406.568	398.271	738.715	838.349
ENSG00000006530	AGK	387.622	3.89526	0.176206	22.1063	2.75193e-108	2.52684e-107	50.3712	47.3108	737.549	715.258
ENSG00000165966	PDZRN4	1313.27	-1.42325	0.0723712	-19.666	4.2186e-86	2.76307e-85	1883.52	1942.32	736.384	690.862
ENSG00000171681	ATF7IP	1436.63	-1.50797	0.071321	-21.1434	3.17613e-99	2.52271e-98	2061.62	2190.06	735.219	759.615
ENSG00000129422	MTUS1	419.316	3.01498	0.144959	20.7989	4.42533e-96	3.38346e-95	91.7476	92.9013	735.219	757.397
ENSG00000151892	GFRA1	376.142	6.82176	0.39006	17.489	1.73845e-68	8.83789e-68	3.59794	9.46216	735.219	756.288
ENSG00000152936	LMNTD1	427.15	2.51799	0.136841	18.4008	1.29421e-75	7.35975e-75	117.833	135.911	734.054	720.803
ENSG00000266357	LINC02074	366.372	9.7008	1.02665	9.44894	3.42269e-21	7.34865e-21	0.899486	0.860197	734.054	729.674
ENSG00000185479	KRT6B	373.126	12.1714	1.44729	8.40973	4.10942e-17	7.71061e-17	0	0	732.889	759.615
ENSG00000066933	MYO9A	2794.26	-2.77312	0.0627356	-44.2032	0	0	4719.6	5030.43	731.724	695.297
ENSG00000091831	ESR1	681.702	0.209445	0.102459	2.04419	0.0409349	0.0455824	586.465	677.835	731.724	730.783
ENSG00000247708	STX18-AS1	619.593	0.541112	0.101289	5.34224	9.18064e-08	1.15621e-07	478.527	530.741	730.558	738.546
ENSG00000170776	AKAP13	736.912	-0.0638395	0.0881308	-0.724372	0.468838	0.492552	751.071	755.253	729.393	711.931
ENSG00000168952	STXBP6	361.656	8.0931	0.60043	13.4788	2.08348e-41	6.85782e-41	4.49743	0.860197	728.228	713.04
ENSG00000143469	SYT14	476.238	1.47165	0.11796	12.4758	1.01186e-35	2.97508e-35	250.957	253.758	728.228	672.01
ENSG00000162415	ZSWIM5	740.9	0.0317894	0.0900922	0.352854	0.724198	0.745108	748.372	717.404	728.228	769.595
ENSG00000261446	LINC00559	795.875	-0.12937	0.0988691	-1.3085	0.190705	0.205749	885.994	777.618	725.898	793.992
ENSG00000160712	IL6R	364.873	9.69494	1.02669	9.44291	3.62561e-21	7.77574e-21	0.899486	0.860197	724.733	733.001
ENSG00000185070	FLRT2	359.498	7.46809	1.9847	3.76282	0.000168006	0.000198039	8.09538	0	722.402	707.496
ENSG00000204300	TMEM225	343.599	12.0519	1.44817	8.32219	8.63516e-17	1.59862e-16	0	0	721.237	653.158
ENSG00000049541	RFC2	375.428	10.737	1.43949	7.45886	8.7274e-14	1.38639e-13	0.899486	0	721.237	779.576
ENSG00000080608	PUM3	395.101	3.59835	0.165693	21.717	1.41593e-104	1.25273e-103	64.763	55.9128	720.072	739.654
ENSG00000123607	TTC21B	360.874	9.09325	0.841064	10.8116	3.03325e-27	7.49437e-27	0.899486	1.72039	720.072	720.803
ENSG00000074803	SLC12A1	369.797	9.71468	1.02686	9.46056	3.06296e-21	6.58359e-21	0	1.72039	720.072	757.397
ENSG00000179889	PDXDC1	368.805	6.44814	0.350544	18.3947	1.44969e-75	8.23188e-75	7.19589	9.46216	718.907	739.654
ENSG00000111859	NEDD9	362.093	10.6845	1.43936	7.42313	1.14387e-13	1.80675e-13	0.899486	0	718.907	728.565
ENSG00000162972	MAIP1	501.52	1.48189	0.117181	12.6462	1.17452e-36	3.51994e-36	249.158	279.564	717.742	759.615
ENSG00000185345	PRKN	994.143	-0.779175	0.0805557	-9.67249	3.94643e-22	8.73884e-22	1219.7	1292.88	716.576	747.417
ENSG00000165323	FAT3	1232.65	-1.33245	0.0771509	-17.2707	7.81277e-67	3.89036e-66	1699.13	1829.64	715.411	686.426
ENSG00000185710	SMG1P4	423.392	1.94378	0.135518	14.3434	1.17193e-46	4.23817e-46	180.797	168.599	715.411	628.762
ENSG00000177338	LINC00469	359.78	9.67441	1.02674	9.42246	4.40625e-21	9.43434e-21	1.79897	0	715.411	721.912
ENSG00000067715	SYT1	357.642	5.34699	0.259198	20.629	1.5088e-94	1.11835e-93	17.9897	16.3437	714.246	681.99
ENSG00000198765	SYCP1	353.955	6.63845	0.379604	17.4878	1.77436e-68	9.00863e-68	6.2964	7.74177	714.246	687.535
ENSG00000143162	CREG1	355.809	7.65313	0.5234	14.6219	2.03522e-48	7.57163e-48	3.59794	3.44079	714.246	701.951
ENSG00000266786	LGALS9DP	368.743	12.1544	1.4475	8.39685	4.58632e-17	8.58058e-17	0	0	714.246	760.724
ENSG00000238755	LINC02006	474.002	1.72762	0.275723	6.26578	3.70952e-10	4.95794e-10	263.549	176.34	714.246	741.872
ENSG00000115252	PDE1A	384.901	3.02053	0.154356	19.5686	2.86247e-85	1.86228e-84	86.3507	82.5789	713.081	657.594
ENSG00000116473	RAP1A	1089.21	-1.15506	0.0803925	-14.3678	8.24145e-47	2.99998e-46	1510.24	1495.88	713.081	637.633
ENSG00000164172	MOCS2	356.253	12.1045	1.44746	8.36257	6.13677e-17	1.14208e-16	0	0	713.081	711.931
ENSG00000148468	FAM171A1	790.472	-0.337297	0.0885679	-3.80835	0.000139897	0.000165155	854.512	910.088	713.081	684.208
ENSG00000197077	KIAA1671	682.117	0.28744	0.0972547	2.95554	0.00312126	0.00358349	628.741	600.417	713.081	786.229
ENSG00000152953	STK32B	462.241	1.96368	0.123489	15.9016	6.17182e-57	2.63421e-56	192.49	184.942	711.916	759.615
ENSG00000049323	LTBP1	1062.44	-0.997351	0.0758769	-13.1443	1.83425e-39	5.81095e-39	1430.18	1401.26	711.916	706.387
ENSG00000066248	NGEF	501.865	1.08314	0.113404	9.55117	1.28241e-21	2.79041e-21	316.619	326.875	711.916	652.049
ENSG00000159212	CLIC6	370.346	6.11325	0.316946	19.288	6.77578e-83	4.26533e-82	8.09538	12.903	710.751	749.635
ENSG00000275592	VN1R7P	461.562	1.92973	0.127546	15.1297	1.03151e-51	4.03869e-51	177.199	206.447	710.751	751.853
ENSG00000118271	TTR	457.943	1.41224	0.126661	11.1497	7.18197e-29	1.84367e-28	241.962	258.059	710.751	620.999
ENSG00000099204	ABLIM1	346.084	6.51706	0.370578	17.5862	3.14308e-69	1.62337e-68	7.19589	7.74177	709.585	659.812
ENSG00000148158	SNX30	454.359	2.08238	0.126664	16.4402	9.86404e-61	4.47569e-60	168.204	178.921	709.585	760.724
ENSG00000151834	GABRA2	766.379	-0.320243	0.094271	-3.39704	0.000681187	0.000794514	813.135	888.583	708.42	655.376
ENSG00000107771	CCSER2	350.354	5.51918	0.27497	20.0719	1.29864e-89	8.92725e-89	15.2913	14.6233	707.255	664.247
ENSG00000119685	TTLL5	442.765	1.80507	0.123655	14.5976	2.90776e-48	1.07868e-47	197.887	196.125	707.255	669.792
ENSG00000159200	RCAN1	511.955	1.08336	0.110626	9.79294	1.20738e-22	2.69975e-22	315.72	340.638	707.255	684.208
ENSG00000224186	PITX1-AS1	524.647	0.987549	0.114854	8.5983	8.09088e-18	1.56343e-17	377.784	326.015	707.255	687.535
ENSG00000185736	ADARB2	1016.95	-0.815357	0.0803306	-10.15	3.31328e-24	7.6737e-24	1318.65	1275.67	706.09	767.378
ENSG00000180785	OR51E1	351.074	9.63893	1.02692	9.38623	6.21859e-21	1.32782e-20	1.79897	0	706.09	696.406
ENSG00000175274	TP53I11	347.02	12.0665	1.44766	8.33516	7.73949e-17	1.43417e-16	0	0	706.09	681.99
ENSG00000184985	SORCS2	823.269	-0.22522	0.094633	-2.37993	0.0173161	0.0195227	903.984	871.379	703.76	813.953
ENSG00000101349	PAK5	1135.98	-1.24792	0.077243	-16.1557	1.03459e-58	4.54566e-58	1587.59	1609.43	702.594	644.287
ENSG00000113441	LNPEP	360.773	8.09026	0.600627	13.4697	2.3585e-41	7.73683e-41	2.69846	2.58059	702.594	735.219
ENSG00000197140	ADAM32	379.914	3.49237	0.164638	21.2124	7.34488e-100	5.91857e-99	62.964	61.074	701.429	694.188
ENSG00000142149	HUNK	917.596	-0.813808	0.0860058	-9.46225	3.01396e-21	6.48186e-21	1186.42	1152.66	701.429	629.871
ENSG00000197826	CFAP299	541.366	0.796738	0.106221	7.50074	6.34591e-14	1.01597e-13	383.181	407.733	701.429	673.119
ENSG00000123119	NECAB1	661.377	0.297792	0.101425	2.93607	0.00332399	0.00381287	562.179	624.503	701.429	757.397
ENSG00000151276	MAGI1	429.456	2.06717	0.130546	15.8348	1.7905e-56	7.61699e-56	176.299	154.835	700.264	686.426
ENSG00000173040	EVC2	433.247	2.1835	0.139768	15.6223	5.13094e-55	2.14055e-54	175.4	137.631	700.264	719.694
ENSG00000172986	GXYLT2	371.39	8.7189	0.731708	11.9158	9.78909e-33	2.7216e-32	2.69846	0.860197	699.099	782.903
ENSG00000253554	LINC01414	679.75	0.139982	0.0943804	1.48317	0.138029	0.150254	626.042	667.513	699.099	726.347
ENSG00000134871	COL4A2	358.001	4.89388	0.229778	21.2983	1.17723e-100	9.66676e-100	21.5877	24.9457	697.934	687.535
ENSG00000184979	USP18	344.17	4.57472	0.221548	20.6489	9.99386e-95	7.43605e-94	30.5825	24.9457	697.934	623.217
ENSG00000175931	UBE2O	361.57	6.66866	0.380033	17.5476	6.20863e-69	3.18131e-68	10.7938	3.44079	697.934	734.11
ENSG00000184863	RBM33	620.677	0.00675055	0.12374	0.0545544	0.956493	0.957973	635.937	602.138	697.934	546.701
ENSG00000184523	PTGER4P2	362.121	4.45251	0.207285	21.4802	2.3864e-102	2.02375e-101	26.0851	36.9885	696.769	688.644
ENSG00000065675	PRKCQ	636.617	0.244375	0.0957971	2.55096	0.0107426	0.0121433	569.375	596.116	696.769	684.208
ENSG00000164684	ZNF704	761.573	-0.334272	0.0891814	-3.74822	0.000178093	0.000209673	860.808	837.832	695.603	652.049
ENSG00000184719	RNLS	361.77	6.01929	0.312054	19.2893	6.6095e-83	4.16742e-82	8.09538	13.7631	694.438	730.783
ENSG00000141404	GNAL	1008.9	-1.04355	0.0823654	-12.6698	8.69234e-37	2.61917e-36	1366.32	1350.51	694.438	624.326
ENSG00000183921	SDR42E2	355.196	12.1004	1.44758	8.35901	6.32478e-17	1.17594e-16	0	0	694.438	726.347
ENSG00000103657	HERC1	1028.73	-0.996353	0.0781646	-12.7469	3.24548e-37	9.82497e-37	1342.93	1397.82	693.273	680.881
ENSG00000257986	LINC02306	540.584	1.03128	0.108914	9.46868	2.8339e-21	6.10814e-21	355.297	355.261	693.273	758.506
ENSG00000143493	INTS7	345.979	5.95269	0.312194	19.0673	4.72422e-81	2.89415e-80	11.6933	10.3224	692.108	669.792
ENSG00000203880	PCMTD2	327.106	10.5375	1.44064	7.31446	2.58427e-13	3.99733e-13	0	0.860197	692.108	615.455
ENSG00000173200	PARP15	347.796	3.98432	0.193548	20.5857	3.68476e-94	2.7003e-93	40.4769	42.1496	689.778	618.781
ENSG00000154310	TNIK	1600.29	-1.86574	0.0708709	-26.3259	9.68905e-153	1.48158e-151	2425.01	2597.79	688.612	689.753
ENSG00000175548	ALG10B	445.527	1.60234	0.121367	13.2024	8.49512e-40	2.70673e-39	220.374	221.071	688.612	652.049
ENSG00000156804	FBXO32	351.293	8.63844	0.731078	11.816	3.22554e-32	8.84747e-32	1.79897	1.72039	688.612	713.04
ENSG00000089250	NOS1	712.514	-0.212193	0.0929113	-2.28383	0.0223817	0.025139	766.362	762.995	688.612	632.089
ENSG00000150760	DOCK1	939.833	-0.921365	0.0855105	-10.7749	4.52397e-27	1.1121e-26	1231.4	1228.36	687.447	612.128
ENSG00000228304	OR4K6P	361.633	4.51405	0.208805	21.6185	1.20251e-103	1.04956e-102	27.8841	32.6875	685.117	700.842
ENSG00000143179	UCK2	339.004	12.0328	1.44774	8.31143	9.45517e-17	1.74626e-16	0	0	685.117	670.901
ENSG00000175048	ZDHHC14	352.122	6.93292	0.417468	16.6071	6.19475e-62	2.88149e-61	7.19589	4.30098	683.952	713.04
ENSG00000130707	ASS1	355.018	10.6562	1.43973	7.40156	1.34589e-13	2.11209e-13	0.899486	0	683.952	735.219
ENSG00000103888	CEMIP	874.489	-0.605958	0.0844511	-7.17525	7.2174e-13	1.09118e-12	1024.51	1086.43	683.952	703.06
ENSG00000131378	RFTN1	382.775	2.97124	0.151699	19.5864	2.01844e-85	1.31537e-84	81.8532	91.1809	681.621	676.446
ENSG00000099954	CECR2	1519.89	-1.95733	0.0801803	-24.4116	1.2872e-131	1.56234e-130	2425.01	2408.55	680.456	565.553
ENSG00000081803	CADPS2	1226.38	-1.32841	0.0734619	-18.083	4.34119e-73	2.37817e-72	1731.51	1777.17	680.456	716.367
ENSG00000236130	PTCSC2	341.482	8.59758	0.731308	11.7564	6.54325e-32	1.7872e-31	0.899486	2.58059	680.456	681.99
ENSG00000253522	MIR3142HG	317.324	11.9371	1.44917	8.23714	1.76371e-16	3.21608e-16	0	0	680.456	588.84
ENSG00000170921	TANC2	891.288	-0.696954	0.0813771	-8.5645	1.08544e-17	2.08499e-17	1110.87	1094.17	678.126	681.99
ENSG00000232023	LINC01807	1219.99	-1.34536	0.0752608	-17.876	1.81438e-71	9.66675e-71	1798.97	1703.19	676.961	700.842
ENSG00000136929	HEMGN	339.069	9.58895	1.02721	9.33494	1.01053e-20	2.14709e-20	0.899486	0.860197	676.961	677.555
ENSG00000003989	SLC7A2	354.277	4.96586	0.236361	21.0096	5.35626e-98	4.18586e-97	17.9897	25.8059	675.796	697.515
ENSG00000106341	PPP1R17	345.77	10.618	1.43969	7.37523	1.64064e-13	2.55811e-13	0.899486	0	675.796	706.387
ENSG00000186951	PPARA	308.021	6.43505	0.390867	16.4635	6.70653e-61	3.06089e-60	7.19589	6.88157	674.63	543.374
ENSG00000147475	ERLIN2	339.093	10.5899	1.43972	7.35555	1.90137e-13	2.95752e-13	0	0.860197	674.63	680.881
ENSG00000100346	CACNA1I	332.536	8.55882	0.731616	11.6985	1.29709e-31	3.51562e-31	1.79897	1.72039	673.465	653.158
ENSG00000138821	SLC39A8	579.122	0.570782	0.101114	5.64495	1.65231e-08	2.10758e-08	466.833	465.366	673.465	710.822
ENSG00000157450	RNF111	664.956	0.0242863	0.0933383	0.260197	0.794712	0.812065	671.916	646.868	673.465	667.574
ENSG00000175779	LINC02694	673.384	-0.00481677	0.0946495	-0.0508906	0.959413	0.960649	698.001	651.169	673.465	670.901
ENSG00000137845	ADAM10	383.112	3.78324	0.178604	21.1822	1.39222e-99	1.11492e-98	53.9692	49.8914	672.3	756.288
ENSG00000185842	DNAH14	397.746	2.4926	0.138652	17.9774	2.92873e-72	1.58208e-71	118.732	121.288	672.3	678.663
ENSG00000101333	PLCB4	484.972	1.01126	0.114748	8.8129	1.21946e-18	2.43266e-18	331.011	312.251	672.3	624.326
ENSG00000156304	SCAF4	521.081	0.967431	0.117152	8.25789	1.48272e-16	2.70878e-16	380.483	325.154	672.3	706.387
ENSG00000020577	SAMD4A	710.662	-0.247166	0.094373	-2.61903	0.0088179	0.00999088	796.045	746.651	672.3	627.653
ENSG00000109762	SNX25	332.89	9.56255	1.02746	9.30695	1.31557e-20	2.79065e-20	0	1.72039	671.135	658.703
ENSG00000169570	DTWD2	336.461	4.97851	0.245281	20.2972	1.36069e-91	9.59153e-91	26.0851	15.4835	669.97	634.306
ENSG00000277112	ANKRD20A21P	1255.29	-1.44829	0.0729977	-19.8402	1.33825e-87	8.94626e-87	1870.93	1803.83	669.97	676.446
ENSG00000269113	TRABD2B	489.155	1.02236	0.119619	8.54684	1.26506e-17	2.42402e-17	347.202	298.488	669.97	640.96
ENSG00000185250	PPIL6	329.396	11.9913	1.44793	8.28165	1.21477e-16	2.23187e-16	0	0	669.97	647.613
ENSG00000196581	AJAP1	888.696	-0.683545	0.0850912	-8.03309	9.50502e-16	1.66897e-15	1060.49	1130.3	666.474	697.515
ENSG00000137177	KIF13A	645.135	0.197828	0.0959978	2.06075	0.0393266	0.0438291	600.857	601.278	666.474	711.931
ENSG00000197563	PIGN	908.965	-0.850192	0.083172	-10.2221	1.57895e-24	3.67665e-24	1191.82	1146.64	665.309	632.089
ENSG00000171552	BCL2L1	325.736	11.9751	1.44803	8.26994	1.34023e-16	2.45425e-16	0	0	665.309	637.633
ENSG00000151338	MIPOL1	587.526	0.520806	0.108935	4.78088	1.74532e-06	2.1391e-06	453.341	511.817	664.144	720.803
ENSG00000197050	ZNF420	593.797	0.462714	0.104299	4.43641	9.14723e-06	1.10575e-05	521.702	477.409	664.144	711.931
ENSG00000142634	EFHD2	328.705	10.5447	1.43987	7.32339	2.4178e-13	3.74581e-13	0.899486	0	662.979	650.94
ENSG00000151461	UPF2	630.31	-0.0364009	0.104637	-0.347879	0.727931	0.748355	619.746	656.33	662.979	582.187
ENSG00000225210	DUXAP9	672.403	0.00979748	0.0945045	0.103672	0.91743	0.923612	650.328	689.878	662.979	686.426
ENSG00000163982	OTOP1	331.74	10.5581	1.4398	7.33301	2.25045e-13	3.48932e-13	0.899486	0	661.814	664.247
ENSG00000198865	CCDC152	546.498	0.718384	0.108467	6.62304	3.51892e-11	4.88997e-11	433.552	393.11	661.814	697.515
ENSG00000170949	ZNF160	350.401	8.635	0.732238	11.7926	4.2611e-32	1.16797e-31	1.79897	1.72039	660.649	737.437
ENSG00000225564	LINC01492	393.798	2.58543	0.143431	18.0257	1.22551e-72	6.66651e-72	106.139	118.707	659.483	690.862
ENSG00000249917	LINC00536	423.032	1.97252	0.144443	13.656	1.85845e-42	6.23336e-42	195.188	148.814	659.483	688.644
ENSG00000198176	TFDP1	342.729	9.60498	1.02763	9.34672	9.04058e-21	1.92509e-20	0	1.72039	659.483	709.713
ENSG00000149571	KIRREL3	612.706	0.335459	0.099495	3.37162	0.000747282	0.000870559	551.385	532.462	659.483	707.496
ENSG00000174206	KICS2	327.527	5.60459	0.290895	19.2668	1.02146e-82	6.40931e-82	12.5928	13.7631	658.318	625.435
ENSG00000109472	CPE	328.65	7.07502	0.452068	15.6503	3.30452e-55	1.38306e-54	7.19589	2.58059	658.318	646.505
ENSG00000116885	OSCP1	331.091	9.55435	1.02735	9.30003	1.40401e-20	2.97177e-20	1.79897	0	658.318	664.247
ENSG00000130414	NDUFA10	535.879	0.732471	0.10475	6.99257	2.69904e-12	3.9799e-12	400.271	405.153	658.318	679.772
ENSG00000187699	C2orf88	1201.62	-1.33065	0.0748607	-17.775	1.10314e-70	5.80569e-70	1726.11	1713.51	657.153	709.713
ENSG00000127329	PTPRB	323.859	9.52253	1.02764	9.26645	1.92449e-20	4.05793e-20	0.899486	0.860197	657.153	636.524
ENSG00000125386	FAM193A	331.722	12.0016	1.44786	8.28923	1.13987e-16	2.10021e-16	0	0	655.988	670.901
ENSG00000184371	CSF1	330.059	11.9943	1.44787	8.28414	1.18961e-16	2.18772e-16	0	0	655.988	664.247
ENSG00000122483	CCDC18	321.412	10.5123	1.44007	7.29981	2.88174e-13	4.44683e-13	0.899486	0	655.988	628.762
ENSG00000163104	SMARCAD1	327.698	7.72755	0.558886	13.8267	1.75859e-43	6.02325e-43	2.69846	3.44079	654.823	649.831
ENSG00000101542	CDH20	455.083	1.39186	0.117473	11.8484	2.19308e-32	6.04966e-32	256.354	246.016	654.823	663.138
ENSG00000253963	IGLV3-2	314.52	11.9244	1.44848	8.23236	1.83565e-16	3.34569e-16	0	0	654.823	603.256
ENSG00000140416	TPM1	379.546	2.38046	0.141962	16.7682	4.16657e-63	1.97113e-62	125.928	118.707	653.658	619.89
ENSG00000230323	LINC00159	868.712	-0.687264	0.0846534	-8.11856	4.71736e-16	8.43177e-16	1044.3	1099.33	653.658	677.555
ENSG00000138696	BMPR1B	334.938	5.41039	0.271907	19.8979	4.23976e-88	2.8589e-87	15.2913	15.4835	652.492	656.485
ENSG00000151693	ASAP2	322.67	7.7053	0.559332	13.7759	3.55982e-43	1.2086e-42	1.79897	4.30098	652.492	632.089
ENSG00000155849	ELMO1	535.614	0.558129	0.114183	4.88803	1.01851e-06	1.25425e-06	465.034	401.712	652.492	623.217
ENSG00000151835	SACS	559.759	0.45431	0.104607	4.34301	1.40545e-05	1.69055e-05	452.442	492.033	652.492	642.069
ENSG00000035403	VCL	336.554	4.77456	0.231683	20.6081	2.32036e-94	1.71336e-93	18.8892	28.3865	651.327	647.613
ENSG00000109436	TBC1D9	335.219	7.10401	0.451982	15.7175	1.14807e-55	4.84158e-55	7.19589	2.58059	651.327	679.772
ENSG00000143061	IGSF3	741.932	-0.392181	0.090978	-4.31072	1.62724e-05	1.95551e-05	868.904	815.467	650.162	633.197
ENSG00000078053	AMPH	398.414	2.1315	0.135996	15.6733	2.3029e-55	9.65926e-55	138.521	157.416	648.997	648.722
ENSG00000072134	EPN2	331.347	8.23112	0.65675	12.5331	4.92001e-36	1.45984e-35	1.79897	2.58059	648.997	672.01
ENSG00000144711	IQSEC1	337.775	8.58207	0.732002	11.7241	9.59054e-32	2.60669e-31	0.899486	2.58059	648.997	698.624
ENSG00000142197	DOP1B	451.902	1.18491	0.118697	9.98266	1.81531e-23	4.14013e-23	270.745	281.284	648.997	606.583
ENSG00000168826	ZBTB49	323.813	10.5233	1.43996	7.30804	2.71075e-13	4.18796e-13	0	0.860197	648.997	645.396
ENSG00000169855	ROBO1	711.904	-0.235685	0.0897442	-2.62618	0.00863481	0.00978629	771.759	768.156	648.997	658.703
ENSG00000163629	PTPN13	1124.81	-1.2854	0.0749549	-17.1489	6.40086e-66	3.15094e-65	1595.69	1594.8	647.832	660.921
ENSG00000092853	CLSPN	320.229	8.18148	0.657094	12.451	1.3807e-35	4.05033e-35	1.79897	2.58059	646.667	629.871
ENSG00000196284	SUPT3H	552.166	0.504551	0.102956	4.90065	9.552e-07	1.17778e-06	466.833	446.442	646.667	648.722
ENSG00000135824	RGS8	685.061	-0.103952	0.0991676	-1.04825	0.294525	0.315134	670.117	749.231	646.667	674.228
ENSG00000189108	IL1RAPL2	1849.67	-2.17342	0.065493	-33.1855	1.74312e-241	6.21127e-240	3035.77	3021.01	645.501	696.406
ENSG00000144395	CCDC150	371.592	2.63883	0.148763	17.7385	2.11425e-70	1.10373e-69	95.3455	110.105	645.501	635.415
ENSG00000162946	DISC1	428.003	1.45344	0.125137	11.6148	3.46639e-31	9.32372e-31	218.575	239.135	645.501	608.801
ENSG00000065609	SNAP91	499.914	0.855015	0.111034	7.70049	1.35547e-14	2.26145e-14	370.588	341.498	645.501	642.069
ENSG00000250634	LINC01182	343.827	2.97061	0.165943	17.9014	1.15088e-71	6.14016e-71	72.8584	82.5789	644.336	575.533
ENSG00000168724	DNAJC21	376.358	2.58099	0.145459	17.7438	1.92601e-70	1.00681e-69	113.335	102.363	644.336	645.396
ENSG00000175497	DPP10	1829.93	-2.23881	0.0651452	-34.3664	8.01662e-259	3.38441e-257	3045.66	2994.35	643.171	636.524
ENSG00000134779	TPGS2	438.662	1.33899	0.120566	11.1059	1.17484e-28	3.004e-28	254.555	242.575	643.171	614.346
ENSG00000158270	COLEC12	807.237	-0.595053	0.0894529	-6.65213	2.88874e-11	4.03303e-11	931.868	1010.73	643.171	643.178
ENSG00000146143	PRIM2	814.11	-0.451243	0.0941188	-4.7944	1.63165e-06	2.00169e-06	967.847	913.529	643.171	731.892
ENSG00000066084	DIP2B	366.394	3.04638	0.156558	19.4585	2.47127e-84	1.59442e-83	77.3558	80.8585	642.006	665.356
ENSG00000204897	KRT25	311.87	11.9123	1.44835	8.22472	1.95655e-16	3.56437e-16	0	0	642.006	605.474
ENSG00000118985	ELL2	313.204	10.4749	1.44026	7.27291	3.51832e-13	5.39271e-13	0.899486	0	642.006	609.91
ENSG00000112419	PHACTR2	349.752	4.46357	0.211815	21.0729	1.40971e-98	1.10836e-97	29.683	30.9671	640.841	697.515
ENSG00000109654	TRIM2	659.812	0.10513	0.105029	1.00097	0.316842	0.337802	665.62	606.439	640.841	726.347
ENSG00000164430	CGAS	305.021	8.84957	0.843495	10.4916	9.44635e-26	2.27603e-25	1.79897	0.860197	639.676	577.751
ENSG00000122965	RBM19	798.439	-0.667713	0.0881357	-7.57597	3.56451e-14	5.79513e-14	988.535	971.162	639.676	594.385
ENSG00000090989	EXOC1	319.819	10.5054	1.44003	7.29527	2.98063e-13	4.59213e-13	0	0.860197	639.676	638.742
ENSG00000137819	PAQR5	546.059	0.515929	0.110149	4.68393	2.81423e-06	3.43293e-06	478.527	420.636	639.676	645.396
ENSG00000172349	IL16	647.219	0.125117	0.106006	1.18028	0.237889	0.255449	583.766	654.61	639.676	710.822
ENSG00000145687	SSBP2	354.016	3.93442	0.193278	20.3563	4.08528e-92	2.89548e-91	35.08	51.6118	638.51	690.862
ENSG00000271850	LINC02343	974.233	-1.15458	0.0850397	-13.5769	5.48915e-42	1.82533e-41	1326.74	1361.69	638.51	569.989
ENSG00000060069	CTDP1	310.719	11.907	1.44835	8.22105	2.01729e-16	3.6733e-16	0	0	638.51	604.365
ENSG00000132915	PDE6A	315.858	9.48643	1.02778	9.23002	2.7058e-20	5.67764e-20	0.899486	0.860197	637.345	624.326
ENSG00000085276	MECOM	836.247	-0.618495	0.0923259	-6.69904	2.09791e-11	2.95121e-11	962.45	1063.2	637.345	681.99
ENSG00000261738	MIR3976HG	622.514	0.00461289	0.0978668	0.0471343	0.962406	0.963398	606.254	636.546	637.345	609.91
ENSG00000250821	EXOC1L	3840.26	-3.51238	0.0574465	-61.1418	0	0	6972.82	7149.96	635.015	603.256
ENSG00000236816	ANKRD20A7P	1381.93	-1.77621	0.070831	-25.0767	8.92531e-139	1.17511e-137	2140.78	2137.59	635.015	614.346
ENSG00000186265	BTLA	329.426	5.8236	0.308283	18.8905	1.36655e-79	8.24175e-79	11.6933	11.1826	635.015	659.812
ENSG00000104067	TJP1	913.289	-0.977894	0.0829456	-11.7896	4.41707e-32	1.20986e-31	1208.91	1213.74	635.015	595.494
ENSG00000235016	SEMA3F-AS1	324.538	11.9701	1.44805	8.26636	1.38111e-16	2.52672e-16	0	0	635.015	663.138
ENSG00000239839	DEFA3	323.335	5.85449	0.314192	18.6335	1.71885e-77	9.97911e-77	8.09538	13.7631	633.85	637.633
ENSG00000092847	AGO1	317.531	10.495	1.44007	7.28788	3.14869e-13	4.84145e-13	0	0.860197	633.85	635.415
ENSG00000101638	ST8SIA5	300.815	5.20939	0.278711	18.691	5.86403e-78	3.43528e-77	15.2913	16.3437	632.685	538.939
ENSG00000144644	GADL1	473.29	1.26981	0.120186	10.5654	4.31312e-26	1.0457e-25	284.238	270.962	632.685	705.278
ENSG00000145685	LHFPL2	737.684	-0.546934	0.0943443	-5.79721	6.74271e-09	8.66888e-09	886.893	864.498	632.685	566.662
ENSG00000172840	PDP2	315.018	10.4834	1.44009	7.27969	3.34592e-13	5.13861e-13	0.899486	0	631.519	627.653
ENSG00000244362	KRTAP19-7	769.245	-0.369073	0.0936859	-3.93947	8.16621e-05	9.69659e-05	878.798	855.896	630.354	711.931
ENSG00000237438	CECR7	607.137	0.000726149	0.0996523	0.00728683	0.994186	0.994442	611.651	602.138	630.354	584.405
ENSG00000071054	MAP4K4	314.272	4.72718	0.23712	19.9358	1.99019e-88	1.34902e-87	22.4872	23.2253	629.189	582.187
ENSG00000151491	EPS8	625.48	-0.150614	0.106845	-1.40965	0.158642	0.172018	688.107	627.944	629.189	556.681
ENSG00000176204	LRRTM4	1840.22	-2.36052	0.0729494	-32.3584	1.05835e-229	3.28849e-228	3188.68	2971.98	628.024	572.206
ENSG00000173273	TNKS	800.233	-0.667743	0.0886383	-7.53335	4.94562e-14	7.99367e-14	951.656	1012.45	628.024	608.801
ENSG00000063761	ADCK1	523.168	0.629015	0.118428	5.31137	1.08802e-07	1.36804e-07	375.086	446.442	626.859	644.287
ENSG00000108370	RGS9	368.169	3.12541	0.167669	18.6403	1.51356e-77	8.8136e-77	85.4512	66.2352	625.694	695.297
ENSG00000110429	FBXO3	471.754	1.18778	0.123613	9.60886	7.33602e-22	1.60434e-21	307.624	268.381	625.694	685.317
ENSG00000180777	ANKRD30B	677.933	-0.257143	0.0957418	-2.6858	0.00723573	0.00822464	709.695	766.435	625.694	609.91
ENSG00000150361	KLHL1	299.35	4.71312	0.248484	18.9675	3.1681e-80	1.91964e-79	20.6882	23.2253	624.528	528.958
ENSG00000153317	ASAP1	732.928	-0.636941	0.102607	-6.20756	5.38132e-10	7.14322e-10	899.486	884.282	624.528	523.414
ENSG00000177076	ACER2	327.238	4.31969	0.209795	20.5901	3.36852e-94	2.47322e-93	29.683	32.6875	623.363	623.217
ENSG00000164985	PSIP1	865.667	-0.832021	0.0829794	-10.0268	1.16186e-23	2.66233e-23	1113.56	1103.63	623.363	622.108
ENSG00000166105	GLB1L3	288.229	9.35374	1.0304	9.07776	1.10833e-19	2.30078e-19	0.899486	0.860197	622.198	528.958
ENSG00000079156	OSBPL6	613.926	-0.149664	0.108267	-1.38236	0.166861	0.180828	672.816	618.481	621.033	543.374
ENSG00000221955	SLC12A8	1022.63	-1.18987	0.0808228	-14.722	4.65567e-49	1.75219e-48	1464.36	1379.76	619.868	626.544
ENSG00000065809	FAM107B	388.116	1.89341	0.13701	13.8195	1.94315e-43	6.64365e-43	177.199	152.255	617.537	605.474
ENSG00000158457	TSPAN33	313.668	9.47683	1.02796	9.21907	2.99684e-20	6.28156e-20	0	1.72039	617.537	635.415
ENSG00000145431	PDGFC	527.33	0.346763	0.110179	3.14728	0.00164797	0.00190271	479.426	449.023	617.537	563.335
ENSG00000221818	EBF2	312.025	5.80245	0.315634	18.3835	1.78146e-75	1.0101e-74	7.19589	14.6233	616.372	609.91
ENSG00000152894	PTPRK	327.174	2.86344	0.176701	16.205	4.64901e-59	2.05424e-58	68.3609	89.4605	616.372	534.503
ENSG00000185313	SCN10A	307.852	9.44914	1.0279	9.19269	3.83127e-20	8.0176e-20	1.79897	0	616.372	613.237
ENSG00000170099	SERPINA6	321.925	4.76216	0.236594	20.128	4.19387e-90	2.90875e-89	27.8841	18.0641	615.207	626.544
ENSG00000100320	RBFOX2	588.164	0.0317433	0.105914	0.299709	0.764399	0.783358	552.284	610.74	615.207	574.424
ENSG00000106066	CPVL	824.075	-0.801864	0.0856737	-9.35951	8.01043e-21	1.70854e-20	1042.5	1052.02	614.042	587.731
ENSG00000077254	USP33	309.182	7.64304	0.559671	13.6563	1.85109e-42	6.21404e-42	3.59794	2.58059	612.877	617.672
ENSG00000078403	MLLT10	743.941	-0.750818	0.111383	-6.74088	1.57433e-11	2.23082e-11	972.345	893.744	612.877	496.799
ENSG00000276975	HYDIN2	392.795	1.85907	0.131115	14.1789	1.23788e-45	4.39081e-45	172.701	166.878	611.712	619.89
ENSG00000187908	DMBT1	468.331	1.00145	0.114858	8.71905	2.8054e-18	5.52545e-18	303.127	320.853	611.712	637.633
ENSG00000135063	FAM189A2	304.512	10.4345	1.44031	7.24468	4.33468e-13	6.61788e-13	0	0.860197	611.712	605.474
ENSG00000122591	FAM126A	550.79	0.297432	0.107105	2.77701	0.0054862	0.0062543	468.632	519.559	611.712	603.256
ENSG00000243156	MICAL3	1854.15	-2.33133	0.0654904	-35.5981	1.49944e-277	7.01663e-276	3069.05	3118.21	610.546	618.781
ENSG00000087586	AURKA	327.601	4.29963	0.209479	20.5253	1.27881e-93	9.28393e-93	33.281	30.1069	609.381	637.633
ENSG00000108018	SORCS1	1004.87	-1.284	0.0818099	-15.6949	1.6402e-55	6.8945e-55	1438.28	1410.72	609.381	561.117
ENSG00000068383	INPP5A	1057.5	-1.24913	0.087855	-14.2181	7.07185e-46	2.51992e-45	1405	1572.44	609.381	643.178
ENSG00000148143	ZNF462	433.839	1.44652	0.133229	10.8574	1.83851e-27	4.55989e-27	254.555	211.608	609.381	659.812
ENSG00000183421	RIPK4	315.269	3.30135	0.181379	18.2014	5.03273e-74	2.80045e-73	59.3661	56.773	608.216	536.721
ENSG00000005981	ASB4	304.532	11.8782	1.4483	8.20146	2.37492e-16	4.30835e-16	0	0	608.216	609.91
ENSG00000257743	MGAM2	489.051	0.750306	0.112403	6.67512	2.47022e-11	3.4649e-11	349.001	380.207	608.216	618.781
ENSG00000110436	SLC1A2	526.494	0.421287	0.112666	3.73926	0.000184565	0.000217227	420.06	479.99	608.216	597.712
ENSG00000230267	HERC2P4	607.903	-0.103074	0.0997795	-1.03302	0.301597	0.322256	621.545	637.406	608.216	564.444
ENSG00000149531	FRG1BP	1344.41	-1.82543	0.0739817	-24.6741	2.02793e-134	2.57401e-133	2138.98	2055.01	605.886	577.751
ENSG00000174990	CA5A	343.609	2.75266	0.155368	17.7171	3.09671e-70	1.61444e-69	85.4512	92.0411	605.886	591.058
ENSG00000138162	TACC2	444.2	0.927933	0.11886	7.80692	5.86035e-15	9.96568e-15	304.926	307.09	605.886	558.899
ENSG00000279082	LINC01727	545.507	0.383085	0.119983	3.19282	0.00140893	0.00162865	519.003	428.378	605.886	628.762
ENSG00000249618	LINC02465	327.944	3.33883	0.178238	18.7325	2.6923e-78	1.58198e-77	67.4615	50.7516	604.721	588.84
ENSG00000249203	LINC02224	469.307	1.09315	0.120745	9.05336	1.38633e-19	2.87021e-19	311.222	288.166	604.721	673.119
ENSG00000102471	NDFIP2	303.883	10.4315	1.44029	7.24263	4.40055e-13	6.7158e-13	0.899486	0	604.721	609.91
ENSG00000138670	RASGEF1B	481.036	0.693603	0.110665	6.26759	3.6668e-10	4.90422e-10	365.191	369.885	603.555	585.514
ENSG00000007001	UPP2	340.323	3.72347	0.185453	20.0777	1.15587e-89	7.95991e-89	45.8738	49.8914	602.39	663.138
ENSG00000198586	TLK1	376.794	2.56277	0.152832	16.7686	4.14449e-63	1.96307e-62	115.134	103.224	602.39	686.426
ENSG00000140090	SLC24A4	302.622	6.71218	0.419971	15.9825	1.69247e-57	7.29584e-57	7.19589	4.30098	602.39	596.603
ENSG00000228127	LINC01649	309.451	11.9015	1.44836	8.21718	2.08344e-16	3.78665e-16	0	0	602.39	635.415
ENSG00000145495	MARCHF6	291.369	10.3706	1.44081	7.1978	6.11914e-13	9.28389e-13	0	0.860197	602.39	562.226
ENSG00000133401	PDZD2	552.467	0.298778	0.102159	2.92465	0.00344848	0.003951	492.918	498.054	601.225	617.672
ENSG00000165304	MELK	322.086	7.0472	0.454819	15.4945	3.77822e-54	1.55287e-53	3.59794	6.02138	600.06	678.663
ENSG00000185716	MOSMO	315.528	8.15996	0.658154	12.3982	2.67098e-35	7.78836e-35	3.59794	0.860197	600.06	657.594
ENSG00000145819	ARHGAP26	1750.05	-2.2233	0.068109	-32.6432	1.00051e-233	3.26553e-232	2835.18	2930.69	598.895	635.415
ENSG00000083290	ULK2	2074.6	-2.52693	0.0640441	-39.4562	0	0	3550.27	3521.65	597.73	628.762
ENSG00000260240	APOOP5	278.823	7.71662	0.60678	12.7173	4.73835e-37	1.43108e-36	1.79897	3.44079	597.73	512.324
ENSG00000138029	HADHB	309.015	3.99445	0.202471	19.7285	1.22656e-86	8.10199e-86	34.1805	38.7089	595.399	567.771
ENSG00000255052	FAM66D	350.292	2.19279	0.145738	15.046	3.6652e-51	1.42928e-50	122.33	129.03	594.234	555.573
ENSG00000131269	ABCB7	287.514	7.34432	0.527609	13.92	4.78942e-44	1.65646e-43	1.79897	5.16118	593.069	550.028
ENSG00000166377	ATP9B	731.987	-0.529134	0.0920084	-5.75093	8.87527e-09	1.1388e-08	836.522	892.884	593.069	605.474
ENSG00000075790	BCAP29	274.331	10.2834	1.44224	7.13017	1.00248e-12	1.50624e-12	0	0.860197	591.904	504.562
ENSG00000214814	FER1L6	298.105	5.41744	0.289025	18.7439	2.17263e-78	1.27856e-77	13.4923	13.7631	590.739	574.424
ENSG00000164796	CSMD3	546.864	0.105967	0.105496	1.00447	0.315154	0.336121	522.601	530.741	590.739	543.374
ENSG00000164142	FHIP1A	390.636	2.09504	0.143029	14.6476	1.39463e-48	5.20341e-48	152.013	144.513	589.573	676.446
ENSG00000148090	AUH	569.445	0.139531	0.101167	1.37922	0.167827	0.181825	531.596	552.246	589.573	604.365
ENSG00000124177	CHD6	270.466	4.58882	0.267151	17.1768	3.95832e-66	1.95849e-65	26.0851	17.2039	587.243	451.333
ENSG00000113649	TCERG1	288.199	11.7985	1.44868	8.14428	3.81556e-16	6.85777e-16	0	0	587.243	565.553
ENSG00000171044	XKR6	762.276	-0.649243	0.08851	-7.33525	2.21312e-13	3.43281e-13	916.576	945.356	587.243	599.93
ENSG00000231326	LINC02662	636.379	-0.303451	0.0979624	-3.09763	0.00195077	0.00224898	719.589	686.437	587.243	552.246
ENSG00000103942	HOMER2	307.551	4.66769	0.236191	19.7623	6.28376e-87	4.17913e-86	18.8892	27.5263	586.078	597.712
ENSG00000120675	DNAJC15	363.412	2.23822	0.142799	15.6739	2.28029e-55	9.57477e-55	131.325	123.008	586.078	613.237
ENSG00000189308	LIN54	290.441	8.3633	0.733128	11.4077	3.82727e-30	1.01123e-29	0.899486	2.58059	586.078	572.206
ENSG00000118495	PLAGL1	282.249	9.32367	1.02911	9.05993	1.30535e-19	2.70398e-19	0.899486	0.860197	586.078	541.156
ENSG00000138442	WDR12	290.479	8.77979	0.843232	10.4121	2.18435e-25	5.19853e-25	0	2.58059	584.913	574.424
ENSG00000133657	ATP13A3	461.625	0.845241	0.120321	7.02488	2.1425e-12	3.17251e-12	352.599	307.95	584.913	601.039
ENSG00000183621	ZNF438	367.577	2.02696	0.145188	13.961	2.69734e-44	9.34564e-44	159.209	130.75	583.748	596.603
ENSG00000230062	ANKRD66	300.632	11.8598	1.44856	8.18732	2.67117e-16	4.839e-16	0	0	583.748	618.781
ENSG00000113494	PRLR	578.026	0.194227	0.105553	1.8401	0.065754	0.0724712	527.998	550.526	583.748	649.831
ENSG00000253877	LINC01608	560.961	0.139218	0.101418	1.37271	0.169841	0.183904	541.491	526.44	583.748	592.167
ENSG00000249160	LINC02213	300.625	5.33869	0.282723	18.8831	1.57014e-79	9.45491e-79	10.7938	18.0641	582.582	591.058
ENSG00000165071	TMEM71	299.509	11.8544	1.44856	8.18358	2.75537e-16	4.98689e-16	0	0	582.582	615.455
ENSG00000120798	NR2C1	303.606	10.4306	1.44066	7.24013	4.48254e-13	6.83825e-13	0	0.860197	582.582	630.98
ENSG00000183067	IGSF5	1237.18	-1.6003	0.0779968	-20.5175	1.5036e-93	1.0855e-92	1827.76	1894.15	581.417	645.396
ENSG00000103876	FAH	279.697	9.31054	1.02921	9.04629	1.47903e-19	3.05561e-19	0.899486	0.860197	581.417	535.612
ENSG00000175611	LINC00476	413.489	1.06532	0.123797	8.60539	7.60571e-18	1.47408e-17	268.047	266.661	581.417	537.83
ENSG00000231171	LINC01098	364.537	2.19598	0.142438	15.417	1.25721e-53	5.11844e-53	134.023	127.309	580.252	616.564
ENSG00000071967	CYBRD1	303.573	7.84033	0.603389	12.9938	1.32626e-38	4.1342e-38	2.69846	2.58059	580.252	628.762
ENSG00000261683	LINC00838	289.807	8.36048	0.733259	11.4018	4.09548e-30	1.08136e-29	0	3.44079	580.252	575.533
ENSG00000163092	XIRP2	330.923	2.35357	0.158211	14.8761	4.70948e-50	1.80391e-49	117.833	98.9226	579.087	527.849
ENSG00000198734	F5	283.948	8.00673	0.658734	12.1547	5.41388e-34	1.54048e-33	3.59794	0.860197	579.087	552.246
ENSG00000075151	EIF4G3	583.802	0.128084	0.117072	1.09406	0.273929	0.293501	604.455	511.817	579.087	639.851
ENSG00000121067	SPOP	307.311	3.49349	0.184448	18.9402	5.31883e-80	3.21781e-79	48.5723	51.6118	577.922	551.137
ENSG00000069018	TRPC7	296.93	5.7896	0.322193	17.9694	3.38637e-72	1.82676e-71	7.19589	13.7631	577.922	588.84
ENSG00000253490	LINC02099	299.955	10.4129	1.44064	7.228	4.90144e-13	7.45971e-13	0.899486	0	577.922	620.999
ENSG00000134744	TUT4	465.525	0.561749	0.114847	4.89129	1.00178e-06	1.23443e-06	375.985	375.906	577.922	532.285
ENSG00000219438	TAFA5	1985.96	-2.59759	0.0665227	-39.0481	0	0	3367.68	3449.39	576.757	550.028
ENSG00000064763	FAR2	283.419	6.50797	0.408459	15.933	3.74086e-57	1.60725e-56	8.99486	3.44079	576.757	544.483
ENSG00000113048	MRPS27	354.538	2.07139	0.140957	14.6952	6.91869e-49	2.59635e-48	134.023	138.492	576.757	568.88
ENSG00000079112	CDH17	645.879	-0.393737	0.096369	-4.08572	4.39404e-05	5.24798e-05	730.383	736.328	576.757	540.048
ENSG00000130449	ZSWIM6	332.473	3.31756	0.176903	18.7535	1.812e-78	1.06957e-77	54.8687	66.2352	575.591	633.197
ENSG00000175115	PACS1	388.773	1.53384	0.146794	10.4489	1.48189e-25	3.54194e-25	225.771	173.76	575.591	579.969
ENSG00000116852	KIF21B	292.217	11.8187	1.44858	8.15883	3.38279e-16	6.08931e-16	0	0	575.591	593.276
ENSG00000170381	SEMA3E	392.474	1.74272	0.135179	12.8919	5.00096e-38	1.54034e-37	174.5	186.663	574.426	634.306
ENSG00000140262	TCF12	490.548	0.261472	0.11899	2.19742	0.0279902	0.0313296	434.452	457.625	574.426	495.69
ENSG00000155506	LARP1	306.597	3.84165	0.197902	19.4118	6.13072e-84	3.92933e-83	35.08	44.7302	573.261	573.315
ENSG00000164953	TMEM67	375.259	1.7525	0.136423	12.8461	9.04592e-38	2.77304e-37	161.008	182.362	573.261	584.405
ENSG00000226926	PDZPH1P	306.344	4.09542	0.206732	19.8102	2.42989e-87	1.61882e-86	35.08	32.6875	572.096	585.514
ENSG00000174473	GALNTL6	933.972	-1.17149	0.0844946	-13.8647	1.03659e-43	3.5724e-43	1252.98	1334.17	572.096	576.642
ENSG00000186952	TMEM232	780.03	-1.0151	0.106623	-9.52041	1.72492e-21	3.74488e-21	1060.49	1026.21	572.096	461.314
ENSG00000089169	RPH3A	403.48	1.39906	0.163315	8.56664	1.06551e-17	2.04771e-17	261.75	182.362	572.096	597.712
ENSG00000146147	MLIP	665.401	-0.37226	0.0987435	-3.76997	0.000163265	0.000192508	786.151	715.684	570.931	588.84
ENSG00000114446	IFT57	287.482	4.56382	0.239165	19.0824	3.5391e-81	2.17498e-80	26.9846	19.7845	569.766	533.394
ENSG00000138764	CCNG2	273.298	5.93265	0.353511	16.7821	3.30061e-63	1.56718e-62	12.5928	5.16118	569.766	505.671
ENSG00000185565	LSAMP	585.08	-0.072347	0.0989046	-0.731482	0.464485	0.488111	599.957	599.557	568.6	572.206
ENSG00000135749	PCNX2	581.989	0.0254988	0.100855	0.252827	0.800402	0.817235	579.269	574.611	568.6	605.474
ENSG00000162852	CNST	309.474	3.33453	0.178479	18.683	6.80432e-78	3.98012e-77	53.0697	58.4934	567.435	558.899
ENSG00000137693	YAP1	326.791	3.1021	0.16911	18.3437	3.7089e-75	2.09076e-74	71.9589	64.5148	567.435	603.256
ENSG00000122194	PLG	298.539	5.85982	0.328218	17.8534	2.71802e-71	1.44416e-70	8.09538	12.0428	567.435	606.583
ENSG00000124788	ATXN1	404.819	1.17842	0.124037	9.50053	2.08816e-21	4.52086e-21	254.555	241.715	567.435	555.573
ENSG00000185686	PRAME	278.534	11.7493	1.44888	8.10924	5.0939e-16	9.08388e-16	0	0	567.435	546.701
ENSG00000147509	RGS20	290.643	4.29657	0.22193	19.36	1.67806e-83	1.06846e-82	28.7836	27.5263	565.105	541.156
ENSG00000185418	TARS3	876.87	-1.087	0.0926746	-11.7292	9.03299e-32	2.45859e-31	1125.26	1259.33	565.105	557.79
ENSG00000197601	FAR1	768.854	-0.818393	0.0913933	-8.95464	3.40858e-19	6.94957e-19	1014.62	947.937	563.94	548.919
ENSG00000066777	ARFGEF1	400.852	1.12424	0.130703	8.60152	7.8667e-18	1.5239e-17	233.866	270.102	561.609	537.83
ENSG00000164089	ETNPPL	293.989	11.8276	1.44893	8.16303	3.26724e-16	5.88862e-16	0	0	561.609	614.346
ENSG00000231185	SPRY4-AS1	460.252	0.899452	0.1266	7.1047	1.20586e-12	1.80902e-12	341.805	301.069	561.609	636.524
ENSG00000164190	NIPBL	274.844	5.61315	0.320986	17.4872	1.7928e-68	9.09038e-68	15.2913	6.88157	560.444	516.76
ENSG00000065243	PKN2	469.468	0.866693	0.125781	6.89048	5.56037e-12	8.0614e-12	346.302	319.133	559.279	653.158
ENSG00000153790	C7orf31	276.08	4.56087	0.245361	18.5884	3.98575e-77	2.30025e-76	25.1856	19.7845	558.114	501.235
ENSG00000115232	ITGA4	275.31	10.2889	1.44092	7.14055	9.29559e-13	1.39938e-12	0	0.860197	558.114	542.265
ENSG00000174332	GLIS1	346.916	2.06033	0.143603	14.3474	1.10547e-46	4.00901e-46	140.32	128.169	556.949	562.226
ENSG00000128872	TMOD2	275.569	7.69965	0.603985	12.7481	3.19555e-37	9.68138e-37	2.69846	2.58059	556.949	540.048
ENSG00000215252	GOLGA8B	262.438	8.63202	0.845469	10.2097	1.79343e-24	4.16858e-24	1.79897	0.860197	556.949	490.146
ENSG00000099968	BCL2L13	460.227	0.499061	0.11491	4.34306	1.4051e-05	1.69055e-05	388.578	374.186	556.949	521.196
ENSG00000229708	MARK2P12	270.908	11.7092	1.4491	8.08029	6.46141e-16	1.14594e-15	0	0	555.784	527.849
ENSG00000103994	ZNF106	242.655	8.10268	0.743635	10.896	1.20389e-27	2.99931e-27	0.899486	2.58059	554.619	412.521
ENSG00000133063	CHIT1	650.057	-0.336584	0.0971441	-3.4648	0.000530632	0.000620401	710.594	740.629	554.619	594.385
ENSG00000103489	XYLT1	375.625	1.64145	0.134332	12.2193	2.45066e-34	7.04543e-34	175.4	189.243	553.453	584.405
ENSG00000086205	FOLH1	283.906	8.00715	0.658653	12.1568	5.27543e-34	1.50439e-33	2.69846	1.72039	553.453	577.751
ENSG00000164941	INTS8	336.818	1.71925	0.150275	11.4408	2.616e-30	6.92134e-30	150.214	163.437	553.453	480.165
ENSG00000258977	LINC01467	293.128	2.81516	0.181033	15.5505	1.57784e-54	6.5334e-54	65.6625	79.9983	551.123	475.73
ENSG00000182836	PLCXD3	853.073	-1.11313	0.0855262	-13.0151	1.00402e-38	3.13978e-38	1173.83	1159.55	549.958	528.958
ENSG00000189013	KIR2DL4	270.733	9.26334	1.029	9.00231	2.21014e-19	4.54671e-19	1.79897	0	549.958	531.176
ENSG00000266028	SRGAP2	365.717	1.50843	0.141349	10.6716	1.38209e-26	3.37825e-26	207.781	172.9	548.793	533.394
ENSG00000133742	CA1	262.66	9.22001	1.02997	8.95169	3.50096e-19	7.13043e-19	0	1.72039	548.793	500.126
ENSG00000070785	EIF2B3	818.499	-0.842103	0.0947952	-8.8834	6.48495e-19	1.31253e-18	1016.42	1085.57	548.793	623.217
ENSG00000148484	RSU1	580.293	-0.0841467	0.100947	-0.833571	0.404523	0.427761	606.254	588.375	548.793	577.751
ENSG00000088387	DOCK9	774.895	-0.83541	0.0896385	-9.31976	1.16602e-20	2.47477e-20	969.646	1016.75	547.628	565.553
ENSG00000250490	LINC02145	301.635	4.11407	0.214594	19.1714	6.41317e-82	3.96636e-81	26.9846	38.7089	546.462	594.385
ENSG00000228956	SATB1-AS1	642.939	-0.359057	0.0966638	-3.7145	0.000203608	0.000239495	733.081	712.243	546.462	579.969
ENSG00000197176	LINC02291	259.574	9.20225	1.02998	8.93438	4.09474e-19	8.31797e-19	1.79897	0	544.132	492.364
ENSG00000198155	ZNF876P	298.642	3.8343	0.19929	19.2398	1.71862e-82	1.07663e-81	39.5774	38.7089	542.967	573.315
ENSG00000138430	OLA1	275.654	6.82041	0.455064	14.9878	8.81999e-51	3.41544e-50	3.59794	6.02138	542.967	550.028
ENSG00000152208	GRID2	959.807	-1.23927	0.0878139	-14.1124	3.18537e-45	1.12575e-44	1395.1	1302.34	542.967	598.821
ENSG00000176243	CDV3P1	265.763	11.6815	1.44917	8.06086	7.57618e-16	1.33815e-15	0	0	542.967	520.087
ENSG00000152229	PSTPIP2	287.647	4.93356	0.791665	6.23188	4.60863e-10	6.12801e-10	28.7836	7.74177	542.967	571.098
ENSG00000223383	H2ACP1	287.345	8.02511	0.659781	12.1633	4.8747e-34	1.39113e-33	1.79897	2.58059	540.637	604.365
ENSG00000181234	TMEM132C	368.098	1.3653	0.13157	10.377	3.15593e-25	7.46506e-25	209.58	202.146	539.471	521.196
ENSG00000169933	FRMPD4	408.603	1.27902	0.135531	9.43712	3.83155e-21	8.21288e-21	252.756	224.511	539.471	617.672
ENSG00000142892	PIGK	370.508	1.16502	0.135878	8.574	9.9948e-18	1.92272e-17	218.575	238.275	539.471	485.71
ENSG00000124215	CDH26	728.164	-0.819096	0.0984057	-8.32366	8.5288e-17	1.57968e-16	880.597	978.044	539.471	514.542
ENSG00000100647	SUSD6	295.666	3.76695	0.197982	19.0267	1.02489e-80	6.25895e-80	43.1753	37.8487	538.306	563.335
ENSG00000162139	NEU3	398.424	1.28733	0.129437	9.94563	2.63497e-23	5.98144e-23	226.671	236.554	538.306	592.167
ENSG00000125124	BBS2	289.009	2.72215	0.175857	15.4794	4.782e-54	1.95714e-53	73.7579	78.2779	537.141	466.858
ENSG00000234336	JAZF1-AS1	337.466	2.00494	0.144749	13.8512	1.25075e-43	4.29904e-43	140.32	129.03	537.141	543.374
ENSG00000053254	FOXN3	416.951	0.994657	0.122372	8.12813	4.35964e-16	7.80676e-16	274.343	283.005	537.141	573.315
ENSG00000138449	SLC40A1	279.541	11.7549	1.44915	8.1116	4.99573e-16	8.91701e-16	0	0	535.976	582.187
ENSG00000138286	FAM149B1	273.719	11.7244	1.449	8.0914	5.8981e-16	1.04891e-15	0	0	535.976	558.899
ENSG00000246876	LINC02466	443.418	0.752014	0.120385	6.24675	4.19083e-10	5.58203e-10	344.503	316.552	535.976	576.642
ENSG00000107341	UBE2R2	324.318	2.4273	0.159951	15.1753	5.15662e-52	2.02306e-51	112.436	91.1809	533.646	560.008
ENSG00000113658	SMAD5	295.301	11.8343	1.4505	8.15881	3.3833e-16	6.08931e-16	0	0	532.48	648.722
ENSG00000150938	CRIM1	263.658	7.90032	0.659601	11.9774	4.66573e-33	1.30184e-32	0.899486	3.44079	531.315	518.978
ENSG00000200890	RNA5SP99	381.655	1.15519	0.127084	9.08995	9.90859e-20	2.06022e-19	233.866	239.135	531.315	522.305
ENSG00000065882	TBC1D1	644.225	-0.498479	0.0951142	-5.24084	1.59844e-07	2.00527e-07	750.171	758.694	531.315	536.721
ENSG00000283020	DUX4L37	526.072	-0.0938541	0.107744	-0.871085	0.383708	0.406858	545.089	541.064	531.315	486.819
ENSG00000227110	LMCD1-AS1	881.269	-1.26312	0.0851452	-14.8349	8.70774e-50	3.31577e-49	1251.19	1236.96	530.15	506.78
ENSG00000066382	MPPED2	828.121	-1.11378	0.0878126	-12.6836	7.29044e-37	2.20016e-36	1157.64	1107.93	530.15	516.76
ENSG00000143776	CDC42BPA	726.936	-0.974035	0.101017	-9.64226	5.30099e-22	1.16917e-21	951.656	974.603	530.15	451.333
ENSG00000157423	HYDIN	416.217	0.782072	0.131298	5.95647	2.5774e-09	3.34804e-09	333.709	278.704	530.15	522.305
ENSG00000115896	PLCL1	474.749	0.31809	0.117614	2.70453	0.00684005	0.00777943	449.743	395.691	530.15	523.414
ENSG00000138115	CYP2C8	500.587	0.215341	0.10789	1.99593	0.045941	0.0509814	456.939	469.667	530.15	545.592
ENSG00000067606	PRKCZ	280.092	4.19436	0.220509	19.0213	1.13608e-80	6.9162e-80	27.8841	30.1069	528.985	533.394
ENSG00000135362	PRR5L	258.636	7.87206	0.659922	11.9288	8.38108e-33	2.33181e-32	1.79897	2.58059	527.82	502.344
ENSG00000123977	DAW1	272.622	8.68776	0.84395	10.2942	7.48659e-25	1.7591e-24	1.79897	0.860197	527.82	560.008
ENSG00000105374	NKG7	319.202	2.50317	0.162874	15.3687	2.65453e-53	1.07174e-52	85.4512	105.804	526.655	558.899
ENSG00000257923	CUX1	612.719	-0.448304	0.0994204	-4.50918	6.50785e-06	7.88167e-06	688.107	726.006	526.655	510.107
ENSG00000151413	NUBPL	1710.82	-2.44397	0.069044	-35.3973	1.87743e-274	8.47899e-273	2907.14	2873.92	525.489	536.721
ENSG00000151136	BTBD11	1171.75	-1.70652	0.0784555	-21.7514	6.69545e-105	5.95083e-104	1779.18	1808.99	525.489	573.315
ENSG00000236532	LINC01695	253.074	6.83294	0.478556	14.2783	2.98997e-46	1.07429e-45	7.19589	1.72039	524.324	479.057
ENSG00000136928	GABBR2	732.933	-0.93353	0.0930503	-10.0325	1.09662e-23	2.51551e-23	957.053	966.861	524.324	483.492
ENSG00000184984	CHRM5	368.558	1.30656	0.132952	9.82732	8.58697e-23	1.93008e-22	201.485	222.791	524.324	525.632
ENSG00000101096	NFATC2	238.404	8.07669	0.739308	10.9247	8.78713e-28	2.20188e-27	1.79897	1.72039	523.159	426.937
ENSG00000142599	RERE	756.295	-0.990391	0.0956971	-10.3492	4.21922e-25	9.96198e-25	963.35	1048.58	521.994	491.255
ENSG00000185483	ROR1	640.384	-0.53883	0.0955715	-5.63798	1.72056e-08	2.19319e-08	764.563	752.672	521.994	522.305
ENSG00000112701	SENP6	283.425	5.12087	0.277714	18.4394	6.34601e-76	3.62469e-75	18.8892	12.903	520.829	581.078
ENSG00000231290	APCDD1L-DT	271.86	5.38038	0.299695	17.9528	4.56086e-72	2.45351e-71	11.6933	13.7631	520.829	541.156
ENSG00000267107	PCAT19	314.273	2.48312	0.157936	15.7223	1.06338e-55	4.4893e-55	91.7476	98.9226	520.829	545.592
ENSG00000163590	PPM1L	282.637	3.4612	0.190126	18.2047	4.73482e-74	2.63846e-73	47.6728	46.4506	519.664	516.76
ENSG00000125686	MED1	266.868	11.6879	1.4492	8.06509	7.31822e-16	1.29376e-15	0	0	519.664	547.81
ENSG00000116151	MORN1	252.677	10.1648	1.44151	7.05148	1.7703e-12	2.63241e-12	0.899486	0	519.664	490.146
ENSG00000101337	TM9SF4	255.426	10.1807	1.44135	7.0633	1.626e-12	2.4234e-12	0	0.860197	518.498	502.344
ENSG00000107643	MAPK8	661.887	-0.695437	0.0973101	-7.14661	8.89471e-13	1.34007e-12	841.919	794.822	517.333	493.473
ENSG00000158089	GALNT14	279.946	3.69866	0.200928	18.4079	1.1357e-75	6.46784e-75	44.0748	36.1283	516.168	523.414
ENSG00000105926	PALS2	261.321	6.3903	0.408958	15.6258	4.85626e-55	2.02814e-54	7.19589	5.16118	516.168	516.76
ENSG00000033800	PIAS1	271.387	6.67141	0.438872	15.2013	3.46822e-52	1.3648e-51	3.59794	6.88157	516.168	558.899
ENSG00000140406	TLNRD1	257.123	11.634	1.44926	8.02755	9.94353e-16	1.74438e-15	0	0	516.168	512.324
ENSG00000095564	BTAF1	275.526	8.70295	0.844974	10.2997	7.07089e-25	1.66344e-24	2.69846	0	515.003	584.405
ENSG00000139364	TMEM132B	501.184	0.0459622	0.108045	0.425399	0.670546	0.695063	483.924	502.355	515.003	503.453
ENSG00000196115	ADAM5	240.996	4.41614	0.264051	16.7246	8.67869e-63	4.08087e-62	23.3866	19.7845	513.838	406.976
ENSG00000253819	LINC01151	277.319	7.97376	0.661035	12.0625	1.66582e-33	4.69524e-33	1.79897	2.58059	513.838	591.058
ENSG00000205930	C21orf62-AS1	571.488	-0.453185	0.109073	-4.15489	3.2545e-05	3.89537e-05	678.213	642.567	513.838	451.333
ENSG00000066279	ASPM	259.333	7.02324	0.500009	14.0462	8.12521e-45	2.84309e-44	3.59794	4.30098	512.673	516.76
ENSG00000162692	VCAM1	258.63	9.19773	1.02934	8.93557	4.05074e-19	8.2329e-19	0.899486	0.860197	512.673	520.087
ENSG00000253169	IGHVII-65-1	254.586	11.6197	1.44932	8.01732	1.08079e-15	1.89176e-15	0	0	512.673	505.671
ENSG00000164830	OXR1	260.868	6.7399	0.455955	14.7819	1.91545e-49	7.25108e-49	4.49743	5.16118	511.507	522.305
ENSG00000232947	LINC02543	274.255	11.7275	1.44986	8.08875	6.02795e-16	1.07151e-15	0	0	511.507	585.514
ENSG00000100170	SLC5A1	612.467	-0.628085	0.103369	-6.07615	1.23099e-09	1.61635e-09	743.875	743.21	510.342	452.442
ENSG00000173950	XXYLT1	259.786	5.26159	0.297279	17.6992	4.25494e-70	2.21234e-69	16.1908	10.3224	509.177	503.453
ENSG00000008083	JARID2	276.28	3.16931	0.201286	15.7453	7.39465e-56	3.13204e-55	42.2758	67.9555	509.177	485.71
ENSG00000114487	MORC1	252.284	6.8299	0.476978	14.3191	1.662e-46	5.99368e-46	3.59794	5.16118	508.012	492.364
ENSG00000154040	CABYR	274.49	11.7288	1.45007	8.08846	6.04218e-16	1.07355e-15	0	0	508.012	589.949
ENSG00000164946	FREM1	2062.8	-2.88974	0.0679453	-42.5304	0	0	3628.53	3641.21	506.847	474.621
ENSG00000135144	DTX1	244.143	9.11407	1.03025	8.84646	9.0339e-19	1.81332e-18	0.899486	0.860197	506.847	467.967
ENSG00000135838	NPL	250.912	11.5987	1.44941	8.00232	1.22099e-15	2.13425e-15	0	0	506.847	496.799
ENSG00000284635	SCYGR8	243.149	11.5531	1.44995	7.96794	1.61348e-15	2.80517e-15	0	0	506.847	465.749
ENSG00000197860	SGTB	285.736	3.48002	0.193524	17.9823	2.68008e-72	1.44978e-71	42.2758	51.6118	505.682	543.374
ENSG00000126217	MCF2L	305.818	2.04598	0.153672	13.314	1.92004e-40	6.18361e-40	124.129	114.406	505.682	479.057
ENSG00000102452	NALCN	429.227	0.750176	0.130505	5.74824	9.01766e-09	1.15631e-08	298.629	341.498	505.682	571.098
ENSG00000110422	HIPK3	256.362	7.5951	0.604895	12.5561	3.6821e-36	1.09421e-35	2.69846	2.58059	504.516	515.651
ENSG00000197857	ZNF44	234.699	9.05644	1.03174	8.7778	1.66707e-18	3.31028e-18	1.79897	0	504.516	432.482
ENSG00000164970	FAM219A	242.725	9.10532	1.03021	8.83831	9.71737e-19	1.94627e-18	1.79897	0	503.351	465.749
ENSG00000086015	MAST2	393.551	0.920653	0.124933	7.36919	1.7167e-13	2.67563e-13	268.047	276.123	502.186	527.849
ENSG00000172379	ARNT2	408.011	0.67057	0.120325	5.57298	2.5042e-08	3.18374e-08	316.619	313.112	502.186	500.126
ENSG00000154265	ABCA5	271.956	4.01593	0.216139	18.5803	4.63659e-77	2.67188e-76	33.281	30.1069	501.021	523.414
ENSG00000255529	POLR2M	336.409	1.51382	0.138911	10.8978	1.18112e-27	2.94446e-27	170.003	178.921	501.021	495.69
ENSG00000250708	LINC02269	721.65	-0.808497	0.0937864	-8.62063	6.65896e-18	1.29447e-17	914.777	922.991	501.021	547.81
ENSG00000106536	POU6F2	353.185	1.01149	0.141168	7.16514	7.77093e-13	1.17395e-12	221.274	246.876	501.021	443.571
ENSG00000102910	LONP2	8517.42	-5.06443	0.0570223	-88.8149	0	0	16290.6	16790.2	499.856	489.037
ENSG00000186350	RXRA	234.418	10.0562	1.44269	6.97044	3.15956e-12	4.6425e-12	0.899486	0	499.856	436.917
ENSG00000247213	LINC01498	544.85	-0.237729	0.106121	-2.24016	0.0250807	0.0281298	612.55	566.87	499.856	500.126
ENSG00000089101	CFAP61	311.894	1.84294	0.150084	12.2794	1.16827e-34	3.38118e-34	143.018	129.03	498.691	476.839
ENSG00000135870	RC3H1	399.464	0.631904	0.125792	5.0234	5.07659e-07	6.28947e-07	327.413	299.348	498.691	472.403
ENSG00000178105	DDX10	246.102	7.7778	1.46228	5.31894	1.04372e-07	1.31276e-07	4.49743	0	497.525	482.383
ENSG00000198589	LRBA	744.139	-0.870563	0.0947403	-9.18894	3.96721e-20	8.29761e-20	973.244	951.378	496.36	555.573
ENSG00000268758	ADGRE4P	247.173	7.80587	0.660204	11.8234	2.95422e-32	8.12045e-32	3.59794	0.860197	495.195	489.037
ENSG00000099783	HNRNPM	241.015	10.0965	1.44176	7.00293	2.50663e-12	3.70377e-12	0.899486	0	495.195	467.967
ENSG00000113924	HGD	246.321	11.5721	1.4495	7.98352	1.42219e-15	2.47814e-15	0	0	494.03	491.255
ENSG00000166351	POTED	420.935	0.468924	0.11804	3.97259	7.10951e-05	8.44961e-05	354.398	351.82	494.03	483.492
ENSG00000263681	MIR3197	441.549	0.243753	0.117439	2.07558	0.0379331	0.0423004	414.663	393.97	494.03	463.532
ENSG00000280243	MTCO1P1	1089.06	-1.94995	0.0925711	-21.0643	1.69001e-98	1.32606e-97	1753.1	1706.63	492.865	403.65
ENSG00000246662	CIBAR1-DT	289.454	2.6235	0.169117	15.513	2.83503e-54	1.17016e-53	73.7579	87.7401	492.865	503.453
ENSG00000148053	NTRK2	383.852	0.835907	0.124921	6.69149	2.20908e-11	3.1031e-11	273.444	277.844	492.865	491.255
ENSG00000112159	MDN1	359.32	0.8341	0.137703	6.05726	1.38464e-09	1.81687e-09	261.75	254.618	492.865	428.046
ENSG00000183597	TANGO2	473.299	0.0834178	0.11351	0.734893	0.462405	0.486057	441.648	477.409	492.865	481.274
ENSG00000145416	MARCHF1	1029.33	-1.63868	0.0809884	-20.2335	4.96967e-91	3.46539e-90	1559.71	1556.96	490.534	510.107
ENSG00000100353	EIF3D	864.41	-1.41576	0.0883592	-16.0228	8.85607e-58	3.84324e-57	1267.38	1247.29	490.534	452.442
ENSG00000153820	SPHKAP	425.474	0.622974	0.121731	5.11763	3.09404e-07	3.85416e-07	337.307	332.896	490.534	541.156
ENSG00000174156	GSTA3	246.715	9.12924	1.02965	8.86637	7.55685e-19	1.52314e-18	1.79897	0	489.369	495.69
ENSG00000005020	SKAP2	465.427	0.21025	0.114098	1.84272	0.0653704	0.0720688	446.145	417.195	489.369	508.998
ENSG00000101265	RASSF2	493.644	0.000372975	0.109667	0.00340099	0.997286	0.997286	507.31	479.99	489.369	497.908
ENSG00000081026	MAGI3	289.153	1.92302	0.167715	11.466	1.95407e-30	5.18769e-30	132.224	109.245	488.204	426.937
ENSG00000001626	CFTR	242.71	4.70465	0.469758	10.0151	1.30895e-23	2.99408e-23	10.7938	24.9457	488.204	446.898
ENSG00000233608	TWIST2	342.313	1.18941	0.141672	8.39557	4.63648e-17	8.67024e-17	223.972	193.544	488.204	463.532
ENSG00000107020	PLGRKT	1009.99	-1.67202	0.0832041	-20.0955	8.08473e-90	5.58738e-89	1570.5	1504.48	487.039	477.948
ENSG00000081913	PHLPP1	392.868	0.669511	0.123292	5.4303	5.62594e-08	7.1107e-08	297.73	308.811	485.874	479.057
ENSG00000114541	FRMD4B	501.675	-0.213978	0.112801	-1.89695	0.057834	0.0638689	519.903	557.408	484.709	444.68
ENSG00000018510	AGPS	243.844	6.5145	0.439437	14.8247	1.01506e-49	3.86139e-49	5.39692	5.16118	483.543	481.274
ENSG00000181192	DHTKD1	244.479	10.1174	1.44153	7.01854	2.24198e-12	3.31854e-12	0.899486	0	483.543	493.473
ENSG00000144821	MYH15	485.159	0.302475	0.126547	2.39021	0.0168386	0.0189899	446.145	423.217	483.543	587.731
ENSG00000248079	DPH6-DT	1403.07	-2.39562	0.084913	-28.2127	4.08883e-175	7.82317e-174	2274.8	2440.38	482.378	414.739
ENSG00000103544	VPS35L	264.303	3.88881	0.21423	18.1525	1.22688e-73	6.78804e-73	35.9794	30.9671	482.378	507.889
ENSG00000241163	LINC00877	251.833	5.96815	0.368366	16.2017	4.90722e-59	2.16587e-58	10.7938	5.16118	482.378	508.998
ENSG00000234814	SVIL2P	366.671	1.43264	0.148679	9.63581	5.64456e-22	1.24424e-21	198.786	197.845	481.213	588.84
ENSG00000184571	PIWIL3	362.233	1.26784	0.143485	8.83605	9.91663e-19	1.98435e-18	228.469	196.985	481.213	542.265
ENSG00000093010	COMT	517.064	0.039392	0.117003	0.336674	0.736363	0.756223	516.305	504.075	481.213	566.662
ENSG00000111670	GNPTAB	1183.66	-2.03279	0.0824102	-24.6667	2.43492e-134	3.08053e-133	1844.85	1959.53	480.048	450.224
ENSG00000198542	ITGBL1	257.195	3.63875	0.207059	17.5735	3.93028e-69	2.02456e-68	34.1805	42.1496	480.048	472.403
ENSG00000146352	CLVS2	242.114	8.51559	0.844784	10.0802	6.75926e-24	1.55712e-23	2.69846	0	480.048	485.71
ENSG00000186184	POLR1D	345.316	1.30533	0.140695	9.2777	1.73181e-20	3.65762e-20	185.294	212.469	480.048	503.453
ENSG00000073910	FRY	368.132	1.01869	0.13228	7.70101	1.34994e-14	2.25319e-14	254.555	232.253	480.048	505.671
ENSG00000162494	LRRC38	243.133	5.55776	0.332276	16.7263	8.42702e-63	3.96734e-62	8.09538	12.0428	478.883	473.512
ENSG00000280744	LINC01173	232.98	7.23243	0.56439	12.8146	1.35849e-37	4.14808e-37	2.69846	3.44079	478.883	446.898
ENSG00000168944	CEP120	247.74	10.1369	1.4417	7.03124	2.04701e-12	3.03457e-12	0	0.860197	478.883	511.215
ENSG00000280809	LINC00836	561.97	-0.53238	0.10466	-5.08678	3.64188e-07	4.52932e-07	663.821	664.932	478.883	440.244
ENSG00000143322	ABL2	518.299	-0.338683	0.111007	-3.051	0.00228078	0.00262398	561.279	596.116	478.883	436.917
ENSG00000172752	COL6A5	233.076	6.71415	0.478794	14.0231	1.12637e-44	3.93066e-44	4.49743	4.30098	477.718	445.789
ENSG00000101134	DOK5	341.042	0.861796	0.149152	5.77797	7.56055e-09	9.71071e-09	227.57	256.339	477.718	402.541
ENSG00000225930	LINC02249	717.269	-1.01696	0.0925026	-10.9939	4.08977e-28	1.03618e-27	948.958	971.162	476.552	472.403
ENSG00000265313	LINC01476	237.832	8.07412	0.7353	10.9807	4.73129e-28	1.19716e-27	0.899486	2.58059	476.552	471.294
ENSG00000083857	FAT1	247.496	11.5793	1.44977	7.98698	1.38286e-15	2.4107e-15	0	0	476.552	513.433
ENSG00000129353	SLC44A2	346.566	1.1876	0.133927	8.86754	7.47812e-19	1.50805e-18	210.48	212.469	475.387	487.928
ENSG00000110841	PPFIBP1	468.498	-0.00825571	0.113014	-0.0730505	0.941766	0.944685	456.939	482.57	475.387	459.096
ENSG00000104361	NIPAL2	251.61	5.26577	0.302487	17.4083	7.14205e-68	3.59323e-67	12.5928	12.903	473.057	507.889
ENSG00000159788	RGS12	278.31	2.30309	0.169251	13.6076	3.61079e-42	1.20484e-41	103.441	84.2993	473.057	452.442
ENSG00000231527	FAM27C	258.082	3.33027	0.201019	16.567	1.20783e-61	5.58479e-61	54.8687	38.7089	471.892	466.858
ENSG00000124406	ATP8A1	311.686	2.10048	0.159265	13.1886	1.02083e-39	3.24993e-39	123.23	112.686	471.892	538.939
ENSG00000093072	ADA2	239.573	9.08683	1.02991	8.8229	1.1153e-18	2.22945e-18	1.79897	0	471.892	484.601
ENSG00000185352	HS6ST3	632.455	-0.821437	0.100127	-8.20398	2.32556e-16	4.22078e-16	827.527	787.94	471.892	442.462
ENSG00000232079	LINC01697	422.87	0.0671507	0.135532	0.495459	0.620276	0.643814	436.251	389.669	471.892	393.669
ENSG00000246084	LINC02325	259.539	4.01029	0.221656	18.0924	3.65717e-73	2.00628e-72	29.683	30.9671	470.727	506.78
ENSG00000122254	HS3ST2	249.053	5.79831	0.352364	16.4554	7.66601e-61	3.48651e-60	8.99486	8.60197	470.727	507.889
ENSG00000157837	SPPL3	571.667	-0.456137	0.110683	-4.12112	3.77034e-05	4.50584e-05	619.746	702.781	469.561	494.582
ENSG00000234828	IQCM	460.956	0.0837289	0.112165	0.746481	0.455377	0.478929	447.045	448.163	469.561	479.057
ENSG00000248215	LINC02505	261.809	3.09294	0.186749	16.562	1.31172e-61	6.05791e-61	51.2707	58.4934	468.396	469.076
ENSG00000165661	QSOX2	222.447	11.4246	1.45065	7.87554	3.39279e-15	5.82049e-15	0	0	468.396	421.392
ENSG00000128512	DOCK4	819.209	-1.41201	0.0945221	-14.9384	1.85237e-50	7.14458e-50	1233.2	1148.36	467.231	428.046
ENSG00000240770	C21orf91-OT1	234.125	8.05108	0.735351	10.9486	6.74677e-28	1.69938e-27	1.79897	1.72039	467.231	465.749
ENSG00000252462	RNU6-113P	632.325	-0.725926	0.0976319	-7.43533	1.04305e-13	1.65289e-13	778.955	797.402	467.231	485.71
ENSG00000272419	LINC01145	233.074	5.93956	0.378185	15.7054	1.3879e-55	5.84666e-55	6.2964	8.60197	466.066	451.333
ENSG00000183287	CCBE1	343.578	0.969236	0.135379	7.15942	8.10194e-13	1.22277e-12	240.163	224.511	466.066	443.571
ENSG00000186481	ANKRD20A5P	887.517	-1.39099	0.0914426	-15.2116	2.9601e-52	1.16721e-51	1327.64	1242.98	464.901	514.542
ENSG00000260902	LINC02011	264.267	11.6742	1.45209	8.03961	9.01241e-16	1.58533e-15	0	0	464.901	592.167
ENSG00000132478	UNK	228.838	7.03989	1.84724	3.81104	0.000138385	0.00016347	0	6.88157	464.901	443.571
ENSG00000170017	ALCAM	250.593	3.95605	0.221388	17.8693	2.04533e-71	1.08823e-70	30.5825	30.1069	463.736	477.948
ENSG00000132972	RNF17	266.938	3.5103	0.201324	17.4361	4.39074e-68	2.22342e-67	42.2758	43.87	463.736	517.869
ENSG00000115183	TANC1	233.683	6.03149	0.38788	15.5499	1.59372e-54	6.59211e-54	8.09538	6.02138	463.736	456.878
ENSG00000249332	LINC02149	228.691	7.42951	0.606634	12.2471	1.74102e-34	5.01268e-34	1.79897	3.44079	463.736	445.789
ENSG00000138160	KIF11	244.732	9.11822	1.03053	8.84811	8.90112e-19	1.78759e-18	0.899486	0.860197	463.736	513.433
ENSG00000049618	ARID1B	337.331	1.24868	0.14232	8.77372	1.72866e-18	3.42556e-18	214.078	185.803	463.736	485.71
ENSG00000049130	KITLG	222.463	8.39344	0.846221	9.91873	3.4511e-23	7.81122e-23	0.899486	1.72039	461.405	425.828
ENSG00000129084	PSMA1	321.493	1.51057	0.166086	9.09515	9.44556e-20	1.965e-19	192.49	141.932	461.405	490.146
ENSG00000163873	GRIK3	1111.58	-1.95765	0.0802542	-24.3931	2.02581e-131	2.45116e-130	1762.99	1772.87	460.24	450.224
ENSG00000134020	PEBP4	280.64	2.76126	0.178467	15.4722	5.34805e-54	2.18651e-53	77.3558	67.0953	460.24	517.869
ENSG00000152266	PTH	231.497	11.4826	1.44984	7.91989	2.37713e-15	4.1071e-15	0	0	460.24	465.749
ENSG00000088930	XRN2	377.163	0.75973	0.139781	5.43516	5.47476e-08	6.92186e-08	306.725	253.758	460.24	487.928
ENSG00000249307	LINC01088	568.408	-0.321837	0.117605	-2.7366	0.0062078	0.0070707	604.455	658.911	460.24	550.028
ENSG00000159685	CHCHD6	615.182	-0.751438	0.0989382	-7.59502	3.07739e-14	5.02421e-14	759.166	784.499	459.075	457.987
ENSG00000112079	STK38	240.107	3.74159	0.217842	17.1757	4.03595e-66	1.99436e-65	30.5825	36.1283	457.91	435.808
ENSG00000117298	ECE1	743.175	-1.12173	0.092362	-12.1449	6.10386e-34	1.73553e-33	1002.03	1034.82	457.91	477.948
ENSG00000080503	SMARCA2	699.775	-0.990405	0.0940984	-10.5252	6.61175e-26	1.59901e-25	940.862	921.271	457.91	479.057
ENSG00000181790	ADGRB1	233.348	10.0504	1.44187	6.9704	3.16035e-12	4.6425e-12	0	0.860197	457.91	474.621
ENSG00000134717	BTF3L4	216.7	9.94299	1.44286	6.89117	5.53346e-12	8.02837e-12	0	0.860197	456.745	409.194
ENSG00000133030	MPRIP	837.936	-1.45023	0.0891755	-16.2627	1.81588e-59	8.09745e-59	1250.29	1203.42	455.579	442.462
ENSG00000059804	SLC2A3	230.424	7.02218	0.52993	13.2512	4.44298e-40	1.41912e-39	4.49743	2.58059	454.414	460.205
ENSG00000165061	ZMAT4	723.046	-0.985439	0.0977453	-10.0817	6.65608e-24	1.53426e-23	975.043	947.077	454.414	515.651
ENSG00000274209	ANTXRL	300.094	1.49272	0.14841	10.0581	8.46011e-24	1.94547e-23	152.013	162.577	454.414	431.373
ENSG00000198963	RORB	319.293	1.39682	0.142893	9.77524	1.43815e-22	3.21205e-22	169.103	182.362	454.414	471.294
ENSG00000156564	LRFN2	1474.48	-2.49445	0.0766425	-32.5466	2.33905e-232	7.44662e-231	2559.04	2449.84	453.249	435.808
ENSG00000150457	LATS2	236.652	6.73719	0.478593	14.0771	5.25484e-45	1.84871e-44	3.59794	5.16118	453.249	484.601
ENSG00000141568	FOXK2	246.16	6.9472	0.504013	13.7838	3.19148e-43	1.08639e-42	5.39692	2.58059	453.249	523.414
ENSG00000006695	COX10	546.12	-0.537404	0.104468	-5.14422	2.68635e-07	3.3506e-07	637.736	655.47	453.249	438.026
ENSG00000224309	ANKRD30BP2	404.529	0.286587	0.126006	2.27439	0.0229427	0.0257616	384.98	344.079	453.249	435.808
ENSG00000143614	GATAD2B	213.505	5.43035	0.346796	15.6586	2.90055e-55	1.21529e-54	9.89435	9.46216	452.084	382.58
ENSG00000149948	HMGA2	223.566	7.39597	0.606756	12.1894	3.54164e-34	1.01593e-33	3.59794	1.72039	450.919	438.026
ENSG00000172159	FRMD3	940.235	-1.73552	0.0864283	-20.0805	1.09343e-89	7.5433e-89	1438.28	1453.73	449.754	419.174
ENSG00000138071	ACTR2	347.907	1.23575	0.155542	7.9448	1.94499e-15	3.37699e-15	228.469	186.663	449.754	526.74
ENSG00000085511	MAP3K4	227.705	10.015	1.44196	6.9454	3.77398e-12	5.52095e-12	0	0.860197	449.754	460.205
ENSG00000136379	ABHD17C	265.338	2.1245	0.166471	12.762	2.67246e-37	8.12194e-37	102.541	95.4818	448.588	414.739
ENSG00000133943	DGLUCY	316.942	1.21941	0.16462	7.40742	1.28783e-13	2.02344e-13	218.575	162.577	448.588	438.026
ENSG00000134489	HRH4	229.117	4.72516	0.276484	17.0902	1.75629e-65	8.60207e-65	12.5928	20.6447	447.423	435.808
ENSG00000181143	MUC16	392.616	0.512399	0.124319	4.12166	3.76151e-05	4.49668e-05	326.513	320.853	446.258	476.839
ENSG00000078043	PIAS2	427.366	0.0392389	0.118993	0.329757	0.741583	0.761181	411.965	430.959	446.258	420.283
ENSG00000205293	LINC01602	235.335	7.24801	0.565032	12.8276	1.14857e-37	3.5154e-37	1.79897	4.30098	445.093	490.146
ENSG00000163638	ADAMTS9	565.039	-0.728066	0.109303	-6.66101	2.71958e-11	3.80369e-11	733.081	676.115	445.093	405.867
ENSG00000107719	PALD1	464.976	-0.104505	0.118018	-0.885507	0.375883	0.398779	454.24	509.237	445.093	451.333
ENSG00000147459	DOCK5	220.709	7.37733	0.606895	12.1558	5.34036e-34	1.52067e-33	3.59794	1.72039	443.928	433.591
ENSG00000175170	FAM182B	532.034	-0.46124	0.10691	-4.31428	1.60126e-05	1.92548e-05	635.037	597.837	443.928	451.333
ENSG00000171444	MCC	548.146	-0.520249	0.105916	-4.91192	9.01875e-07	1.11309e-06	626.042	665.792	442.763	457.987
ENSG00000204837	FGF7P3	499.537	-0.343102	0.108945	-3.14932	0.0016365	0.00189003	570.274	547.085	442.763	438.026
ENSG00000069998	HDHD5	233.49	11.4953	1.45041	7.92555	2.2714e-15	3.92792e-15	0	0	441.598	492.364
ENSG00000129521	EGLN3	1233.84	-2.17608	0.0790598	-27.5245	8.93522e-167	1.56326e-165	2051.73	1989.64	440.432	453.551
ENSG00000140526	ABHD2	217.937	11.3954	1.45019	7.85787	3.90725e-15	6.67947e-15	0	0	439.267	432.482
ENSG00000141437	SLC25A52	206.848	11.3197	1.45128	7.79977	6.20214e-15	1.05147e-14	0	0	439.267	388.125
ENSG00000166840	GLYATL1	223.191	11.43	1.45011	7.88213	3.2185e-15	5.52882e-15	0	0	438.102	454.66
ENSG00000237945	LINC00649	895.978	-1.71499	0.0934648	-18.349	3.36056e-75	1.89992e-74	1320.45	1426.21	436.937	400.323
ENSG00000085117	CD82	219.797	9.96372	1.44211	6.90913	4.87629e-12	7.09345e-12	0.899486	0	436.937	441.353
ENSG00000226777	FAM30A	218.124	9.95283	1.44218	6.90122	5.15582e-12	7.49166e-12	0	0.860197	436.937	434.699
ENSG00000171634	BPTF	537.178	-0.366938	0.111717	-3.28454	0.00102148	0.00118644	596.359	614.181	436.937	501.235
ENSG00000185271	KLHL33	215.894	6.46316	0.459601	14.0626	6.45085e-45	2.26129e-44	6.2964	3.44079	435.772	418.066
ENSG00000134030	CTIF	304.725	1.21991	0.145517	8.38327	5.14758e-17	9.61674e-17	190.691	175.48	435.772	416.957
ENSG00000078808	SDF4	230.093	11.4742	1.45046	7.91069	2.5597e-15	4.41861e-15	0	0	435.772	484.601
ENSG00000170419	VSTM2A	211.796	11.354	1.45052	7.82754	4.9752e-15	8.4902e-15	0	0	435.772	411.412
ENSG00000197299	BLM	224.52	7.66746	0.661696	11.5876	4.7629e-31	1.27492e-30	1.79897	2.58059	434.607	459.096
ENSG00000003987	MTMR7	558.116	-0.600412	0.10494	-5.7215	1.05588e-08	1.35215e-08	690.805	654.61	434.607	452.442
ENSG00000140598	EFL1	346.348	0.668014	0.13565	4.92455	8.45537e-07	1.04389e-06	253.655	281.284	434.607	415.848
ENSG00000260785	CASC17	551.522	-0.517384	0.108687	-4.76032	1.93286e-06	2.36373e-06	673.715	625.363	434.607	472.403
ENSG00000110075	PPP6R3	211.924	4.68735	0.285699	16.4066	1.71622e-60	7.71507e-60	16.1908	15.4835	433.441	382.58
ENSG00000125818	PSMF1	219.378	6.3609	0.441696	14.4011	5.09474e-47	1.85977e-46	3.59794	6.88157	433.441	433.591
ENSG00000080573	COL5A3	219.594	6.78023	0.503034	13.4787	2.0884e-41	6.86819e-41	6.2964	1.72039	433.441	436.917
ENSG00000165669	FAM204A	210.382	11.3443	1.45058	7.82056	5.25887e-15	8.9664e-15	0	0	433.441	408.085
ENSG00000144724	PTPRG	527.68	-0.584131	0.111685	-5.23019	1.69337e-07	2.123e-07	602.656	663.212	433.441	411.412
ENSG00000183783	KCTD8	493.763	-0.304643	0.111491	-2.73245	0.00628644	0.00715818	527.099	564.289	433.441	450.224
ENSG00000072952	IRAG1	463.118	-0.296641	0.114931	-2.58103	0.00985049	0.0111478	509.109	511.817	433.441	398.105
ENSG00000177200	CHD9	375	0.293067	0.12991	2.25592	0.0240757	0.0270104	345.403	328.595	433.441	392.56
ENSG00000120071	KANSL1	234.776	3.76748	0.22138	17.0181	6.02709e-65	2.93716e-64	35.9794	28.3865	432.276	442.462
ENSG00000142655	PEX14	217.055	6.76428	0.502858	13.4517	3.00944e-41	9.84724e-41	3.59794	4.30098	432.276	428.046
ENSG00000259572	LINC01491	275.245	2.34662	0.174747	13.4287	4.1075e-41	1.33838e-40	81.8532	98.9226	432.276	487.928
ENSG00000118276	B4GALT6	290.914	1.71252	0.158962	10.7731	4.61072e-27	1.1327e-26	148.415	123.868	432.276	459.096
ENSG00000176659	LINC02910	329.379	1.1382	0.140641	8.09293	5.82478e-16	1.03635e-15	209.58	202.146	432.276	473.512
ENSG00000211795	TRAV8-6	225.061	11.4422	1.45033	7.88937	3.03704e-15	5.22173e-15	0	0	432.276	467.967
ENSG00000163630	SYNPR	386.33	0.28638	0.124737	2.29587	0.0216835	0.0243829	339.106	356.982	432.276	416.957
ENSG00000116711	PLA2G4A	208.69	11.3327	1.45066	7.81206	5.62599e-15	9.57553e-15	0	0	431.111	403.65
ENSG00000163827	LRRC2	211.123	9.90557	1.44248	6.86704	6.55479e-12	9.47128e-12	0	0.860197	431.111	412.521
ENSG00000185420	SMYD3	1053.7	-1.89377	0.0878149	-21.5655	3.78971e-103	3.28555e-102	1597.49	1723.83	429.946	463.532
ENSG00000118217	ATF6	219.244	4.30495	0.254821	16.894	4.97912e-64	2.39937e-63	22.4872	19.7845	429.946	404.758
ENSG00000165185	KIAA1958	208.56	4.32823	0.269132	16.0822	3.40279e-58	1.48166e-57	17.0902	22.3651	429.946	364.837
ENSG00000154263	ABCA10	265.319	2.03945	0.163055	12.5078	6.76954e-36	1.99794e-35	107.938	99.7828	429.946	423.61
ENSG00000169857	AVEN	556.15	-0.616839	0.103986	-5.93196	2.99336e-09	3.88187e-09	680.911	665.792	428.781	449.116
ENSG00000185760	KCNQ5	465.349	-0.222634	0.111954	-1.98863	0.0467423	0.0518558	497.416	504.936	428.781	430.264
ENSG00000156689	GLYATL2	324.252	1.07162	0.142579	7.51596	5.64928e-14	9.06687e-14	196.987	221.071	427.616	451.333
ENSG00000101251	SEL1L2	325.862	0.757158	0.139076	5.4442	5.20387e-08	6.58795e-08	238.364	246.016	427.616	391.451
ENSG00000145781	COMMD10	356.232	0.559032	0.13732	4.07102	4.68076e-05	5.58871e-05	266.248	309.671	427.616	421.392
ENSG00000176294	OR4N2	377.405	0.453937	0.142832	3.17812	0.00148233	0.00171299	352.599	284.725	427.616	444.68
ENSG00000115128	SF3B6	215.993	3.97015	0.245998	16.139	1.35756e-58	5.9445e-58	19.7887	31.8273	426.45	385.907
ENSG00000187889	FYB2	196.158	11.243	1.45237	7.7411	9.85582e-15	1.65714e-14	0	0	426.45	358.183
ENSG00000185390	FGF7P2	352.341	0.603896	0.129834	4.65129	3.29872e-06	4.02015e-06	279.74	279.564	426.45	423.61
ENSG00000251365	LINC02236	225.057	4.69579	0.276925	16.9569	1.71128e-64	8.28752e-64	20.6882	12.903	425.285	441.353
ENSG00000100368	CSF2RB	227.749	11.4595	1.45085	7.89845	2.82397e-15	4.86616e-15	0	0	425.285	485.71
ENSG00000163681	SLMAP	215.815	6.60167	0.479649	13.7636	4.22212e-43	1.42971e-42	6.2964	2.58059	424.12	430.264
ENSG00000225298	LINC00113	542.375	-0.690579	0.108153	-6.38519	1.71182e-10	2.3231e-10	693.504	646.008	424.12	405.867
ENSG00000111404	RERGL	695.535	-1.05054	0.101171	-10.3838	2.9382e-25	6.96276e-25	961.551	915.249	422.955	482.383
ENSG00000253658	LINC01592	299.444	1.22467	0.144814	8.45684	2.74711e-17	5.19462e-17	183.495	175.48	422.955	415.848
ENSG00000069431	ABCC9	253.992	2.31905	0.171635	13.5115	1.33804e-41	4.43048e-41	80.0543	89.4605	420.625	425.828
ENSG00000056586	RC3H2	203.837	7.52682	0.663219	11.3489	7.50832e-30	1.96644e-29	1.79897	2.58059	420.625	390.342
ENSG00000165643	SOHLH1	220.762	11.4144	1.45058	7.86887	3.57855e-15	6.13105e-15	0	0	420.625	462.423
ENSG00000164022	AIMP1	198.583	11.2609	1.45146	7.7583	8.60782e-15	1.44919e-14	0	0	420.625	373.708
ENSG00000179008	C14orf39	502.079	-0.519484	0.108825	-4.77357	1.80988e-06	2.21753e-06	594.56	588.375	420.625	404.758
ENSG00000166263	STXBP4	374.507	0.531866	0.133439	3.98584	6.72432e-05	7.99671e-05	322.016	290.747	420.625	464.641
ENSG00000163116	STPG2	2889.05	-3.64874	0.0671751	-54.317	0	0	5430.2	5273.01	418.294	434.699
ENSG00000145244	CORIN	217.393	4.56586	0.275356	16.5816	9.4624e-62	4.39092e-61	23.3866	12.0428	418.294	415.848
ENSG00000226846	LINC00348	466.832	-0.270597	0.112062	-2.4147	0.015748	0.0177651	511.808	509.237	417.129	429.155
ENSG00000185385	OR7A17	224.205	8.99133	1.03183	8.714	2.93348e-18	5.77479e-18	1.79897	0	415.964	479.057
ENSG00000172554	SNTG2	964.124	-1.7704	0.0931852	-18.9987	1.74769e-80	1.06063e-79	1424.79	1557.82	414.799	459.096
ENSG00000113100	CDH9	309.218	0.859807	0.148065	5.80695	6.36226e-09	8.18788e-09	234.766	204.727	414.799	382.58
ENSG00000197321	SVIL	1665.25	-2.85892	0.0768362	-37.208	5.07424e-303	2.69977e-301	2856.77	2996.93	413.634	393.669
ENSG00000138639	ARHGAP24	1139.77	-2.14494	0.0812514	-26.3988	1.41309e-153	2.17795e-152	1869.13	1849.42	412.468	428.046
ENSG00000197893	NRAP	348.642	0.530433	0.1366	3.88312	0.000103123	0.000122113	304.026	266.661	412.468	411.412
ENSG00000196730	DAPK1	206.111	5.13204	0.320732	16.001	1.25732e-57	5.43206e-57	9.89435	12.903	411.303	390.342
ENSG00000157368	IL34	229.344	3.45517	0.22155	15.5954	7.81754e-55	3.25089e-54	47.6728	29.2467	411.303	429.155
ENSG00000134198	TSPAN2	212.123	7.90761	0.736835	10.7319	7.21243e-27	1.76739e-26	3.59794	0	411.303	433.591
ENSG00000159459	UBR1	678.735	-1.04449	0.105836	-9.86898	5.67393e-23	1.27902e-22	950.757	878.261	411.303	474.621
ENSG00000019549	SNAI2	205.54	8.86595	1.0313	8.59691	8.18935e-18	1.58167e-17	0	1.72039	410.138	410.303
ENSG00000215483	LINC00598	786.053	-1.32366	0.101827	-12.9991	1.23718e-38	3.85959e-38	1153.14	1094.17	408.973	487.928
ENSG00000155975	VPS37A	201.693	7.24718	0.608401	11.9118	1.02683e-32	2.85074e-32	1.79897	3.44079	408.973	392.56
ENSG00000114268	PFKFB4	208.184	7.88147	0.736871	10.6959	1.06431e-26	2.60642e-26	0.899486	2.58059	408.973	420.283
ENSG00000237649	KIFC1	205.928	11.3138	1.45053	7.79977	6.20204e-15	1.05147e-14	0	0	408.973	414.739
ENSG00000010810	FYN	334.246	0.867338	0.143648	6.03794	1.56098e-09	2.04205e-09	222.173	251.177	408.973	454.66
ENSG00000169302	STK32A	219.432	7.36982	0.608979	12.1019	1.03168e-33	2.92271e-33	2.69846	2.58059	407.808	464.641
ENSG00000145949	MYLK4	630.705	-1.14757	0.101131	-11.3473	7.6493e-30	2.00201e-29	875.2	862.777	407.808	377.035
ENSG00000187546	AGMO	596.969	-1.03739	0.107352	-9.66342	4.31221e-22	9.54338e-22	770.86	834.391	407.808	374.817
ENSG00000150756	ATPSCKMT	325.741	0.697296	0.136092	5.12371	2.9958e-07	3.73298e-07	252.756	244.296	407.808	398.105
ENSG00000251363	LINC02315	234.027	3.52654	0.214274	16.4581	7.33994e-61	3.34212e-60	38.6779	36.1283	406.643	454.66
ENSG00000129657	SEC14L1	217.383	5.4582	0.342227	15.9491	2.89167e-57	1.24515e-56	8.99486	10.3224	406.643	443.571
ENSG00000109685	NSD2	645.766	-0.918049	0.108674	-8.44774	2.96988e-17	5.6077e-17	831.125	858.476	406.643	486.819
ENSG00000197421	GGT3P	402.95	0.179995	0.137657	1.30756	0.191023	0.206035	411.965	344.079	406.643	449.116
ENSG00000138592	USP8	216.254	5.83055	0.381654	15.2771	1.08751e-52	4.32774e-52	5.39692	9.46216	405.477	444.68
ENSG00000119487	MAPKAP1	733.731	-1.47444	0.0968868	-15.2181	2.68048e-52	1.05949e-51	1096.47	1061.48	405.477	371.491
ENSG00000005108	THSD7A	921.478	-1.75202	0.0881078	-19.8849	5.49954e-88	3.68916e-87	1406.8	1435.67	404.312	439.135
ENSG00000187790	FANCM	219.489	2.89413	0.222475	13.0088	1.0908e-38	3.40841e-38	65.6625	38.7089	404.312	369.273
ENSG00000162779	AXDND1	507.283	-0.566191	0.1084	-5.22316	1.75895e-07	2.20451e-07	612.55	598.697	403.147	414.739
ENSG00000175110	MRPS22	212.539	4.6112	0.276519	16.6759	1.9617e-62	9.1798e-62	17.0902	16.3437	401.982	414.739
ENSG00000075223	SEMA3C	218.116	5.39712	0.337163	16.0074	1.13415e-57	4.90538e-57	10.7938	9.46216	401.982	450.224
ENSG00000139044	B4GALNT3	196.634	6.32659	0.461881	13.6975	1.05149e-42	3.54204e-42	6.2964	3.44079	401.982	374.817
ENSG00000081014	AP4E1	267.624	2.052	0.187755	10.9291	8.36333e-28	2.0984e-27	121.431	86.8799	401.982	460.205
ENSG00000145283	SLC10A6	261.857	1.28126	0.186236	6.87975	5.99572e-12	8.68244e-12	129.526	175.48	401.982	340.441
ENSG00000170832	USP32	486.951	-0.432199	0.111262	-3.88452	0.000102532	0.00012145	565.777	553.107	401.982	426.937
ENSG00000116062	MSH6	921.49	-1.92452	0.102265	-18.8189	5.28615e-79	3.14899e-78	1360.02	1556.96	400.817	368.164
ENSG00000139220	PPFIA2	499.88	-0.45119	0.112659	-4.00491	6.204e-05	7.38699e-05	588.264	566.87	400.817	443.571
ENSG00000163618	CADPS	428.555	-0.094355	0.120456	-0.783316	0.433442	0.457221	457.838	427.518	400.817	428.046
ENSG00000123268	ATF1	196.715	7.79872	0.737513	10.5743	3.91903e-26	9.50751e-26	1.79897	1.72039	399.652	383.689
ENSG00000130382	MLLT1	201.327	9.83696	1.44263	6.81875	9.18377e-12	1.31526e-11	0.899486	0	399.652	404.758
ENSG00000145725	PPIP5K2	183.307	9.70081	1.44493	6.7137	1.89753e-11	2.67708e-11	0.899486	0	399.652	332.678
ENSG00000258590	NBEAP1	473.559	-0.735437	0.133118	-5.52471	3.30028e-08	4.18489e-08	595.46	587.514	399.652	311.609
ENSG00000227145	IL21-AS1	394.055	0.178248	0.124907	1.42704	0.153568	0.166795	371.488	368.164	399.652	436.917
ENSG00000113360	DROSHA	193.251	5.75238	0.393822	14.6066	2.5509e-48	9.48106e-48	8.09538	6.02138	398.486	360.401
ENSG00000165152	PGAP4	200.41	8.82943	1.03152	8.55965	1.1321e-17	2.17354e-17	0	1.72039	398.486	401.432
ENSG00000160218	TRAPPC10	347.512	0.429844	0.132628	3.24098	0.00119118	0.00138023	307.624	284.725	398.486	399.214
ENSG00000138376	BARD1	422.511	-0.111637	0.124597	-0.895983	0.370262	0.39303	465.034	412.894	398.486	413.63
ENSG00000088179	PTPN4	1041.09	-2.13612	0.0881541	-24.2316	1.0333e-129	1.23109e-128	1645.16	1747.06	397.321	374.817
ENSG00000177182	CLVS1	632.28	-1.12961	0.103965	-10.8653	1.68642e-27	4.19069e-27	906.682	829.23	397.321	395.887
ENSG00000060138	YBX3	198.857	11.2633	1.45073	7.76389	8.23615e-15	1.38782e-14	0	0	397.321	398.105
ENSG00000094841	UPRT	432.252	-0.385285	0.121986	-3.15842	0.00158625	0.00183253	495.617	483.431	397.321	352.639
ENSG00000172845	SP3	196.243	8.79816	1.03152	8.52929	1.47254e-17	2.81602e-17	1.79897	0	396.156	387.016
ENSG00000155085	AK9	354.147	0.296718	0.129493	2.29138	0.0219415	0.0246588	313.921	321.714	396.156	384.798
ENSG00000185518	SV2B	887.185	-1.68384	0.0917841	-18.3457	3.57579e-75	2.01866e-74	1334.84	1372.01	394.991	446.898
ENSG00000143552	NUP210L	200.305	8.24238	0.846939	9.73196	2.20309e-22	4.90924e-22	0	2.58059	394.991	403.65
ENSG00000235199	CYP2C58P	202.577	7.02932	0.565996	12.4194	2.05118e-35	5.99006e-35	3.59794	2.58059	393.826	410.303
ENSG00000148935	GAS2	226.626	2.80508	0.190427	14.7304	4.11008e-49	1.54836e-48	58.4666	55.0526	392.661	400.323
ENSG00000276234	TADA2A	203.911	8.26723	0.846873	9.76206	1.63791e-22	3.65402e-22	2.69846	0	392.661	420.283
ENSG00000242265	PEG10	184.384	11.1538	1.45207	7.6813	1.57477e-14	2.61051e-14	0	0	392.661	344.876
ENSG00000170629	DPY19L2P2	308.48	0.598626	0.155145	3.85849	0.00011409	0.000135017	268.047	222.791	392.661	350.421
ENSG00000204147	ASAH2B	188.866	4.28231	0.279333	15.3305	4.78284e-53	1.92304e-52	16.1908	20.6447	391.495	327.134
ENSG00000257784	LINC02400	213.097	2.79649	0.199506	14.0171	1.22537e-44	4.26846e-44	50.3712	56.773	391.495	353.748
ENSG00000139116	KIF21A	651.907	-1.07343	0.10334	-10.3874	2.83086e-25	6.7207e-25	895.888	872.24	391.495	448.007
ENSG00000080986	NDC80	287.056	1.15833	0.146968	7.88152	3.23428e-15	5.55347e-15	178.098	177.201	391.495	401.432
ENSG00000000938	FGR	198.724	9.81845	1.44278	6.80521	1.00903e-11	1.44084e-11	0	0.860197	391.495	402.541
ENSG00000151773	CCDC122	201.05	4.98448	0.311339	16.0098	1.09173e-57	4.72716e-57	12.5928	12.0428	390.33	389.233
ENSG00000164330	EBF1	200.512	3.4817	0.231572	15.035	4.3285e-51	1.68625e-50	27.8841	37.8487	390.33	345.985
ENSG00000171243	SOSTDC1	280.375	1.19499	0.151167	7.9051	2.67725e-15	4.61947e-15	161.908	178.921	390.33	390.342
ENSG00000185920	PTCH1	388.715	-0.0450192	0.140626	-0.320133	0.748868	0.768252	434.452	355.261	390.33	374.817
ENSG00000167632	TRAPPC9	4805.51	-4.5775	0.06503	-70.3905	0	0	9110.89	9338.3	389.165	383.689
ENSG00000048471	SNX29	772.639	-1.70381	0.103709	-16.4288	1.18942e-60	5.37173e-60	1231.4	1132.88	389.165	337.114
ENSG00000047365	ARAP2	208.343	4.70667	0.289449	16.2608	1.87356e-59	8.3451e-59	10.7938	19.7845	389.165	413.63
ENSG00000147010	SH3KBP1	643.793	-1.34602	0.106716	-12.613	1.79004e-36	5.34809e-36	947.159	900.626	389.165	338.223
ENSG00000238063	LINC01685	531.068	-0.882536	0.111846	-7.89061	3.00716e-15	5.17493e-15	663.821	713.103	389.165	358.183
ENSG00000136938	ANP32B	199.867	11.2708	1.45084	7.76845	7.94519e-15	1.33937e-14	0	0	389.165	410.303
ENSG00000158158	CNNM4	211.583	6.89934	0.534494	12.9082	4.04705e-38	1.2505e-37	2.69846	4.30098	388	451.333
ENSG00000104419	NDRG1	428.303	-0.302717	0.12308	-2.45951	0.0139126	0.0157037	447.045	498.914	388	379.253
ENSG00000184140	OR4F6	214.121	3.42686	0.222907	15.3735	2.46435e-53	9.97037e-53	28.7836	43.87	386.835	396.996
ENSG00000180287	PLD5	213.291	2.54411	0.194232	13.0983	3.36842e-39	1.06106e-38	60.2656	64.5148	386.835	341.55
ENSG00000136381	IREB2	527.936	-0.701737	0.108229	-6.48381	8.94365e-11	1.22789e-10	660.223	647.728	386.835	416.957
ENSG00000118596	SLC16A7	359.779	0.0525635	0.132489	0.39674	0.691559	0.714556	356.197	350.1	386.835	345.985
ENSG00000081138	CDH7	780.217	-1.63116	0.0988332	-16.5042	3.42245e-61	1.57311e-60	1234.99	1124.28	385.67	375.926
ENSG00000201016	RNU6-374P	215.889	3.18951	0.205838	15.4952	3.73662e-54	1.5374e-53	43.1753	42.1496	385.67	392.56
ENSG00000151779	NBAS	699.591	-1.44307	0.100174	-14.4056	4.77157e-47	1.74673e-46	986.736	1058.9	385.67	367.055
ENSG00000198855	FICD	185.686	11.1641	1.45147	7.6916	1.45303e-14	2.41798e-14	0	0	385.67	357.075
ENSG00000175893	ZDHHC21	1524.84	-2.68677	0.0781836	-34.3648	8.46465e-259	3.53513e-257	2664.28	2615.86	384.504	434.699
ENSG00000181826	RELL1	203.607	2.602	0.207188	12.5587	3.56299e-36	1.05962e-35	53.9692	61.074	383.339	316.044
ENSG00000170537	TMC7	643.182	-1.21125	0.0988632	-12.2518	1.64402e-34	4.73693e-34	903.084	893.744	383.339	392.56
ENSG00000134760	DSG1	205.834	9.8696	1.44349	6.83731	8.06931e-12	1.16165e-11	0	0.860197	383.339	439.135
ENSG00000162368	CMPK1	442.065	-0.329132	0.11633	-2.8293	0.00466496	0.00532747	484.823	499.774	383.339	400.323
ENSG00000221866	PLXNA4	401.96	0.0118383	0.126556	0.0935421	0.925473	0.931468	414.663	386.228	383.339	423.61
ENSG00000137960	GIPC2	197.421	4.53894	0.283014	16.0378	6.95244e-58	3.0205e-57	19.7887	12.903	382.174	374.817
ENSG00000117020	AKT3	291.877	1.14301	0.149417	7.64979	2.01315e-14	3.31597e-14	178.998	184.942	382.174	421.392
ENSG00000011454	RABGAP1	527.934	-0.696104	0.111555	-6.24	4.37572e-10	5.8243e-10	634.138	671.814	382.174	423.61
ENSG00000126883	NUP214	948.067	-2.01727	0.0881616	-22.8815	7.10702e-116	7.28328e-115	1498.54	1542.33	381.009	370.382
ENSG00000145555	MYO10	193.452	5.94953	0.415839	14.3073	1.97066e-46	7.09364e-46	8.99486	3.44079	381.009	380.362
ENSG00000033122	LRRC7	994.994	-1.86908	0.100313	-18.6325	1.7524e-77	1.01587e-76	1604.68	1520.83	379.844	474.621
ENSG00000109906	ZBTB16	208.058	2.76963	0.199229	13.9018	6.17963e-44	2.13348e-43	53.0697	53.3322	379.844	345.985
ENSG00000137038	DMAC1	689.063	-1.32311	0.0975716	-13.5604	6.87194e-42	2.27736e-41	975.043	994.387	379.844	406.976
ENSG00000163820	FYCO1	185.788	8.71887	1.03215	8.44731	2.98087e-17	5.6257e-17	1.79897	0	379.844	361.51
ENSG00000168916	ZNF608	191.247	8.17498	0.847215	9.64924	4.95235e-22	1.09476e-21	0.899486	1.72039	378.679	383.689
ENSG00000261014	LINC02165	180.057	11.1196	1.45191	7.65861	1.87949e-14	3.1024e-14	0	0	378.679	341.55
ENSG00000211664	IGLV2-18	398.142	-0.162695	0.132406	-1.22876	0.219161	0.235795	453.341	387.949	378.679	372.6
ENSG00000134909	ARHGAP32	803.391	-1.75237	0.0932011	-18.8021	7.26465e-79	4.31436e-78	1252.08	1225.78	377.513	358.183
ENSG00000127152	BCL11B	214.904	2.32923	0.191397	12.1696	4.51099e-34	1.28923e-33	78.2553	64.5148	377.513	339.332
ENSG00000253303	IGHVIII-82	499.843	-0.840407	0.118799	-7.07419	1.50322e-12	2.24472e-12	609.852	672.674	377.513	339.332
ENSG00000167210	LOXHD1	839.291	-1.88222	0.0938642	-20.0525	1.91843e-89	1.31646e-88	1309.65	1330.72	376.348	340.441
ENSG00000121440	PDZRN3	204.052	3.88213	0.241314	16.0875	3.12339e-58	1.36153e-57	22.4872	29.2467	376.348	388.125
ENSG00000236635	LINC02540	520.463	-0.913407	0.118045	-7.73781	1.01141e-14	1.69983e-14	639.535	719.985	376.348	345.985
ENSG00000185942	NKAIN3	800.604	-1.55375	0.101081	-15.3714	2.54763e-53	1.02966e-52	1152.24	1236.96	375.183	438.026
ENSG00000091428	RAPGEF4	239.44	1.259	0.178311	7.06074	1.6562e-12	2.46746e-12	135.822	146.233	375.183	300.519
ENSG00000125851	PCSK2	376.382	-0.117616	0.127714	-0.920928	0.357088	0.379357	384.98	398.271	375.183	347.094
ENSG00000115970	THADA	906.971	-2.04593	0.095731	-21.3717	2.44992e-101	2.02457e-100	1411.29	1508.79	374.018	333.787
ENSG00000138193	PLCE1	178.763	6.84723	0.569397	12.0254	2.61303e-33	7.32252e-33	2.69846	3.44079	374.018	334.896
ENSG00000181788	SIAH2	204.827	8.86157	1.03345	8.57477	9.92832e-18	1.91088e-17	0	1.72039	374.018	443.571
ENSG00000145147	SLIT2	435.462	-0.354018	0.124311	-2.84785	0.00440158	0.00502964	519.003	458.485	374.018	390.342
ENSG00000272602	ZNF595	1085.84	-2.29206	0.0846054	-27.0911	1.2523e-161	2.06099e-160	1811.57	1795.23	372.853	363.728
ENSG00000177189	RPS6KA3	182.956	6.22201	0.463032	13.4375	3.64346e-41	1.18818e-40	4.49743	5.16118	372.853	349.312
ENSG00000132694	ARHGEF11	331.716	0.29518	0.135925	2.17164	0.0298829	0.0334193	308.524	287.306	372.853	358.183
ENSG00000187238	LCE3B	555.268	-1.28213	0.138048	-9.28753	1.57917e-20	3.34068e-20	747.473	825.789	371.688	276.123
ENSG00000058866	DGKG	492.05	-0.815859	0.112969	-7.22195	5.12476e-13	7.79654e-13	628.741	626.223	371.688	341.55
ENSG00000198369	SPRED2	183.225	6.22342	0.462891	13.4447	3.30787e-41	1.08055e-40	6.2964	3.44079	370.522	352.639
ENSG00000231755	CHODL-AS1	267.976	1.41704	0.158521	8.93915	3.92159e-19	7.98295e-19	151.114	141.072	370.522	409.194
ENSG00000188343	CIBAR1	186.058	11.1674	1.45115	7.69551	1.40934e-14	2.3483e-14	0	0	370.522	373.708
ENSG00000053770	AP5M1	391.435	-0.265928	0.129153	-2.05902	0.0394922	0.0440011	447.045	407.733	370.522	340.441
ENSG00000263002	ZNF234	192.143	11.2141	1.45126	7.72712	1.10003e-14	1.84309e-14	0	0	369.357	399.214
ENSG00000186469	GNG2	403.202	-0.118581	0.127153	-0.932589	0.351032	0.373128	438.949	400.852	369.357	403.65
ENSG00000079277	MKNK1	242.696	1.52834	0.16363	9.3402	9.61528e-21	2.0441e-20	129.526	120.428	368.192	352.639
ENSG00000136068	FLNB	193.113	8.77616	1.03243	8.50049	1.88786e-17	3.59081e-17	0	1.72039	368.192	402.541
ENSG00000245729	LINC02226	315.068	0.714322	0.143617	4.97381	6.56483e-07	8.12032e-07	234.766	242.575	368.192	414.739
ENSG00000139132	FGD4	1308.98	-2.6767	0.0879035	-30.4505	1.1797e-203	2.91845e-202	2169.56	2357.8	367.027	341.55
ENSG00000054983	GALC	216.479	2.70432	0.191937	14.0896	4.39772e-45	1.55138e-44	57.5671	57.6332	367.027	383.689
ENSG00000157470	FAM81A	262.289	1.41561	0.161553	8.76248	1.91005e-18	3.77731e-18	152.913	133.331	367.027	395.887
ENSG00000176014	TUBB6	181.857	11.1343	1.45131	7.67188	1.695e-14	2.80382e-14	0	0	367.027	360.401
ENSG00000102290	PCDH11X	490.381	-0.858541	0.114854	-7.47508	7.71581e-14	1.23123e-13	639.535	624.503	367.027	330.46
ENSG00000184349	EFNA5	304.742	0.339235	0.154186	2.20018	0.0277944	0.0311195	286.936	251.177	367.027	313.826
ENSG00000253434	LINC02237	631.636	-1.1873	0.102442	-11.59	4.63261e-31	1.24176e-30	872.502	883.422	365.862	404.758
ENSG00000042980	ADAM28	174.358	11.0732	1.45207	7.62581	2.425e-14	3.97918e-14	0	0	365.862	331.569
ENSG00000182247	UBE2E2	860.022	-1.83265	0.0947511	-19.3417	2.3935e-83	1.51901e-82	1294.36	1391.8	364.697	389.233
ENSG00000136573	BLK	212.763	3.61903	0.239071	15.1379	9.11115e-52	3.57091e-51	24.2861	39.5691	364.697	422.501
ENSG00000171208	NETO2	176.27	7.31595	0.665338	10.9958	4.00128e-28	1.01442e-27	1.79897	2.58059	364.697	336.005
ENSG00000236548	RNF217-AS1	231.492	1.55223	0.175171	8.86121	7.91507e-19	1.59286e-18	107.938	127.309	364.697	326.025
ENSG00000281548	LINC00895	201.183	9.83648	1.44439	6.81012	9.75167e-12	1.39419e-11	0.899486	0	364.697	439.135
ENSG00000039139	DNAH5	191.792	5.83614	0.404552	14.4262	3.54086e-47	1.29865e-46	8.99486	4.30098	363.531	390.342
ENSG00000096968	JAK2	517.598	-0.840616	0.110204	-7.6278	2.38792e-14	3.91998e-14	682.71	646.008	363.531	378.144
ENSG00000165434	PGM2L1	438.066	-0.555951	0.117556	-4.72925	2.25346e-06	2.7532e-06	516.305	526.44	363.531	345.985
ENSG00000154856	APCDD1	379.174	0.106644	0.136343	0.782178	0.43411	0.457802	382.282	348.38	363.531	422.501
ENSG00000100056	ESS2	793.207	-1.93787	0.105962	-18.2883	1.02541e-74	5.76365e-74	1286.27	1229.22	362.366	294.975
ENSG00000157168	NRG1	646.364	-1.45081	0.103128	-14.0681	5.9609e-45	2.09521e-44	930.069	962.56	362.366	330.46
ENSG00000266613	COP1P1	184.573	11.1559	1.45127	7.687	1.50624e-14	2.50439e-14	0	0	362.366	375.926
ENSG00000151553	FHIP2A	176.811	11.0936	1.45161	7.64226	2.1345e-14	3.51437e-14	0	0	362.366	344.876
ENSG00000099940	SNAP29	187.57	9.73494	1.4433	6.74493	1.53096e-11	2.17095e-11	0.899486	0	362.366	387.016
ENSG00000077943	ITGA8	440.316	-0.667958	0.122133	-5.46912	4.5228e-08	5.7276e-08	536.993	543.644	362.366	318.262
ENSG00000164500	SPATA48	164.207	8.54016	1.03613	8.24233	1.68887e-16	3.08106e-16	0.899486	0.860197	361.201	293.866
ENSG00000175800	OR52B3P	192.599	11.2176	1.45173	7.72708	1.10045e-14	1.84309e-14	0	0	361.201	409.194
ENSG00000123096	SSPN	183.727	11.1493	1.45129	7.68232	1.5623e-14	2.59205e-14	0	0	361.201	373.708
ENSG00000064102	INTS13	181.18	9.68462	1.4433	6.71007	1.94525e-11	2.73943e-11	0.899486	0	361.201	362.619
ENSG00000089057	SLC23A2	254.81	2.01459	0.184848	10.8986	1.17011e-27	2.9189e-27	102.541	99.7828	360.036	456.878
ENSG00000273872	SLC25A15P4	246.126	1.42333	0.159938	8.89923	5.62356e-19	1.13938e-18	134.923	132.47	360.036	357.075
ENSG00000112530	PACRG	506.467	-0.861124	0.10951	-7.86341	3.73823e-15	6.39898e-15	647.63	658.911	360.036	359.292
ENSG00000104324	CPQ	416.638	-0.440085	0.12298	-3.5785	0.000345571	0.000405253	499.215	460.205	360.036	347.094
ENSG00000120519	SLC10A7	224.538	2.05415	0.178682	11.4961	1.37967e-30	3.67534e-30	94.446	79.9983	358.871	364.837
ENSG00000128487	SPECC1	307.75	0.587671	0.145771	4.03147	5.54279e-05	6.60779e-05	230.268	261.5	358.871	380.362
ENSG00000120458	MSANTD2	175.923	11.0864	1.45157	7.63749	2.2149e-14	3.64211e-14	0	0	357.706	345.985
ENSG00000105877	DNAH11	196.077	4.45302	0.282179	15.7808	4.21592e-56	1.78762e-55	12.5928	21.5049	356.54	393.669
ENSG00000173848	NET1	182.562	11.1401	1.45139	7.67552	1.64755e-14	2.72882e-14	0	0	356.54	373.708
ENSG00000119950	MXI1	198.421	3.15601	0.213112	14.8092	1.27795e-49	4.8567e-49	42.2758	37.8487	355.375	358.183
ENSG00000231367	LINC02613	212.306	2.57168	0.190987	13.4652	2.50692e-41	8.21679e-41	63.8635	58.4934	355.375	371.491
ENSG00000236289	GACAT3	171.736	11.0515	1.45192	7.61161	2.70705e-14	4.43262e-14	0	0	355.375	331.569
ENSG00000187537	POTEG	1724.9	-3.2531	0.080843	-40.2397	0	0	3122.12	3121.65	354.21	301.628
ENSG00000265480	KRT18P55	4013.53	-4.46984	0.0701149	-63.7502	0	0	7524.2	7836.39	354.21	339.332
ENSG00000143473	KCNH1	170.959	4.54324	0.308922	14.7068	5.83241e-49	2.19294e-48	10.7938	17.2039	354.21	301.628
ENSG00000272888	CHASERR	191.779	6.75589	0.535355	12.6195	1.64949e-36	4.93195e-36	3.59794	3.44079	354.21	405.867
ENSG00000027075	PRKCH	173.209	8.03128	0.848545	9.46477	2.94207e-21	6.33777e-21	0.899486	1.72039	354.21	336.005
ENSG00000283154	IQCJ-SCHIP1	381.606	-0.251121	0.131886	-1.90408	0.0568995	0.0629264	440.748	388.809	354.21	342.659
ENSG00000211673	IGLV3-1	307.042	0.21135	0.146445	1.44321	0.148962	0.161883	285.137	283.865	354.21	304.955
ENSG00000196605	ZNF846	201.418	3.81178	0.245966	15.4972	3.6262e-54	1.49355e-53	21.5877	31.8273	353.045	399.214
ENSG00000177822	TENM3-AS1	174.945	4.02392	0.274566	14.6556	1.24078e-48	4.6383e-48	25.1856	15.4835	353.045	306.064
ENSG00000038382	TRIO	646.41	-1.3544	0.100318	-13.501	1.54178e-41	5.09642e-41	925.571	933.314	353.045	373.708
ENSG00000168530	MYL1	172.845	7.61201	0.73972	10.2904	7.78531e-25	1.82708e-24	0	3.44079	353.045	334.896
ENSG00000162551	ALPL	167.23	6.22996	0.486878	12.7957	1.73222e-37	5.28511e-37	3.59794	5.16118	351.88	308.282
ENSG00000252606	RNU6-1150P	178.348	11.1064	1.45146	7.65185	1.98107e-14	3.26452e-14	0	0	351.88	361.51
ENSG00000185480	PARPBP	324.084	0.411878	0.139718	2.94792	0.00319921	0.00367083	270.745	285.585	351.88	388.125
ENSG00000140443	IGF1R	328.464	0.106611	0.136474	0.781181	0.434696	0.458295	323.815	308.811	351.88	329.351
ENSG00000226320	LINC01811	1833.59	-3.30474	0.0804564	-41.0749	0	0	3234.55	3425.3	350.715	323.807
ENSG00000182586	LINC00334	746.062	-1.86805	0.111526	-16.7499	5.67308e-63	2.68057e-62	1112.66	1229.22	350.715	291.648
ENSG00000160183	TMPRSS3	342.941	0.417981	0.148048	2.82328	0.00475349	0.00542697	294.132	293.327	350.715	433.591
ENSG00000153956	CACNA2D1	392.631	-0.243967	0.124135	-1.96534	0.0493745	0.0547291	434.452	417.195	350.715	368.164
ENSG00000077420	APBB1IP	182.872	5.49709	0.376779	14.5897	3.2667e-48	1.21067e-47	11.6933	4.30098	349.549	365.946
ENSG00000187609	EXD3	179.649	7.07857	0.610027	11.6037	3.9466e-31	1.05934e-30	3.59794	1.72039	349.549	363.728
ENSG00000002834	LASP1	199.112	11.2659	1.45375	7.74951	9.22465e-15	1.55236e-14	0	0	349.549	446.898
ENSG00000100055	CYTH4	181.861	9.69058	1.44361	6.71274	1.91e-11	2.69174e-11	0	0.860197	349.549	377.035
ENSG00000133110	POSTN	166.332	9.56068	1.44435	6.61936	3.60749e-11	5.00947e-11	0.899486	0	348.384	316.044
ENSG00000129810	SGO1	159.994	10.9489	1.45363	7.53215	4.99113e-14	8.05717e-14	0	0	347.219	292.757
ENSG00000110514	MADD	166.356	11.0055	1.45222	7.5784	3.49849e-14	5.69256e-14	0	0	346.054	319.371
ENSG00000174197	MGA	3667.06	-4.25649	0.0693486	-61.3782	0	0	6856.78	7082.86	344.889	383.689
ENSG00000256128	LINC00944	183.301	7.69694	0.739414	10.4095	2.24366e-25	5.33643e-25	1.79897	1.72039	344.889	384.798
ENSG00000205683	DPF3	551.871	-1.05008	0.109415	-9.59727	8.20911e-22	1.79326e-21	765.463	723.426	344.889	373.708
ENSG00000224498	MAPKAPK5P1	178.54	11.1081	1.45166	7.652	1.97879e-14	3.26215e-14	0	0	344.889	369.273
ENSG00000183960	KCNH8	234.228	1.89554	0.179526	10.5586	4.63661e-26	1.12203e-25	91.7476	106.664	343.724	394.778
ENSG00000285219	HULC	233.306	1.5375	0.165285	9.30208	1.37721e-20	2.91822e-20	116.933	122.148	343.724	350.421
ENSG00000144671	SLC22A14	183.956	8.70564	1.03328	8.42525	3.59967e-17	6.77051e-17	0.899486	0.860197	343.724	390.342
ENSG00000198453	ZNF568	350.167	0.112623	0.135907	0.828679	0.407286	0.430449	348.101	325.154	343.724	383.689
ENSG00000171877	FRMD5	353.636	-0.281689	0.137004	-2.05607	0.0397756	0.0443041	393.975	381.927	342.558	296.084
ENSG00000185261	KIAA0825	216.979	1.57375	0.174665	9.01015	2.05766e-19	4.23976e-19	112.436	105.804	341.393	308.282
ENSG00000263753	LINC00667	177.937	4.74977	0.310836	15.2806	1.02948e-52	4.10524e-52	13.4923	12.0428	340.228	345.985
ENSG00000172461	FUT9	171.425	6.78663	0.568535	11.937	7.58683e-33	2.11235e-32	2.69846	3.44079	340.228	339.332
ENSG00000224116	INHBA-AS1	176.869	7.645	0.73912	10.3434	4.48459e-25	1.05757e-24	1.79897	1.72039	340.228	363.728
ENSG00000182534	MXRA7	173.771	11.0689	1.45169	7.62487	2.44279e-14	4.00668e-14	0	0	340.228	354.857
ENSG00000085365	SCAMP1	260.883	1.05089	0.16481	6.37638	1.81327e-10	2.45906e-10	152.913	186.663	340.228	363.728
ENSG00000070371	CLTCL1	1781.06	-3.17586	0.0864198	-36.7493	1.19374e-295	6.182e-294	3040.26	3374.55	339.063	370.382
ENSG00000172139	SLC9C1	200.931	3.88388	0.252045	15.4095	1.4132e-53	5.74151e-53	26.0851	24.9457	339.063	413.63
ENSG00000170903	MSANTD4	183.181	4.79385	0.311388	15.3951	1.76542e-53	7.16497e-53	12.5928	12.903	339.063	368.164
ENSG00000100987	VSX1	170.985	11.0455	1.45172	7.60856	2.77165e-14	4.53648e-14	0	0	339.063	344.876
ENSG00000164188	RANBP3L	186.224	3.766	0.244703	15.3901	1.90821e-53	7.72834e-53	26.0851	24.9457	337.898	355.966
ENSG00000154198	CYP4Z2P	237.484	1.28743	0.161296	7.98178	1.44242e-15	2.51227e-15	135.822	140.212	337.898	336.005
ENSG00000162402	USP24	251.564	0.808234	0.158823	5.0889	3.60147e-07	4.4805e-07	178.098	187.523	337.898	302.737
ENSG00000182670	TTC3	3599.44	-4.30058	0.0690312	-62.299	0	0	6831.6	6871.25	336.733	358.183
ENSG00000176533	GNG7	171.828	5.77634	0.417648	13.8307	1.66479e-43	5.707e-43	7.19589	5.16118	336.733	338.223
ENSG00000118702	GHRH	166.139	8.55723	1.03308	8.28322	1.19891e-16	2.20377e-16	1.79897	0	336.733	326.025
ENSG00000244020	MT1HL1	150.996	10.8653	1.4552	7.4665	8.23554e-14	1.31094e-13	0	0	336.733	267.251
ENSG00000213753	CENPBD1P1	171.585	6.40571	0.96573	6.63302	3.28887e-11	4.58013e-11	7.19589	0.860197	336.733	341.55
ENSG00000183773	AIFM3	387.661	-0.494829	0.129867	-3.81028	0.000138809	0.00016392	435.351	471.388	336.733	307.173
ENSG00000119912	IDE	518.499	-1.22537	0.117669	-10.4136	2.14899e-25	5.11751e-25	735.78	716.544	335.567	286.103
ENSG00000109339	MAPK10	512.601	-1.07027	0.111179	-9.62647	6.18192e-22	1.3573e-21	680.012	708.802	335.567	326.025
ENSG00000189320	FAM180A	172.606	11.0593	1.4518	7.61761	2.58416e-14	4.23497e-14	0	0	335.567	354.857
ENSG00000232606	LINC01412	158.744	10.9378	1.45287	7.52841	5.13628e-14	8.27429e-14	0	0	335.567	299.41
ENSG00000131149	GSE1	191.726	3.06429	0.219381	13.9679	2.44831e-44	8.49039e-44	47.6728	34.4079	334.402	350.421
ENSG00000235831	BHLHE40-AS1	191.513	2.28903	0.196137	11.6706	1.80229e-31	4.86794e-31	62.0645	67.9555	334.402	301.628
ENSG00000152422	XRCC4	216.597	1.59861	0.184268	8.67544	4.11961e-18	8.06887e-18	93.5466	121.288	334.402	317.153
ENSG00000149090	PAMR1	173.309	8.61919	1.03298	8.34402	7.18074e-17	1.3319e-16	0.899486	0.860197	334.402	357.075
ENSG00000214113	LYRM4	169.597	5.38765	0.376262	14.3189	1.6683e-46	6.01081e-46	7.19589	8.60197	333.237	329.351
ENSG00000198722	UNC13B	589.029	-1.18539	0.109571	-10.8185	2.8147e-27	6.96325e-27	827.527	809.445	333.237	385.907
ENSG00000003393	ALS2	167.975	7.98667	0.848569	9.41192	4.8714e-21	1.04245e-20	1.79897	0.860197	333.237	336.005
ENSG00000135525	MAP7	203.909	1.77589	0.194729	9.11984	7.52373e-20	1.56771e-19	79.1548	104.944	333.237	298.301
ENSG00000069974	RAB27A	355.288	-0.277142	0.131481	-2.10784	0.0350446	0.0391355	394.874	383.648	333.237	309.391
ENSG00000183206	POTEC	381.544	-0.224136	0.135763	-1.65093	0.0987521	0.108226	438.05	384.508	333.237	370.382
ENSG00000213904	LIPE-AS1	647.974	-1.52921	0.102101	-14.9774	1.03208e-50	3.99263e-50	940.862	984.065	332.072	334.896
ENSG00000176769	TCERG1L	432.9	-0.580925	0.120104	-4.83684	1.31917e-06	1.62039e-06	526.199	511.817	332.072	361.51
ENSG00000239883	PARGP1	402.491	-0.553927	0.138878	-3.98858	6.64686e-05	7.90944e-05	433.552	523.86	332.072	320.48
ENSG00000175354	PTPN2	200.719	2.68307	0.200348	13.3921	6.72766e-41	2.17752e-40	55.7681	52.472	330.907	363.728
ENSG00000144645	OSBPL10	200.064	1.6296	0.190221	8.56688	1.06324e-17	2.04436e-17	102.541	92.9013	330.907	273.905
ENSG00000100906	NFKBIA	155.639	10.9093	1.45316	7.50729	6.03658e-14	9.68124e-14	0	0	330.907	291.648
ENSG00000165379	LRFN5	649.154	-1.53901	0.104784	-14.6874	7.76638e-49	2.91164e-48	1003.83	928.152	329.742	334.896
ENSG00000160182	TFF1	215.64	1.53421	0.176367	8.69898	3.34877e-18	6.57897e-18	101.642	119.567	329.742	311.609
ENSG00000173275	ZNF449	163.664	10.9822	1.45202	7.56345	3.92528e-14	6.36833e-14	0	0	329.742	324.916
ENSG00000163975	MELTF	160.06	10.9499	1.45234	7.53949	4.71827e-14	7.63256e-14	0	0	329.742	310.5
ENSG00000258405	ZNF578	326.146	-0.202175	0.147391	-1.3717	0.170158	0.184195	334.609	363.003	329.742	277.232
ENSG00000248049	UBA6-DT	850.111	-2.00205	0.094616	-21.1597	2.24546e-99	1.78716e-98	1393.3	1328.14	328.577	350.421
ENSG00000032389	EIPR1	173.656	5.34241	0.36808	14.5143	9.83708e-48	3.62842e-47	8.99486	7.74177	328.577	349.312
ENSG00000250312	ZNF718	179.01	5.94499	0.433942	13.6999	1.01606e-42	3.42566e-42	8.09538	3.44079	328.577	375.926
ENSG00000266554	LINC01443	465.505	-0.936331	0.121795	-7.68778	1.49705e-14	2.49018e-14	644.032	578.912	328.577	310.5
ENSG00000072657	TRHDE	315.869	0.386175	0.146539	2.6353	0.00840632	0.00953567	274.343	273.543	328.577	387.016
ENSG00000166889	PATL1	165.3	10.9967	1.45196	7.57374	3.62632e-14	5.89068e-14	0	0	327.411	333.787
ENSG00000224141	MIR548XHG	387.14	-0.574518	0.13028	-4.40986	1.03435e-05	1.24842e-05	447.045	479.13	327.411	294.975
ENSG00000187775	DNAH17	298.053	0.453596	0.14618	3.10301	0.00191566	0.00220916	259.052	244.296	326.246	362.619
ENSG00000222036	POTEM	1480.19	-3.00015	0.08428	-35.5974	1.53579e-277	7.10122e-276	2547.34	2715.64	325.081	332.678
ENSG00000123643	SLC36A1	181.35	3.86499	0.253811	15.2278	2.31097e-52	9.14965e-52	22.4872	24.0855	325.081	353.748
ENSG00000270639	ECM1P1	148.638	10.8427	1.45443	7.45495	8.99042e-14	1.427e-13	0	0	325.081	269.469
ENSG00000131504	DIAPH1	242.167	1.05739	0.16503	6.40726	1.48161e-10	2.01702e-10	143.918	170.319	325.081	329.351
ENSG00000215559	ANKRD20A11P	337.465	-0.0207752	0.133613	-0.155488	0.876437	0.885326	342.704	337.197	325.081	344.876
ENSG00000108406	DHX40	184.735	3.20662	0.229852	13.9508	3.11277e-44	1.07754e-43	43.1753	29.2467	322.751	343.767
ENSG00000163430	FSTL1	169.402	11.0324	1.45223	7.59687	3.03375e-14	4.95504e-14	0	0	322.751	354.857
ENSG00000275896	PRSS2	161.085	10.9594	1.45212	7.54718	4.44799e-14	7.21335e-14	0	0	322.751	321.589
ENSG00000133083	DCLK1	832.527	-2.03812	0.0980779	-20.7807	6.47482e-96	4.92137e-95	1286.27	1391.8	321.586	330.46
ENSG00000240403	KIR3DL2	181.183	3.36685	0.243058	13.8521	1.23618e-43	4.25271e-43	23.3866	40.4292	321.586	339.332
ENSG00000276291	FRG1HP	2087.58	-3.68771	0.0799608	-46.1189	0	0	3811.12	3937.12	320.42	281.668
ENSG00000154330	PGM5	627.718	-1.43847	0.104402	-13.7782	3.44628e-43	1.17107e-42	918.375	916.11	320.42	355.966
ENSG00000160185	UBASH3A	150.303	7.40755	0.742896	9.97118	2.03783e-23	4.63947e-23	2.69846	0.860197	320.42	277.232
ENSG00000145536	ADAMTS16	246.635	0.990994	0.162657	6.09255	1.11126e-09	1.46062e-09	152.913	177.201	320.42	336.005
ENSG00000186231	KLHL32	164.702	4.43927	0.299004	14.8469	7.28848e-50	2.78079e-49	15.2913	13.7631	319.255	310.5
ENSG00000249352	LINC02198	167.974	11.0202	1.45233	7.58794	3.2504e-14	5.29999e-14	0	0	319.255	352.639
ENSG00000162490	DRAXIN	150.212	7.08292	0.668824	10.5901	3.3122e-26	8.05043e-26	2.69846	1.72039	318.09	278.341
ENSG00000116095	PLEKHA3	167.353	9.5703	1.4443	6.62624	3.44341e-11	4.78847e-11	0.899486	0	318.09	350.421
ENSG00000068781	STON1-GTF2A1L	154.313	9.45273	1.44465	6.54328	6.01842e-11	8.31279e-11	0	0.860197	318.09	298.301
ENSG00000224924	LINC00320	295.299	0.104741	0.15553	0.673446	0.500663	0.52471	310.323	258.919	318.09	293.866
ENSG00000130856	ZNF236	1592.15	-3.12091	0.0802123	-38.9081	0	0	2830.68	2881.66	316.925	339.332
ENSG00000254624	OR4R3P	150.48	10.8607	1.45316	7.47384	7.78889e-14	1.24136e-13	0	0	316.925	284.994
ENSG00000171365	CLCN5	305.577	0.146149	0.167697	0.871504	0.383479	0.406726	331.011	249.457	316.925	324.916
ENSG00000106086	PLEKHA8	161.278	3.80235	0.267239	14.2283	6.11774e-46	2.18394e-45	25.1856	18.0641	315.76	286.103
ENSG00000278619	MRM1	159.337	10.9437	1.45221	7.53592	4.84895e-14	7.84069e-14	0	0	315.76	321.589
ENSG00000171132	PRKCE	168.34	3.20231	0.232046	13.8003	2.53756e-43	8.6455e-43	34.1805	31.8273	314.595	292.757
ENSG00000112414	ADGRG6	213.537	1.54505	0.171917	8.98722	2.53565e-19	5.19982e-19	106.139	111.826	314.595	321.589
ENSG00000223396	RPS10P7	145.184	10.8088	1.45424	7.43262	1.0647e-13	1.68581e-13	0	0	314.595	266.143
ENSG00000247950	SEC24B-AS1	393.479	-0.601822	0.126702	-4.7499	2.03516e-06	2.48727e-06	492.918	455.904	314.595	310.5
ENSG00000261377	PDCD6IPP2	150.99	4.50288	0.3217	13.9972	1.62211e-44	5.64035e-44	12.5928	12.903	313.429	265.034
ENSG00000144791	LIMD1	164.956	5.82525	0.432942	13.455	2.8761e-41	9.41885e-41	7.19589	4.30098	313.429	334.896
ENSG00000164694	FNDC1	457.621	-1.00657	0.118327	-8.50668	1.78988e-17	3.41282e-17	624.243	597.837	313.429	294.975
ENSG00000280208	GGT4P	160.92	9.5135	1.44422	6.58728	4.47957e-11	6.20051e-11	0.899486	0	313.429	329.351
ENSG00000175198	PCCA	260.733	0.795166	0.157311	5.05474	4.30972e-07	5.34791e-07	182.596	198.705	313.429	348.203
ENSG00000181215	C4orf50	172.204	3.87552	0.260232	14.8926	3.68416e-50	1.41536e-49	19.7887	24.0855	312.264	332.678
ENSG00000163378	EOGT	166.666	8.56286	1.03408	8.28062	1.22533e-16	2.24913e-16	0.899486	0.860197	312.264	352.639
ENSG00000263520	LINC02563	156.8	10.9205	1.45231	7.51943	5.50148e-14	8.8333e-14	0	0	312.264	314.935
ENSG00000196220	SRGAP3	153.238	3.52792	0.786314	4.48666	7.23482e-06	8.75391e-06	37.7784	11.1826	312.264	251.726
ENSG00000198062	POTEH	784.05	-1.92383	0.0975317	-19.7252	1.31148e-86	8.6482e-86	1258.38	1224.06	311.099	342.659
ENSG00000151490	PTPRO	149.913	5.20518	0.383092	13.5873	4.76595e-42	1.58756e-41	6.2964	9.46216	311.099	272.796
ENSG00000164741	DLC1	1345.96	-2.92883	0.0835505	-35.0546	3.31333e-269	1.44595e-267	2371.05	2387.91	309.934	314.935
ENSG00000006459	KDM7A	147.206	3.75964	0.286981	13.1006	3.26469e-39	1.02923e-38	20.6882	19.7845	309.934	238.419
ENSG00000140350	ANP32A	208.538	1.30521	0.174841	7.46512	8.32219e-14	1.3231e-13	125.928	114.406	309.934	283.885
ENSG00000211666	IGLV2-14	145.545	5.75816	0.454103	12.6803	7.60553e-37	2.29347e-36	6.2964	4.30098	308.769	262.816
ENSG00000087206	UIMC1	160.625	7.18159	0.666419	10.7764	4.45039e-27	1.0947e-26	1.79897	2.58059	308.769	329.351
ENSG00000078269	SYNJ2	151.92	8.42868	1.03424	8.14965	3.64989e-16	6.56304e-16	0	1.72039	308.769	297.192
ENSG00000107554	DNMBP	238.22	1.11187	0.163912	6.78329	1.17467e-11	1.67305e-11	146.616	154.835	308.769	342.659
ENSG00000106714	CNTNAP3	406.346	-0.721026	0.122685	-5.87705	4.1765e-09	5.40178e-09	513.607	498.054	308.769	304.955
ENSG00000081479	LRP2	867.446	-2.14624	0.0965708	-22.2245	1.98949e-109	1.88467e-108	1371.72	1458.89	307.604	331.569
ENSG00000111058	ACSS3	157.926	4.91763	0.343079	14.3338	1.34518e-46	4.86015e-46	10.7938	9.46216	307.604	303.846
ENSG00000254087	LYN	207.544	1.55319	0.17379	8.93716	3.99291e-19	8.11961e-19	103.441	107.525	307.604	311.609
ENSG00000154227	CERS3	442.92	-1.03415	0.122515	-8.44103	3.14542e-17	5.93337e-17	602.656	587.514	307.604	273.905
ENSG00000168397	ATG4B	143.867	8.34951	1.03617	8.05807	7.75086e-16	1.36714e-15	0	1.72039	307.604	266.143
ENSG00000152213	ARL11	158.961	10.9405	1.45242	7.5326	4.97417e-14	8.03313e-14	0	0	307.604	328.242
ENSG00000133313	CNDP2	140.941	10.766	1.45472	7.40069	1.35482e-13	2.12525e-13	0	0	307.604	256.162
ENSG00000054654	SYNE2	614.907	-1.67071	0.10793	-15.4795	4.7725e-54	1.95714e-53	958.852	912.669	306.438	281.668
ENSG00000164574	GALNT10	152.079	5.70712	0.435155	13.1151	2.69725e-39	8.51716e-39	3.59794	7.74177	306.438	290.539
ENSG00000253691	IGKV2OR22-4	580.157	-1.30891	0.112389	-11.6463	2.39711e-31	6.46554e-31	838.321	815.467	306.438	360.401
ENSG00000119661	DNAL1	149.752	6.81284	0.613567	11.1037	1.20399e-28	3.0745e-28	4.49743	0.860197	306.438	287.212
ENSG00000106804	C5	889.255	-2.43129	0.101193	-24.0263	1.47808e-127	1.71882e-126	1508.44	1491.58	305.273	251.726
ENSG00000166405	RIC3	154.983	3.62372	0.273214	13.2633	3.77962e-40	1.21023e-39	16.1908	30.1069	305.273	268.36
ENSG00000153283	CD96	652.437	-1.50593	0.113789	-13.2343	5.55769e-40	1.77226e-39	995.731	935.034	305.273	373.708
ENSG00000074706	IPCEF1	143.848	8.34884	1.03564	8.06153	7.5346e-16	1.33141e-15	0.899486	0.860197	305.273	268.36
ENSG00000120370	GORAB	158.933	10.9403	1.45253	7.53191	5.00028e-14	8.06859e-14	0	0	305.273	330.46
ENSG00000006071	ABCC8	151.725	10.873	1.45254	7.48547	7.12919e-14	1.1395e-13	0	0	305.273	301.628
ENSG00000188162	OTOG	137.448	8.2833	1.03851	7.97612	1.5101e-15	2.62896e-15	0	1.72039	304.108	243.964
ENSG00000139055	ERP27	143.055	9.34303	1.44582	6.46212	1.03248e-10	1.41451e-10	0	0.860197	304.108	267.251
ENSG00000135299	ANKRD6	139.728	9.30887	1.44676	6.43431	1.24035e-10	1.69452e-10	0	0.860197	304.108	253.944
ENSG00000206105	KRTAP20-4	158.351	10.935	1.45262	7.52782	5.15945e-14	8.30816e-14	0	0	302.943	330.46
ENSG00000132854	KANK4	188.327	1.91481	0.205149	9.33371	1.02224e-20	2.17079e-20	64.763	92.9013	301.778	293.866
ENSG00000186812	ZNF397	171.033	2.71054	0.214789	12.6195	1.64801e-36	4.93133e-36	49.4717	41.2894	300.613	292.757
ENSG00000144366	GULP1	334.057	-0.0963331	0.150614	-0.639604	0.52243	0.547079	374.186	316.552	300.613	344.876
ENSG00000240914	RPL15P2	144.423	7.02695	0.668749	10.5076	7.96861e-26	1.92476e-25	0.899486	3.44079	299.447	273.905
ENSG00000153064	BANK1	202.689	1.40884	0.176148	7.99805	1.264e-15	2.20647e-15	116.933	104.944	299.447	289.43
ENSG00000173276	ZBTB21	143.615	10.7934	1.4533	7.42685	1.11213e-13	1.75876e-13	0	0	299.447	275.014
ENSG00000102837	OLFM4	143.061	10.7878	1.4534	7.42248	1.14947e-13	1.81411e-13	0	0	299.447	272.796
ENSG00000136169	SETDB2	155.384	3.53726	0.256174	13.808	2.27925e-43	7.7791e-43	26.9846	22.3651	298.282	273.905
ENSG00000214295	FOXO1B	142.77	10.7849	1.45338	7.42057	1.16615e-13	1.83746e-13	0	0	298.282	272.796
ENSG00000176009	ASCL3	136.886	9.27916	1.44695	6.41291	1.42771e-10	1.94502e-10	0	0.860197	298.282	248.4
ENSG00000260019	LINC01992	1714.04	-3.27291	0.0818358	-39.9936	0	0	3153.6	3060.58	297.117	344.876
ENSG00000121297	TSHZ3	993.991	-2.6309	0.0971901	-27.0696	2.24376e-161	3.66166e-160	1673.04	1749.64	297.117	256.162
ENSG00000251209	LINC00923	699.934	-2.00121	0.10518	-19.0266	1.02761e-80	6.26569e-80	1138.75	1101.05	297.117	262.816
ENSG00000187658	C5orf52	143.033	10.7876	1.45326	7.42301	1.14489e-13	1.80763e-13	0	0	297.117	275.014
ENSG00000102683	SGCG	365.718	-0.552006	0.128372	-4.30006	1.70752e-05	2.05135e-05	433.552	436.12	297.117	296.084
ENSG00000166557	TMED3	195.387	1.50147	0.178464	8.41333	3.98529e-17	7.48133e-17	99.843	104.084	295.952	281.668
ENSG00000187288	CIDEC	145.112	8.36232	1.03475	8.08146	6.39977e-16	1.13657e-15	0	1.72039	295.952	282.776
ENSG00000065548	ZC3H15	148.841	10.8454	1.45268	7.46577	8.28153e-14	1.31718e-13	0	0	295.952	299.41
ENSG00000142973	CYP4B1	433.285	-0.653919	0.14277	-4.58024	4.6444e-06	5.64243e-06	560.38	499.774	295.952	377.035
ENSG00000186439	TRDN	343.323	-0.314771	0.133685	-2.35457	0.0185443	0.0208892	375.985	385.368	294.787	317.153
ENSG00000275004	ZNF280B	930.468	-2.41543	0.0934658	-25.843	2.91873e-147	4.15251e-146	1591.19	1543.19	293.622	293.866
ENSG00000136383	ALPK3	155.342	5.4337	0.400288	13.5745	5.67606e-42	1.88426e-41	3.59794	10.3224	293.622	313.826
ENSG00000206384	COL6A6	136.367	5.43558	0.429678	12.6504	1.11353e-36	3.33974e-36	6.2964	6.02138	293.622	239.528
ENSG00000124721	DNAH8	148.244	7.06479	0.667198	10.5888	3.36048e-26	8.16267e-26	1.79897	2.58059	293.622	294.975
ENSG00000185926	OR4C46	447.55	-0.989292	0.121556	-8.13855	4.00039e-16	7.18e-16	571.174	619.342	293.622	306.064
ENSG00000153814	JAZF1	268.695	0.210173	0.153009	1.3736	0.169566	0.183657	263.549	234.834	293.622	282.776
ENSG00000172716	SLFN11	159.552	3.78862	0.263678	14.3683	8.17821e-47	2.97975e-46	19.7887	23.2253	292.456	302.737
ENSG00000145012	LPP	548.456	-1.39911	0.109474	-12.7803	2.112e-37	6.43373e-37	796.045	794.822	292.456	310.5
ENSG00000197683	KRTAP26-1	406.095	-0.798395	0.122915	-6.4955	8.27596e-11	1.13743e-10	512.707	518.699	292.456	300.519
ENSG00000225777	DDX39AP1	135.684	5.78305	0.473842	12.2046	2.93764e-34	8.43296e-34	5.39692	4.30098	291.291	241.746
ENSG00000162496	DHRS3	153.383	8.44263	1.03449	8.16118	3.31781e-16	5.97698e-16	0.899486	0.860197	291.291	320.48
ENSG00000244301	AOX3P	159.874	10.9492	1.45376	7.53159	5.01269e-14	8.08525e-14	0	0	291.291	348.203
ENSG00000196814	MVB12B	143.732	9.35024	1.445	6.47078	9.75011e-11	1.33767e-10	0	0.860197	291.291	282.776
ENSG00000151208	DLG5	250.751	0.53249	0.154702	3.44205	0.000577331	0.000674189	211.379	198.705	291.291	301.628
ENSG00000170074	FAM153A	236.365	0.327361	0.172979	1.89249	0.0584255	0.0645039	200.585	218.49	291.291	235.093
ENSG00000139304	PTPRQ	308.705	-0.140221	0.139045	-1.00845	0.313238	0.334327	328.312	319.133	291.291	296.084
ENSG00000054282	SDCCAG8	1121.39	-2.769	0.0904535	-30.6124	8.36641e-206	2.09646e-204	1915.91	1995.66	290.126	283.885
ENSG00000233452	STXBP5-AS1	587.242	-1.5225	0.117213	-12.9891	1.41031e-38	4.38913e-38	926.471	816.327	290.126	316.044
ENSG00000172927	MYEOV	150.749	7.41369	0.741399	9.9996	1.53013e-23	3.49795e-23	0.899486	2.58059	290.126	309.391
ENSG00000249797	LINC02147	634.367	-1.74592	0.109483	-15.9469	2.99228e-57	1.28705e-56	931.868	1022.77	288.961	293.866
ENSG00000177575	CD163	150.401	6.07507	0.486697	12.4822	9.33305e-36	2.74826e-35	4.49743	4.30098	288.961	303.846
ENSG00000227195	MIR663AHG	733.148	-1.86377	0.106451	-17.5083	1.23934e-68	6.32537e-68	1122.56	1178.47	287.796	343.767
ENSG00000127412	TRPV5	158.722	10.9388	1.45397	7.52338	5.33768e-14	8.58805e-14	0	0	287.796	347.094
ENSG00000272381	LINC02664	150.406	10.8608	1.45298	7.47485	7.72932e-14	1.23288e-13	0	0	287.796	313.826
ENSG00000154640	BTG3	135.158	10.7057	1.45421	7.36187	1.81349e-13	2.82421e-13	0	0	287.796	252.835
ENSG00000141425	RPRD1A	847.771	-2.35414	0.0970041	-24.2684	4.22754e-130	5.05224e-129	1418.49	1417.6	286.631	268.36
ENSG00000030304	MUSK	145.733	4.79845	0.345894	13.8726	9.28486e-44	3.2027e-43	8.99486	11.1826	286.631	276.123
ENSG00000035681	NSMAF	148.911	5.36971	0.398449	13.4765	2.14988e-41	7.06442e-41	6.2964	7.74177	286.631	294.975
ENSG00000079332	SAR1A	138.193	10.7379	1.45349	7.38769	1.49406e-13	2.33518e-13	0	0	286.631	266.143
ENSG00000174989	FBXW8	207.7	1.18724	0.173191	6.85512	7.12544e-12	1.02805e-11	134.923	118.707	286.631	290.539
ENSG00000232022	FAAHP1	140.359	9.31556	1.44518	6.44595	1.14877e-10	1.57106e-10	0.899486	0	286.631	273.905
ENSG00000177932	ZNF354C	146.496	10.8226	1.45292	7.44888	9.41391e-14	1.49361e-13	0	0	285.465	300.519
ENSG00000153093	ACOXL	212.468	1.03916	0.170952	6.0787	1.2116e-09	1.59143e-09	148.415	129.89	285.465	286.103
ENSG00000164532	TBX20	130.154	7.20012	0.747427	9.63321	5.7893e-22	1.27542e-21	0	3.44079	284.3	232.875
ENSG00000102531	FNDC3A	383.12	-0.86795	0.130072	-6.67287	2.5085e-11	3.51734e-11	485.723	504.075	284.3	258.38
ENSG00000157087	ATP2B2	846.174	-2.4404	0.101011	-24.1597	5.90005e-129	6.96529e-128	1418.49	1439.11	283.135	243.964
ENSG00000165813	CCDC186	147.018	7.05249	0.667635	10.5634	4.40506e-26	1.06733e-25	2.69846	1.72039	283.135	300.519
ENSG00000154269	ENPP3	139.361	7.71632	0.85106	9.06672	1.22657e-19	2.54352e-19	0.899486	1.72039	283.135	271.687
ENSG00000166444	DENND2B	152.957	4.9369	0.351698	14.0373	9.21127e-45	3.21732e-44	9.89435	9.46216	281.97	310.5
ENSG00000121895	TMEM156	149.088	6.58416	0.572273	11.5053	1.24097e-30	3.30812e-30	1.79897	4.30098	281.97	308.282
ENSG00000137757	CASP5	139.222	6.97382	0.668654	10.4296	1.81584e-25	4.33215e-25	0.899486	3.44079	281.97	270.578
ENSG00000123684	LPGAT1	144.131	8.35189	1.03451	8.07329	6.84264e-16	1.21245e-15	1.79897	0	281.97	292.757
ENSG00000227954	TARID	224.112	1.2282	0.211724	5.80095	6.59394e-09	8.48323e-09	160.109	108.385	281.97	345.985
ENSG00000224209	LINC00466	151.016	4.40429	0.309689	14.2216	6.7266e-46	2.39909e-45	11.6933	15.4835	280.805	296.084
ENSG00000224429	LINC00539	216.112	0.929047	0.172457	5.38714	7.15885e-08	9.03052e-08	135.822	161.717	280.805	286.103
ENSG00000152256	PDK1	315.212	-0.148037	0.142182	-1.04119	0.297789	0.318363	327.413	335.477	280.805	317.153
ENSG00000154721	JAM2	377.793	-0.813861	0.128218	-6.3475	2.18841e-10	2.95336e-10	486.622	476.549	279.64	268.36
ENSG00000261304	LINC02252	322.167	-0.222862	0.143134	-1.55701	0.119468	0.130414	332.81	361.283	279.64	314.935
ENSG00000258754	LINC01579	151.92	5.06865	0.365772	13.8574	1.14787e-43	3.95241e-43	8.99486	8.60197	278.474	311.609
ENSG00000151948	GLT1D1	145.289	5.07981	0.374085	13.5793	5.31494e-42	1.76891e-41	5.39692	11.1826	278.474	286.103
ENSG00000074047	GLI2	287.075	0.114532	0.14948	0.766203	0.443556	0.467002	279.74	271.822	278.474	318.262
ENSG00000229248	WBP2P1	567.646	-1.80499	0.120058	-15.0343	4.37658e-51	1.70327e-50	859.909	904.927	277.309	228.439
ENSG00000117899	MESD	137.359	7.69491	0.851063	9.04153	1.54491e-19	3.19002e-19	1.79897	0.860197	277.309	269.469
ENSG00000175984	DENND2C	132.924	7.64701	0.85218	8.97348	2.87302e-19	5.87925e-19	1.79897	0.860197	277.309	251.726
ENSG00000215417	MIR17HG	130.543	9.21044	1.44642	6.36777	1.918e-10	2.59927e-10	0.899486	0	277.309	243.964
ENSG00000162944	RFTN2	139.388	5.27031	0.400744	13.1513	1.67203e-39	5.30137e-39	8.99486	5.16118	276.144	267.251
ENSG00000170871	KIAA0232	145.057	5.52631	0.423463	13.0503	6.33195e-39	1.98333e-38	8.99486	3.44079	276.144	291.648
ENSG00000102098	SCML2	145.72	4.68356	0.589745	7.94167	1.99482e-15	3.45888e-15	5.39692	16.3437	276.144	284.994
ENSG00000054116	TRAPPC3	132.522	10.6774	1.45388	7.34412	2.07116e-13	3.21775e-13	0	0	276.144	253.944
ENSG00000073711	PPP2R3A	174.764	1.35094	0.1991	6.78524	1.15895e-11	1.65126e-11	91.7476	104.944	276.144	226.221
ENSG00000113396	SLC27A6	361.836	-0.820741	0.134325	-6.11011	9.95624e-10	1.31085e-09	454.24	469.667	276.144	247.291
ENSG00000143324	XPR1	267.336	0.0469185	0.148703	0.315518	0.752368	0.771232	264.449	261.5	276.144	267.251
ENSG00000107890	ANKRD26	148.382	2.50398	0.231137	10.8333	2.39344e-27	5.92865e-27	48.5723	40.4292	274.979	229.548
ENSG00000122507	BBS9	385.878	-0.940515	0.128811	-7.30154	2.84496e-13	4.39182e-13	501.913	512.677	274.979	253.944
ENSG00000136854	STXBP1	1244.89	-3.14061	0.0925887	-33.92	3.37542e-252	1.31101e-250	2216.33	2255.44	273.814	233.984
ENSG00000066427	ATXN3	150.492	5.48034	0.412043	13.3004	2.30201e-40	7.40148e-40	7.19589	6.02138	273.814	314.935
ENSG00000073754	CD5L	140.472	9.31743	1.44523	6.447	1.14083e-10	1.56076e-10	0	0.860197	273.814	287.212
ENSG00000152359	POC5	137.143	3.90726	0.293328	13.3204	1.76097e-40	5.67603e-40	14.3918	19.7845	272.649	241.746
ENSG00000119121	TRPM6	177.803	1.79472	0.189137	9.48897	2.33331e-21	5.04036e-21	78.2553	80.8585	272.649	279.45
ENSG00000169629	RGPD8	211.317	0.989391	0.168092	5.886	3.95648e-09	5.12062e-09	142.119	141.072	272.649	289.43
ENSG00000080823	MOK	134.794	7.66759	0.851279	9.00714	2.11491e-19	4.35542e-19	1.79897	0.860197	271.483	265.034
ENSG00000183054	RGPD6	206.46	0.839117	0.171705	4.88698	1.02397e-06	1.26056e-06	139.42	156.556	271.483	258.38
ENSG00000164244	PRRC1	139.571	4.86906	0.358966	13.5641	6.53413e-42	2.16726e-41	9.89435	8.60197	270.318	269.469
ENSG00000102606	ARHGEF7	142.051	5.30056	0.400399	13.2382	5.28003e-40	1.6851e-39	5.39692	8.60197	270.318	283.885
ENSG00000135953	MFSD9	144.598	9.35927	1.44567	6.474	9.54395e-11	1.30985e-10	0.899486	0	270.318	307.173
ENSG00000079689	SCGN	137.667	9.28792	1.44528	6.4264	1.3066e-10	1.78314e-10	0.899486	0	270.318	279.45
ENSG00000231749	ABCA9-AS1	131.429	7.63131	0.851939	8.95758	3.31894e-19	6.77391e-19	0.899486	1.72039	269.153	253.944
ENSG00000142207	URB1	964.753	-2.70648	0.103168	-26.2338	1.09432e-151	1.64741e-150	1590.29	1755.66	267.988	245.073
ENSG00000203865	ATP1A1-AS1	140.463	10.7622	1.45352	7.4042	1.31943e-13	2.07225e-13	0	0	267.988	293.866
ENSG00000182871	COL18A1	350.266	-0.782144	0.134492	-5.81554	6.04387e-09	7.78329e-09	447.944	437.84	267.988	247.291
ENSG00000154229	PRKCA	369.66	-0.682554	0.131921	-5.17396	2.29187e-07	2.86502e-07	459.637	451.603	267.988	299.41
ENSG00000140386	SCAPER	1541.66	-3.36233	0.0846175	-39.7356	0	0	2812.69	2807.68	266.823	279.45
ENSG00000154727	GABPA	1295.93	-3.34329	0.193483	-17.2795	6.71562e-67	3.34833e-66	2289.19	2429.2	266.823	198.498
ENSG00000135540	NHSL1	142.663	7.00898	0.669132	10.4747	1.1286e-25	2.71256e-25	2.69846	1.72039	266.823	299.41
ENSG00000119596	YLPM1	138.27	7.28827	0.742554	9.81514	9.69072e-23	2.17314e-22	0.899486	2.58059	266.823	282.776
ENSG00000197549	PRAMENP	362.844	-0.780306	0.130123	-5.99669	2.01374e-09	2.6176e-09	460.537	456.764	266.823	267.251
ENSG00000151150	ANK3	148.307	3.02396	0.246561	12.2646	1.40342e-34	4.05271e-34	25.1856	39.5691	265.658	262.816
ENSG00000198677	TTC37	126.11	7.57174	0.853662	8.86971	7.33363e-19	1.48045e-18	0	2.58059	265.658	236.201
ENSG00000181544	FANCB	429.04	-1.05152	0.12853	-8.18109	2.81299e-16	5.08643e-16	549.586	608.159	265.658	292.757
ENSG00000015568	RGPD5	194.819	0.990289	0.177756	5.57105	2.53202e-08	3.21805e-08	121.431	139.352	265.658	252.835
ENSG00000143195	ILDR2	911.783	-2.67966	0.100772	-26.5914	8.54447e-156	1.34359e-154	1552.51	1601.69	264.492	228.439
ENSG00000101974	ATP11C	147.522	4.3679	0.312256	13.9882	1.84022e-44	6.38732e-44	14.3918	12.903	264.492	298.301
ENSG00000026508	CD44	141.805	3.80865	0.279772	13.6134	3.33489e-42	1.11373e-41	16.1908	21.5049	264.492	265.034
ENSG00000234745	HLA-B	145.775	6.35661	0.541494	11.739	8.04103e-32	2.19014e-31	2.69846	4.30098	264.492	311.609
ENSG00000228794	LINC01128	139.752	8.30799	1.0355	8.02318	1.03039e-15	1.80434e-15	0.899486	0.860197	264.492	292.757
ENSG00000148153	INIP	134.537	9.25499	1.44549	6.40267	1.52682e-10	2.07566e-10	0	0.860197	264.492	272.796
ENSG00000255274	SMIM35	123.458	9.12971	1.44707	6.30908	2.80693e-10	3.76975e-10	0.899486	0	264.492	228.439
ENSG00000167862	MRPL58	204.929	0.867688	0.168348	5.15413	2.54808e-07	3.18018e-07	144.817	145.373	264.492	265.034
ENSG00000182854	OR4F15	136.788	3.71498	0.279103	13.3105	2.0124e-40	6.47568e-40	20.6882	18.0641	263.327	245.073
ENSG00000188517	COL25A1	1037.16	-2.91915	0.101026	-28.895	1.3792e-183	2.76124e-182	1772.89	1890.71	262.162	222.894
ENSG00000108599	AKAP10	130.748	7.20568	0.742905	9.69933	3.03477e-22	6.73546e-22	2.69846	0.860197	262.162	257.271
[truncated: 1,883 more rows]

## Sheet: Red.White.Diff.100.Downreg
Gene	symbol	baseMean	log2FoldChange	lfcSE	stat	pvalue	padj	rep1.white	rep2.white	rep1.red	rep2.red
ENSG00000140718	FTO	7520.39	-8.78194	0.192883	-45.5299	0	0	15858.8	14154.5	33.7898	34.3767
ENSG00000137936	BCAR3	2376.46	-6.35427	0.151863	-41.8421	0	0	4566.69	4823.98	65.2492	49.9017
ENSG00000124568	SLC17A1	3308.43	-5.15988	0.0916729	-56.2857	0	0	6293.7	6580.51	165.453	194.062
ENSG00000276550	HERC2P2	2699.2	-5.06776	0.0978021	-51.8165	0	0	5163.95	5319.46	174.775	138.616
ENSG00000102910	LONP2	8517.42	-5.06443	0.0570223	-88.8149	0	0	16290.6	16790.2	499.856	489.037
ENSG00000228918	LINC01344	1488.66	-4.85583	0.122609	-39.6042	0	0	2874.76	2881.66	86.2222	112.002
ENSG00000167632	TRAPPC9	4805.51	-4.5775	0.06503	-70.3905	0	0	9110.89	9338.3	389.165	383.689
ENSG00000265480	KRT18P55	4013.53	-4.46984	0.0701149	-63.7502	0	0	7524.2	7836.39	354.21	339.332
ENSG00000144406	UNC80	2168.6	-4.4587	0.0948021	-47.0316	0	0	4283.35	4013.68	191.087	186.3
ENSG00000182670	TTC3	3599.44	-4.30058	0.0690312	-62.299	0	0	6831.6	6871.25	336.733	358.183
ENSG00000174197	MGA	3667.06	-4.25649	0.0693486	-61.3782	0	0	6856.78	7082.86	344.889	383.689
ENSG00000249859	PVT1	1536.14	-4.21029	0.10315	-40.8171	0	0	2900.84	2928.11	174.775	140.834
ENSG00000188992	LIPI	1405.99	-4.02695	0.101989	-39.484	0	0	2656.18	2642.52	167.784	157.468
ENSG00000148948	LRRC4C	22256.1	-3.9983	0.034355	-116.382	0	0	40868.2	42912.6	2651.92	2591.56
ENSG00000134250	NOTCH2	1423.03	-3.7	0.0952397	-38.8493	0	0	2676.87	2608.98	192.252	214.023
ENSG00000276291	FRG1HP	2087.58	-3.68771	0.0799608	-46.1189	0	0	3811.12	3937.12	320.42	281.668
ENSG00000163116	STPG2	2889.05	-3.64874	0.0671751	-54.317	0	0	5430.2	5273.01	418.294	434.699
ENSG00000184903	IMMP2L	1425	-3.59221	0.0921014	-39.0028	0	0	2634.59	2628.76	223.712	212.914
ENSG00000215548	FRG1JP	8969.39	-3.5261	0.0392687	-89.7944	0	0	16359.9	16652.5	1418.01	1447.15
ENSG00000250821	EXOC1L	3840.26	-3.51238	0.0574465	-61.1418	0	0	6972.82	7149.96	635.015	603.256
ENSG00000140386	SCAPER	1541.66	-3.36233	0.0846175	-39.7356	0	0	2812.69	2807.68	266.823	279.45
ENSG00000226320	LINC01811	1833.59	-3.30474	0.0804564	-41.0749	0	0	3234.55	3425.3	350.715	323.807
ENSG00000260019	LINC01992	1714.04	-3.27291	0.0818358	-39.9936	0	0	3153.6	3060.58	297.117	344.876
ENSG00000187537	POTEG	1724.9	-3.2531	0.080843	-40.2397	0	0	3122.12	3121.65	354.21	301.628
ENSG00000130856	ZNF236	1592.15	-3.12091	0.0802123	-38.9081	0	0	2830.68	2881.66	316.925	339.332
ENSG00000164946	FREM1	2062.8	-2.88974	0.0679453	-42.5304	0	0	3628.53	3641.21	506.847	474.621
ENSG00000066933	MYO9A	2794.26	-2.77312	0.0627356	-44.2032	0	0	4719.6	5030.43	731.724	695.297
ENSG00000180229	HERC2P3	3334.3	-2.67093	0.053679	-49.7575	0	0	5662.27	5864.82	903.003	907.102
ENSG00000219438	TAFA5	1985.96	-2.59759	0.0665227	-39.0481	0	0	3367.68	3449.39	576.757	550.028
ENSG00000083290	ULK2	2074.6	-2.52693	0.0640441	-39.4562	0	0	3550.27	3521.65	597.73	628.762
ENSG00000266736	GTF2IP6	8101.57	-2.39482	0.0370139	-64.7005	0	0	13361	13867.2	2606.47	2571.6
ENSG00000260232	PWRN4	2925.05	-2.31593	0.0558904	-41.437	0	0	4805.05	4939.25	936.793	1019.1
ENSG00000183486	MX2	2515.4	-2.24924	0.0567985	-39.6004	0	0	4102.56	4210.66	864.552	883.815
ENSG00000181827	RFX7	2892.66	-2.21903	0.0535304	-41.4536	0	0	4781.67	4743.99	990.39	1054.59
ENSG00000273540	AGBL1	9708.46	-1.99805	0.0349125	-57.2302	0	0	15258	15801.8	3800.77	3973.29
ENSG00000087095	NLK	3443.89	-1.87309	0.0471969	-39.6866	0	0	5383.42	5437.3	1506.56	1448.26
ENSG00000259905	PWRN1	9629.8	-1.67806	0.0330031	-50.8456	0	0	14435	14911.5	4657.16	4515.55
ENSG00000137766	UNC13C	5171.55	-1.59415	0.040705	-39.1635	0	0	7652.83	7887.14	2521.42	2624.83
ENSG00000197321	SVIL	1665.25	-2.85892	0.0768362	-37.208	5.07424e-303	2.69977e-301	2856.77	2996.93	413.634	393.669
ENSG00000070371	CLTCL1	1781.06	-3.17586	0.0864198	-36.7493	1.19374e-295	6.182e-294	3040.26	3374.55	339.063	370.382
ENSG00000228262	LINC01320	2121.56	-2.20543	0.0611078	-36.0908	3.16468e-285	1.53645e-283	3443.23	3531.11	744.54	767.378
ENSG00000243156	MICAL3	1854.15	-2.33133	0.0654904	-35.5981	1.49944e-277	7.01663e-276	3069.05	3118.21	610.546	618.781
ENSG00000222036	POTEM	1480.19	-3.00015	0.08428	-35.5974	1.53579e-277	7.10122e-276	2547.34	2715.64	325.081	332.678
ENSG00000151413	NUBPL	1710.82	-2.44397	0.069044	-35.3973	1.87743e-274	8.47899e-273	2907.14	2873.92	525.489	536.721
ENSG00000227906	SNAP25-AS1	1152.44	-4.47906	0.127497	-35.1308	2.28245e-270	1.00739e-268	2255.01	2156.51	109.526	88.7142
ENSG00000164741	DLC1	1345.96	-2.92883	0.0835505	-35.0546	3.31333e-269	1.44595e-267	2371.05	2387.91	309.934	314.935
ENSG00000100354	TNRC6B	14420.6	-2.08152	0.0598889	-34.7564	1.10767e-264	4.78021e-263	23827.4	22832.2	5307.33	5715.41
ENSG00000257335	MGAM	2863.95	-1.83853	0.0530313	-34.6688	2.327e-263	9.93192e-262	4420.97	4532.38	1209.44	1293.01
ENSG00000175497	DPP10	1829.93	-2.23881	0.0651452	-34.3664	8.01662e-259	3.38441e-257	3045.66	2994.35	643.171	636.524
ENSG00000175893	ZDHHC21	1524.84	-2.68677	0.0781836	-34.3648	8.46465e-259	3.53513e-257	2664.28	2615.86	384.504	434.699
ENSG00000132670	PTPRA	1152.14	-4.84979	0.141178	-34.3523	1.29931e-258	5.36862e-257	2154.27	2300.17	68.7447	85.3874
ENSG00000123104	ITPR2	1171.06	-3.75174	0.109402	-34.293	9.97695e-258	4.079e-256	2097.6	2263.18	153.802	169.666
ENSG00000137710	RDX	1158.51	-3.30427	0.0968083	-34.1321	2.46339e-255	9.76306e-254	2094	2114.36	203.904	221.785
ENSG00000136854	STXBP1	1244.89	-3.14061	0.0925887	-33.92	3.37542e-252	1.31101e-250	2216.33	2255.44	273.814	233.984
ENSG00000231131	LNCAROD	1023.77	-4.17493	0.123768	-33.7318	1.97358e-249	7.37058e-248	1942.89	1937.16	113.021	102.021
ENSG00000006451	RALA	1233.79	-5.64641	0.167666	-33.6766	1.27301e-248	4.70892e-247	2439.41	2399.09	50.1021	46.5749
ENSG00000127527	EPS15L1	1165.54	-5.49463	0.165144	-33.2717	9.92025e-243	3.56761e-241	2263.11	2297.59	57.0931	44.3571
ENSG00000189108	IL1RAPL2	1849.67	-2.17342	0.065493	-33.1855	1.74312e-241	6.21127e-240	3035.77	3021.01	645.501	696.406
ENSG00000171791	BCL2	3280.44	-8.44694	0.25508	-33.1149	1.81543e-240	6.41012e-239	6359.37	6725.02	16.3123	21.0696
ENSG00000197535	MYO5A	1180.81	-3.19879	0.0966515	-33.0961	3.37884e-240	1.18229e-238	2085.91	2172.86	249.345	215.132
ENSG00000139973	SYT16	1081.61	-3.34643	0.101771	-32.8819	3.98306e-237	1.34524e-235	1968.08	1971.57	179.435	207.369
ENSG00000142611	PRDM16	999.333	-4.83612	0.147955	-32.6865	2.4286e-234	8.06213e-233	1928.5	1933.72	65.2492	69.8624
ENSG00000128918	ALDH1A2	1012	-3.61439	0.110581	-32.6854	2.51651e-234	8.28316e-233	1891.62	1851.14	143.315	161.903
ENSG00000145819	ARHGAP26	1750.05	-2.2233	0.068109	-32.6432	1.00051e-233	3.26553e-232	2835.18	2930.69	598.895	635.415
ENSG00000156564	LRFN2	1474.48	-2.49445	0.0766425	-32.5466	2.33905e-232	7.44662e-231	2559.04	2449.84	453.249	435.808
ENSG00000087253	LPCAT2	978.951	-4.56077	0.140199	-32.5306	3.93853e-232	1.24368e-230	1863.74	1892.43	90.8829	68.7535
ENSG00000176204	LRRTM4	1840.22	-2.36052	0.0729494	-32.3584	1.05835e-229	3.28849e-228	3188.68	2971.98	628.024	572.206
ENSG00000152217	SETBP1	949.4	-4.29506	0.133111	-32.2668	2.04594e-228	6.3067e-227	1768.39	1845.12	92.048	92.041
ENSG00000261064	LINC02256	1578.99	-6.84305	0.21513	-31.8088	4.88917e-222	1.42778e-220	3094.23	3167.24	25.6336	28.8321
ENSG00000205592	MUC19	3218.56	-1.74233	0.0547871	-31.8018	6.10956e-222	1.77086e-220	4768.18	5143.12	1491.41	1471.55
ENSG00000206149	HERC2P9	1011.33	-3.52716	0.11131	-31.6876	2.30252e-220	6.62444e-219	1808.87	1913.08	174.775	148.596
ENSG00000286785	LINC01622	908.175	-3.92102	0.123947	-31.6345	1.23843e-219	3.53682e-218	1686.54	1721.25	110.691	114.22
ENSG00000135999	EPC2	880.986	-4.24811	0.135841	-31.2726	1.09974e-214	3.00803e-213	1687.44	1660.18	92.048	84.2785
ENSG00000148516	ZEB1	905.162	-4.28058	0.137998	-31.0192	2.96713e-211	7.89338e-210	1662.25	1781.47	81.5615	95.3677
ENSG00000196139	AKR1C3	1040.11	-5.579	0.180136	-30.9711	1.32314e-210	3.47236e-209	1991.46	2083.4	50.1021	35.4857
ENSG00000227367	SLC9B1P4	2512.16	-1.60609	0.052462	-30.6143	7.8972e-206	1.99173e-204	3775.14	3789.17	1224.59	1259.74
ENSG00000054282	SDCCAG8	1121.39	-2.769	0.0904535	-30.6124	8.36641e-206	2.09646e-204	1915.91	1995.66	290.126	283.885
ENSG00000139132	FGD4	1308.98	-2.6767	0.0879035	-30.4505	1.1797e-203	2.91845e-202	2169.56	2357.8	367.027	341.55
ENSG00000166068	SPRED1	852.06	-3.70954	0.122004	-30.4051	4.69625e-203	1.14002e-201	1572.3	1593.94	120.012	121.982
ENSG00000141429	GALNT1	854.172	-4.67808	0.153909	-30.3952	6.36549e-203	1.53562e-201	1663.15	1624.91	68.7447	59.8821
ENSG00000157483	MYO1E	4416.97	-2.96192	0.0980358	-30.2127	1.61496e-200	3.80152e-199	7765.26	7892.31	1076.61	933.717
ENSG00000148123	PLPPR1	818.385	-4.39153	0.146058	-30.0671	1.30502e-198	3.03514e-197	1543.52	1581.04	76.9009	72.0803
ENSG00000101639	CEP192	823.261	-4.12602	0.137798	-29.9426	5.49136e-197	1.25461e-195	1596.59	1518.25	85.057	93.1499
ENSG00000226496	LINC00323	934.122	-3.23439	0.10804	-29.9369	6.51214e-197	1.47913e-195	1652.36	1725.55	168.949	189.627
ENSG00000167613	LAIR1	840.183	-4.86745	0.163241	-29.8175	2.31541e-195	5.13889e-194	1611.88	1637.81	48.9369	62.0999
ENSG00000171094	ALK	1018.73	-2.91815	0.0986182	-29.5903	1.98987e-192	4.31768e-191	1744.1	1854.58	240.024	236.201
ENSG00000173436	MICOS10	804.182	-4.24188	0.143499	-29.5603	4.84334e-192	1.04509e-190	1521.03	1533.73	93.2132	68.7535
ENSG00000169851	PCDH7	826.742	-3.44342	0.117551	-29.293	1.27208e-188	2.69986e-187	1533.62	1495.02	137.489	140.834
ENSG00000065970	FOXJ2	840.04	-3.37416	0.115362	-29.2484	4.70567e-188	9.87937e-187	1522.83	1541.47	156.132	139.725
ENSG00000079691	CARMIL1	860.578	-5.11316	0.175372	-29.156	7.00259e-187	1.45444e-185	1731.51	1613.73	58.2582	38.8125
ENSG00000244694	PTCHD4	827.632	-5.05625	0.173441	-29.1525	7.76256e-187	1.60371e-185	1640.66	1573.3	47.7718	48.7928
ENSG00000175471	MCTP1	806.179	-3.71334	0.127436	-29.1389	1.15331e-186	2.37009e-185	1541.72	1454.59	114.186	114.22
ENSG00000226383	LINC01876	828.43	-3.74659	0.129242	-28.9889	9.09017e-185	1.84849e-183	1587.59	1495.88	129.333	100.912
ENSG00000188517	COL25A1	1037.16	-2.91915	0.101026	-28.895	1.3792e-183	2.76124e-182	1772.89	1890.71	262.162	222.894
ENSG00000116183	PAPPA2	784.353	-4.17428	0.14665	-28.4641	3.25639e-178	6.42022e-177	1545.32	1427.93	69.9099	94.2588
ENSG00000182150	ERCC6L2	996.199	-6.08188	0.21447	-28.3577	6.72631e-177	1.29975e-175	1903.31	2023.18	36.1201	22.1785
ENSG00000248079	DPH6-DT	1403.07	-2.39562	0.084913	-28.2127	4.08883e-175	7.82317e-174	2274.8	2440.38	482.378	414.739
ENSG00000206527	HACD2	717.319	-3.94462	0.13999	-28.1778	1.09376e-174	2.08243e-173	1343.83	1350.51	86.2222	88.7142
ENSG00000133958	UNC79	2131.12	-1.63213	0.058024	-28.1285	4.3899e-174	8.27688e-173	3162.59	3282.51	1037	1042.39
ENSG00000159267	HLCS	712.287	-4.20414	0.149785	-28.0679	2.41374e-173	4.52897e-172	1371.72	1330.72	75.7357	70.9713
ENSG00000132669	RIN2	845.647	-5.50881	0.196564	-28.0256	7.93521e-173	1.47466e-171	1596.59	1713.51	31.4595	41.0303
ENSG00000177119	ANO6	734.302	-4.79359	0.171505	-27.9501	6.57497e-172	1.21029e-170	1399.6	1435.67	44.2763	57.6642
ENSG00000227674	LINC00355	755.415	-4.88655	0.175967	-27.7697	1.00868e-169	1.82219e-168	1400.5	1522.55	44.2763	54.3374
ENSG00000221923	ZNF880	765.303	-3.62489	0.130717	-27.731	2.95754e-169	5.31809e-168	1354.63	1476.96	116.516	113.111
ENSG00000129521	EGLN3	1233.84	-2.17608	0.0790598	-27.5245	8.93522e-167	1.56326e-165	2051.73	1989.64	440.432	453.551
ENSG00000047849	MAP4	683.341	-4.52734	0.165499	-27.3558	9.21752e-165	1.58411e-163	1293.46	1326.42	53.5976	59.8821
ENSG00000177614	PGBD5	779.015	-3.21187	0.11789	-27.2446	1.92766e-163	3.25523e-162	1445.47	1366.85	158.462	145.269
ENSG00000262655	SPON1	702.945	-4.63179	0.17015	-27.2218	3.58234e-163	5.99732e-162	1388.81	1314.38	44.2763	64.3178
ENSG00000134982	APC	704.306	-3.4791	0.128309	-27.1151	6.544e-162	1.08619e-160	1309.65	1275.67	117.682	114.22
ENSG00000146463	ZMYM4	752.52	-5.33606	0.1969	-27.1004	9.74751e-162	1.61103e-160	1432.88	1504.48	36.1201	36.5946
ENSG00000272602	ZNF595	1085.84	-2.29206	0.0846054	-27.0911	1.2523e-161	2.06099e-160	1811.57	1795.23	372.853	363.728
ENSG00000114455	HHLA2	718.941	-5.07223	0.187314	-27.0788	1.74937e-161	2.8669e-160	1401.4	1390.94	51.2673	32.1589
ENSG00000121297	TSHZ3	993.991	-2.6309	0.0971901	-27.0696	2.24376e-161	3.66166e-160	1673.04	1749.64	297.117	256.162
ENSG00000234052	LINC01673	741.789	-5.31457	0.196717	-27.0163	9.50559e-161	1.54476e-159	1474.26	1420.18	36.1201	36.5946
ENSG00000167281	RBFOX3	961.651	-6.34939	0.235487	-26.9628	4.03799e-160	6.53482e-159	1896.12	1903.62	29.1291	17.7428
ENSG00000117598	PLPPR5	654.344	-4.01672	0.149727	-26.827	1.56687e-158	2.5252e-157	1212.51	1252.45	79.2312	73.1892
ENSG00000099942	CRKL	665.167	-4.16063	0.156455	-26.5931	8.16042e-156	1.28842e-154	1206.21	1313.52	71.0751	69.8624
ENSG00000143195	ILDR2	911.783	-2.67966	0.100772	-26.5914	8.54447e-156	1.34359e-154	1552.51	1601.69	264.492	228.439
ENSG00000181555	SETD2	814.035	-2.82715	0.106922	-26.4412	4.6067e-154	7.18571e-153	1396.9	1457.17	196.913	205.152
ENSG00000103047	TANGO6	738.684	-3.18751	0.120631	-26.4236	7.33318e-154	1.13928e-152	1313.25	1348.79	159.628	133.071
ENSG00000138639	ARHGAP24	1139.77	-2.14494	0.0812514	-26.3988	1.41309e-153	2.17795e-152	1869.13	1849.42	412.468	428.046
ENSG00000154310	TNIK	1600.29	-1.86574	0.0708709	-26.3259	9.68905e-153	1.48158e-151	2425.01	2597.79	688.612	689.753
ENSG00000144290	SLC4A10	868.016	-2.78078	0.105846	-26.2721	4.00182e-152	6.09532e-151	1461.66	1569	230.703	210.696
ENSG00000231565	NEK2P2	650.028	-3.66776	0.139608	-26.2718	4.02785e-152	6.111e-151	1212.51	1198.25	86.2222	103.13
ENSG00000142207	URB1	964.753	-2.70648	0.103168	-26.2338	1.09432e-151	1.64741e-150	1590.29	1755.66	267.988	245.073
ENSG00000149177	PTPRJ	813.028	-5.9358	0.226468	-26.2103	2.02884e-151	3.04248e-150	1551.61	1648.14	27.964	24.3964
ENSG00000203666	EFCAB2	701.832	-5.37829	0.205547	-26.1657	6.5315e-151	9.75705e-150	1357.32	1384.06	33.7898	32.1589
ENSG00000238217	LINC01877	689.209	-5.27679	0.201718	-26.1592	7.74437e-151	1.14806e-149	1364.52	1322.98	34.9549	34.3767
ENSG00000235221	LINC00383	706.583	-5.46645	0.210094	-26.019	3.01764e-149	4.42284e-148	1376.21	1387.5	33.7898	28.8321
ENSG00000275004	ZNF280B	930.468	-2.41543	0.0934658	-25.843	2.91873e-147	4.15251e-146	1591.19	1543.19	293.622	293.866
ENSG00000156273	BACH1	1970.94	-1.71665	0.0676336	-25.3816	4.03036e-142	5.57079e-141	2949.42	3094.13	975.243	864.963
ENSG00000226453	LINC02542	868.272	-2.7543	0.109318	-25.1953	4.50793e-140	6.10062e-139	1486.85	1537.17	251.676	197.389
ENSG00000138835	RGS3	825.197	-2.56896	0.102024	-25.18	6.63527e-140	8.9484e-139	1439.18	1385.78	231.868	243.964
ENSG00000236816	ANKRD20A7P	1381.93	-1.77621	0.070831	-25.0767	8.92531e-139	1.17511e-137	2140.78	2137.59	635.015	614.346
ENSG00000257267	ZNF271P	670.161	-5.55854	0.222414	-24.9918	7.50381e-138	9.81307e-137	1286.27	1338.47	32.6246	23.2875
ENSG00000138119	MYOF	626.97	-5.26345	0.211306	-24.9091	5.93223e-137	7.68027e-136	1252.08	1192.23	30.2943	33.2678
ENSG00000120662	MTRF1	618.721	-3.46439	0.140127	-24.7232	6.02576e-135	7.74968e-134	1087.48	1181.91	99.039	106.457
ENSG00000162814	SPATA17	694.356	-5.76922	0.233407	-24.7174	6.94982e-135	8.90861e-134	1411.29	1316.1	25.6336	24.3964
ENSG00000197157	SND1	867.104	-2.55732	0.103589	-24.6872	1.46754e-134	1.87498e-133	1543.52	1421.05	260.997	242.855
ENSG00000173611	SCAI	1167.08	-7.3512	0.297869	-24.6793	1.78421e-134	2.27209e-133	2439.41	2200.38	16.3123	12.1982
ENSG00000149531	FRG1BP	1344.41	-1.82543	0.0739817	-24.6741	2.02793e-134	2.57401e-133	2138.98	2055.01	605.886	577.751
ENSG00000111670	GNPTAB	1183.66	-2.03279	0.0824102	-24.6667	2.43492e-134	3.08053e-133	1844.85	1959.53	480.048	450.224
ENSG00000119866	BCL11A	548.864	-4.38924	0.178639	-24.5704	2.61818e-133	3.24888e-132	1064.99	1030.52	48.9369	51.0107
ENSG00000133477	FAM83F	566.505	-3.57859	0.146146	-24.4865	2.05877e-132	2.53849e-131	1059.59	1031.38	88.5525	86.4963
ENSG00000170417	TMEM182	547.212	-4.43712	0.181619	-24.4309	8.02753e-132	9.86675e-131	1071.29	1021.05	46.6066	49.9017
ENSG00000198964	SGMS1	610.751	-3.47673	0.142366	-24.4211	1.01976e-131	1.24552e-130	1151.34	1089.87	114.186	87.6053
ENSG00000099954	CECR2	1519.89	-1.95733	0.0801803	-24.4116	1.2872e-131	1.56234e-130	2425.01	2408.55	680.456	565.553
ENSG00000163873	GRIK3	1111.58	-1.95765	0.0802542	-24.3931	2.02581e-131	2.45116e-130	1762.99	1772.87	460.24	450.224
ENSG00000131873	CHSY1	565.752	-4.95909	0.20407	-24.3009	1.91728e-130	2.30548e-129	1094.67	1097.61	40.7808	29.941
ENSG00000151702	FLI1	534.518	-4.13954	0.170359	-24.2989	2.01499e-130	2.4155e-129	1024.51	998.688	59.4234	55.4464
ENSG00000141425	RPRD1A	847.771	-2.35414	0.0970041	-24.2684	4.22754e-130	5.05224e-129	1418.49	1417.6	286.631	268.36
ENSG00000088179	PTPN4	1041.09	-2.13612	0.0881541	-24.2316	1.0333e-129	1.23109e-128	1645.16	1747.06	397.321	374.817
ENSG00000157087	ATP2B2	846.174	-2.4404	0.101011	-24.1597	5.90005e-129	6.96529e-128	1418.49	1439.11	283.135	243.964
ENSG00000171509	RXFP1	581.275	-3.51122	0.145606	-24.1144	1.76356e-128	2.06315e-127	1023.62	1113.95	94.3784	93.1499
ENSG00000253920	IGLV3-31	815.148	-2.64941	0.110266	-24.0274	1.43899e-127	1.67839e-126	1403.2	1409.86	196.913	250.618
ENSG00000106804	C5	889.255	-2.43129	0.101193	-24.0263	1.47808e-127	1.71882e-126	1508.44	1491.58	305.273	251.726
ENSG00000086666	ZFAND6	548.869	-3.6223	0.151381	-23.9284	1.55167e-126	1.78304e-125	1008.32	1021.91	92.048	73.1892
ENSG00000138109	CYP2C9	573.965	-5.27096	0.220461	-23.9088	2.48197e-126	2.84365e-125	1113.56	1124.28	30.2943	27.7232
ENSG00000102755	FLT1	517.773	-4.15351	0.174665	-23.7799	5.392e-125	6.10569e-124	1001.13	959.98	50.1021	59.8821
ENSG00000179930	ZNF648	1572.33	-8.34268	0.35431	-23.5463	1.37077e-122	1.53432e-121	3077.14	3193.05	5.82582	13.3071
ENSG00000133119	RFC3	748.685	-6.34638	0.269669	-23.534	1.83204e-122	2.04473e-121	1401.4	1556.96	18.6426	17.7428
ENSG00000029725	RABEP1	645.11	-5.91615	0.251427	-23.5303	1.99977e-122	2.22554e-121	1261.98	1276.53	18.6426	23.2875
ENSG00000161298	ZNF382	501.064	-4.07133	0.173896	-23.4125	3.18738e-121	3.51698e-120	966.948	924.712	58.2582	54.3374
ENSG00000198814	GK	689.424	-6.18151	0.264287	-23.3894	5.47847e-121	6.01084e-120	1352.83	1367.71	11.6516	25.5053
ENSG00000089123	TASP1	675.388	-2.94425	0.125974	-23.3719	8.26316e-121	9.0152e-120	1176.53	1213.74	177.105	134.18
ENSG00000238212	LINC02096	750.93	-2.39995	0.103297	-23.2335	2.08695e-119	2.23298e-118	1272.77	1252.45	241.189	237.31
ENSG00000206192	ANKRD20A9P	647.603	-2.9348	0.127177	-23.0765	7.96727e-118	8.40894e-117	1138.75	1152.66	129.333	169.666
ENSG00000119509	INVS	678.152	-2.68255	0.116447	-23.0367	1.99826e-117	2.09197e-116	1181.92	1165.57	166.619	198.498
ENSG00000100731	PCNX1	696.503	-2.78101	0.120762	-23.0288	2.39984e-117	2.50564e-116	1195.42	1236.1	199.243	155.25
ENSG00000135960	EDAR	664.686	-3.00174	0.130436	-23.0131	3.44701e-117	3.57973e-116	1230.5	1133.74	128.168	166.339
ENSG00000109265	CRACD	507.115	-3.56698	0.155511	-22.9372	1.97841e-116	2.04365e-115	924.672	946.216	71.0751	86.4963
ENSG00000126883	NUP214	948.067	-2.01727	0.0881616	-22.8815	7.10702e-116	7.28328e-115	1498.54	1542.33	381.009	370.382
ENSG00000134508	CABLES1	599.059	-2.83061	0.124365	-22.7606	1.1281e-114	1.13806e-113	1034.41	1066.64	142.15	153.032
ENSG00000111647	UHRF1BP1L	561.667	-5.59865	0.246608	-22.7026	4.22162e-114	4.23689e-113	1068.59	1132.88	17.4775	27.7232
ENSG00000184304	PRKD1	479.443	-3.89892	0.172182	-22.6442	1.59074e-113	1.57212e-112	870.703	926.432	64.0841	56.5553
ENSG00000132958	TPTE2	464.975	-3.91112	0.17332	-22.5659	9.37486e-113	9.21822e-112	873.401	870.519	59.4234	56.5553
ENSG00000133019	CHRM3	570.973	-2.89558	0.129159	-22.4188	2.58338e-111	2.49598e-110	990.334	1022.77	142.15	128.636
ENSG00000035687	ADSS2	716.803	-2.36937	0.105838	-22.3867	5.30546e-111	5.11325e-110	1190.92	1211.16	240.024	225.112
ENSG00000139946	PELI2	826.874	-7.03691	0.316467	-22.2359	1.54544e-109	1.4676e-108	1615.48	1667.06	11.6516	13.3071
ENSG00000081479	LRP2	867.446	-2.14624	0.0965708	-22.2245	1.98949e-109	1.88467e-108	1371.72	1458.89	307.604	331.569
ENSG00000114279	FGF12	653.109	-2.52244	0.1138	-22.1656	7.3786e-109	6.90566e-108	1104.57	1120.84	184.096	202.934
ENSG00000169856	ONECUT1	482.235	-5.07323	0.229011	-22.1528	9.80289e-109	9.08697e-108	947.159	926.432	20.973	34.3767
ENSG00000176102	CSTF3	578.011	-2.88969	0.130877	-22.0794	4.98533e-108	4.556e-107	1055.1	982.345	129.333	145.269
ENSG00000163377	TAFA4	510.878	-3.07222	0.14056	-21.857	6.66485e-106	5.96458e-105	925.571	900.626	114.186	103.13
ENSG00000203727	SAMD5	657.291	-6.45922	0.295679	-21.8454	8.59659e-106	7.67567e-105	1261.08	1338.47	16.3123	13.3071
ENSG00000151136	BTBD11	1171.75	-1.70652	0.0784555	-21.7514	6.69545e-105	5.95083e-104	1779.18	1808.99	525.489	573.315
ENSG00000123636	BAZ2B	745.25	-6.88561	0.317215	-21.7065	1.78282e-104	1.57375e-103	1465.26	1490.72	12.8168	12.1982
ENSG00000276203	ANKRD20A3P	439.704	-3.91985	0.18063	-21.701	2.00858e-104	1.76901e-103	832.924	817.187	46.6066	62.0999
ENSG00000157152	SYN2	573.201	-2.76489	0.127691	-21.653	5.69862e-104	4.98501e-103	984.038	1015.03	135.159	158.577
ENSG00000151882	CCL28	478.055	-3.37322	0.1564	-21.5679	3.59767e-103	3.12603e-102	846.416	897.185	93.2132	75.4071
ENSG00000185420	SMYD3	1053.7	-1.89377	0.0878149	-21.5655	3.78971e-103	3.28555e-102	1597.49	1723.83	429.946	463.532
ENSG00000198874	TYW1	436.228	-4.69581	0.218116	-21.5289	8.34185e-103	7.16808e-102	842.818	836.971	39.6156	25.5053
ENSG00000128731	HERC2	568.374	-2.70415	0.125653	-21.5208	9.93651e-103	8.51952e-102	985.837	984.925	160.793	141.943
ENSG00000196277	GRM7	519.268	-2.9679	0.138126	-21.4869	2.06599e-102	1.75587e-101	939.963	901.486	125.838	109.784
ENSG00000184640	SEPTIN9	693.648	-2.55216	0.118879	-21.4686	3.06377e-102	2.59253e-101	1122.56	1248.15	188.757	215.132
ENSG00000154153	RETREG1	432.911	-3.67057	0.171046	-21.4596	3.71788e-102	3.13918e-101	800.543	805.144	59.4234	66.5356
ENSG00000237638	LINC02245	640.376	-6.47866	0.302033	-21.4502	4.55044e-102	3.83382e-101	1217	1316.1	13.982	14.4161
ENSG00000115423	DNAH6	671.106	-2.3247	0.108392	-21.4472	4.84911e-102	4.06781e-101	1128.86	1108.79	227.207	219.568
ENSG00000139173	TMEM117	421.99	-3.92161	0.183218	-21.4041	1.22366e-101	1.02429e-100	787.95	795.682	47.7718	56.5553
ENSG00000169641	LUZP1	828.021	-7.25139	0.3391	-21.3842	1.87287e-101	1.56099e-100	1635.27	1655.02	15.1471	6.65356
ENSG00000196151	WDSUB1	513.947	-5.70639	0.266911	-21.3793	2.08013e-101	1.73002e-100	964.249	1052.88	19.8078	18.8518
ENSG00000115970	THADA	906.971	-2.04593	0.095731	-21.3717	2.44992e-101	2.02457e-100	1411.29	1508.79	374.018	333.787
ENSG00000146416	AIG1	462.695	-5.3123	0.249479	-21.2936	1.30137e-100	1.06636e-99	884.195	921.271	19.8078	25.5053
ENSG00000157216	SSBP3	440.495	-3.43741	0.161535	-21.2797	1.74962e-100	1.43064e-99	810.437	802.564	76.9009	72.0803
ENSG00000164841	TMEM74	1439.47	-8.60271	0.404451	-21.2701	2.14736e-100	1.75217e-99	2802.8	2940.15	10.4865	4.43571
ENSG00000174373	RALGAPA1	424.255	-4.53044	0.213036	-21.2661	2.34103e-100	1.9062e-99	794.246	832.67	27.964	42.1392
ENSG00000048740	CELF2	434.211	-4.97851	0.234349	-21.244	3.74469e-100	3.04275e-99	850.014	833.531	24.4685	28.8321
ENSG00000141556	TBCD	413.717	-4.41909	0.20823	-21.2222	5.96242e-100	4.8246e-99	802.342	778.478	40.7808	33.2678
ENSG00000049759	NEDD4L	465.568	-3.25886	0.153594	-21.2174	6.60372e-100	5.3324e-99	870.703	815.467	87.3874	88.7142
ENSG00000134160	TRPM1	1248.75	-8.28972	0.39119	-21.191	1.15556e-99	9.27313e-99	2403.43	2575.43	12.8168	3.32678
ENSG00000174306	ZHX3	497.272	-5.7026	0.269497	-21.1602	2.22483e-99	1.77438e-98	966.948	984.925	12.8168	24.3964
ENSG00000248049	UBA6-DT	850.111	-2.00205	0.094616	-21.1597	2.24546e-99	1.78716e-98	1393.3	1328.14	328.577	350.421
ENSG00000132388	UBE2G1	498.916	-3.25906	0.154239	-21.13	4.2172e-99	3.33597e-98	851.813	954.818	102.535	86.4963
ENSG00000280243	MTCO1P1	1089.06	-1.94995	0.0925711	-21.0643	1.69001e-98	1.32606e-97	1753.1	1706.63	492.865	403.65
ENSG00000004846	ABCB5	530.713	-2.91462	0.138978	-20.9718	1.188e-97	9.26545e-97	954.355	920.411	108.36	139.725
ENSG00000205632	LINC01310	558.536	-2.76783	0.13205	-20.9604	1.50656e-97	1.17264e-96	948.958	999.549	128.168	157.468
ENSG00000115919	KYNU	421.958	-5.00042	0.239532	-20.8758	8.88181e-97	6.85824e-96	801.442	835.251	25.6336	25.5053
ENSG00000102893	PHKB	712.025	-2.32529	0.111817	-20.7955	4.75835e-96	3.63093e-95	1125.26	1249.01	236.528	237.31
ENSG00000133083	DCLK1	832.527	-2.03812	0.0980779	-20.7807	6.47482e-96	4.92137e-95	1286.27	1391.8	321.586	330.46
ENSG00000113327	GABRG2	688.469	-2.23356	0.107712	-20.7364	1.62535e-95	1.23058e-94	1167.53	1103.63	236.528	246.182
ENSG00000107099	DOCK8	633.525	-2.35921	0.11387	-20.7185	2.35857e-95	1.78224e-94	1060.49	1060.62	193.417	219.568
ENSG00000236790	LINC00299	583.992	-6.34286	0.306161	-20.7174	2.41473e-95	1.82113e-94	1227.8	1079.55	18.6426	9.98034
ENSG00000205464	ATP6AP1L	766.768	-7.21887	0.348862	-20.6926	4.03927e-95	3.03453e-94	1493.15	1553.52	9.32132	11.0893
ENSG00000272575	LINC02098	520.429	-2.7231	0.131757	-20.6676	6.77844e-95	5.08252e-94	923.772	884.282	132.829	140.834
ENSG00000166974	MAPRE2	571.739	-2.74416	0.132794	-20.6648	7.18271e-95	5.37527e-94	978.641	1010.73	168.949	128.636
ENSG00000189190	ZNF600	429.968	-3.53909	0.171393	-20.649	9.96469e-95	7.42857e-94	815.834	768.156	58.2582	77.6249
ENSG00000179136	LINC00670	395.375	-3.83707	0.186049	-20.6239	1.67374e-94	1.23825e-93	753.769	724.286	52.4324	51.0107
ENSG00000164182	NDUFAF2	611.915	-2.38041	0.115639	-20.5849	3.75132e-94	2.74391e-93	1002.03	1051.16	200.408	194.062
ENSG00000198087	CD2AP	865.145	-7.5651	0.367821	-20.5673	5.38661e-94	3.93263e-93	1714.42	1728.14	5.82582	12.1982
ENSG00000268696	ZNF723	695.894	-6.99937	0.340758	-20.5406	9.3484e-94	6.79947e-93	1398.7	1363.41	8.15615	13.3071
ENSG00000140694	PARN	397.363	-3.72964	0.181727	-20.5233	1.33331e-93	9.66153e-93	729.483	748.371	60.5886	51.0107
ENSG00000232827	LINC01189	477.151	-2.88777	0.140712	-20.5227	1.35104e-93	9.77174e-93	844.617	836.971	108.36	118.655
ENSG00000183067	IGSF5	1237.18	-1.6003	0.0779968	-20.5175	1.5036e-93	1.0855e-92	1827.76	1894.15	581.417	645.396
ENSG00000137473	TTC29	460.224	-5.54413	0.270397	-20.5037	1.99733e-93	1.43926e-92	850.914	951.378	18.6426	19.9607
ENSG00000250331	LINC01340	537.641	-6.22327	0.303941	-20.4753	3.57868e-93	2.56924e-92	1025.41	1096.75	13.982	14.4161
ENSG00000263862	LINC01543	457.505	-3.13268	0.153331	-20.4308	8.90096e-93	6.37847e-92	830.226	812.886	81.5615	105.348
ENSG00000122557	HERPUD2	381.082	-4.39148	0.215263	-20.4006	1.65218e-92	1.17529e-91	716.89	738.049	36.1201	33.2678
ENSG00000161180	CCDC116	654.635	-6.83583	0.335121	-20.3981	1.73834e-92	1.23432e-91	1356.43	1239.54	8.15615	14.4161
ENSG00000153233	PTPRR	426.515	-5.26772	0.258829	-20.3522	4.44163e-92	3.14231e-91	792.447	870.519	19.8078	23.2875
ENSG00000112367	FIG4	597.062	-6.63084	0.327039	-20.2754	2.1222e-91	1.49053e-90	1156.74	1207.72	10.4865	13.3071
ENSG00000145416	MARCHF1	1029.33	-1.63868	0.0809884	-20.2335	4.96967e-91	3.46539e-90	1559.71	1556.96	490.534	510.107
ENSG00000153815	CMIP	639.986	-2.20712	0.10909	-20.2321	5.11274e-91	3.55876e-90	1047	1057.18	229.537	226.221
ENSG00000107020	PLGRKT	1009.99	-1.67202	0.0832041	-20.0955	8.08473e-90	5.58738e-89	1570.5	1504.48	487.039	477.948
ENSG00000172159	FRMD3	940.235	-1.73552	0.0864283	-20.0805	1.09343e-89	7.5433e-89	1438.28	1453.73	449.754	419.174
ENSG00000167210	LOXHD1	839.291	-1.88222	0.0938642	-20.0525	1.91843e-89	1.31646e-88	1309.65	1330.72	376.348	340.441
ENSG00000136813	ECPAS	382.845	-4.16736	0.207969	-20.0384	2.54659e-89	1.74444e-88	691.705	758.694	46.6066	34.3767
ENSG00000152049	KCNE4	446.747	-5.73428	0.287537	-19.9428	1.73228e-88	1.17626e-87	849.115	904.927	16.3123	16.6339
ENSG00000010818	HIVEP2	669.424	-2.10241	0.10549	-19.93	2.23674e-88	1.5135e-87	1078.48	1093.31	257.501	248.4
ENSG00000173208	ABCD2	455.339	-2.88483	0.144964	-19.9003	4.04398e-88	2.73162e-87	799.643	804.284	116.516	100.912
ENSG00000256888	LINC02366	469.816	-2.86894	0.144246	-19.8892	5.0482e-88	3.39225e-87	856.311	796.542	118.847	107.566
ENSG00000005108	THSD7A	921.478	-1.75202	0.0881078	-19.8849	5.49954e-88	3.68916e-87	1406.8	1435.67	404.312	439.135
ENSG00000078747	ITCH	490.414	-2.8364	0.143601	-19.752	7.71729e-87	5.12376e-86	812.236	908.368	123.507	117.546
ENSG00000198062	POTEH	784.05	-1.92383	0.0975317	-19.7252	1.31148e-86	8.6482e-86	1258.38	1224.06	311.099	342.659
ENSG00000143437	ARNT	377.903	-4.16988	0.211453	-19.7201	1.44816e-86	9.53334e-86	764.563	667.513	39.6156	39.9214
ENSG00000238137	ARPC3P2	372.742	-5.06707	0.259883	-19.4976	1.15167e-84	7.45512e-84	708.795	738.909	23.3033	19.9607
ENSG00000100433	KCNK10	675.325	-7.20515	0.370581	-19.4428	3.35182e-84	2.15895e-83	1300.66	1382.34	11.6516	6.65356
ENSG00000153201	RANBP2	395.314	-3.38149	0.17404	-19.4294	4.35697e-84	2.80173e-83	724.086	719.125	57.0931	80.9517
ENSG00000280953	LINC01163	667.288	-7.18745	0.370607	-19.3937	8.72189e-84	5.57168e-83	1290.76	1359.97	13.982	4.43571
ENSG00000072315	TRPC5	500.848	-6.37442	0.328943	-19.3785	1.1717e-83	7.4727e-83	991.234	988.366	10.4865	13.3071
ENSG00000182247	UBE2E2	860.022	-1.83265	0.0947511	-19.3417	2.3935e-83	1.51901e-82	1294.36	1391.8	364.697	389.233
ENSG00000184624	ZNF72P	395.732	-3.32969	0.172548	-19.2972	5.67137e-83	3.58173e-82	680.911	758.694	74.5706	68.7535
ENSG00000148483	TMEM236	471.511	-6.21902	0.323672	-19.214	2.82794e-82	1.76304e-81	921.973	939.335	6.99099	17.7428
ENSG00000168852	TPTE2P5	362.741	-5.02759	0.261776	-19.2057	3.31588e-82	2.06393e-81	724.986	682.996	17.4775	25.5053
ENSG00000104320	NBN	368.624	-3.64481	0.189885	-19.1948	4.08942e-82	2.53727e-81	649.429	715.684	60.5886	48.7928
ENSG00000163694	RBM47	432.522	-5.96349	0.313034	-19.0506	6.49185e-81	3.97077e-80	873.401	829.23	17.4775	9.98034
ENSG00000251209	LINC00923	699.934	-2.00121	0.10518	-19.0266	1.02761e-80	6.26569e-80	1138.75	1101.05	297.117	262.816
ENSG00000122786	CALD1	338.849	-4.39945	0.231429	-19.0099	1.41225e-80	8.58403e-80	621.545	672.674	26.7988	34.3767
ENSG00000172554	SNTG2	964.124	-1.7704	0.0931852	-18.9987	1.74769e-80	1.06063e-79	1424.79	1557.82	414.799	459.096
ENSG00000270647	TAF15	328.409	-4.04641	0.21494	-18.8258	4.64324e-79	2.77451e-78	633.238	605.579	33.7898	41.0303
ENSG00000160305	DIP2A	490.721	-6.49022	0.344872	-18.8192	5.25457e-79	3.13498e-78	958.852	982.345	12.8168	8.87142
ENSG00000116062	MSH6	921.49	-1.92452	0.102265	-18.8189	5.28615e-79	3.14899e-78	1360.02	1556.96	400.817	368.164
ENSG00000134909	ARHGAP32	803.391	-1.75237	0.0932011	-18.8021	7.26465e-79	4.31436e-78	1252.08	1225.78	377.513	358.183
ENSG00000041353	RAB27B	679.301	-7.40814	0.394339	-18.7862	9.79055e-79	5.80557e-78	1329.44	1372.01	4.66066	11.0893
ENSG00000196739	COL27A1	575.863	-2.23894	0.119326	-18.7632	1.51016e-78	8.94125e-78	949.857	950.517	217.886	185.191
ENSG00000075035	WSCD2	383.393	-5.61344	0.299461	-18.7451	2.12095e-78	1.25004e-77	767.262	735.468	18.6426	12.1982
ENSG00000226476	LINC01748	502.254	-6.60277	0.353155	-18.6965	5.283e-78	3.09957e-77	996.631	991.807	12.8168	7.76249
ENSG00000187105	HEATR4	363.313	-5.37986	0.287979	-18.6815	7.00842e-78	4.09334e-77	686.308	732.888	16.3123	17.7428
ENSG00000002746	HECW1	525.804	-2.66889	0.143211	-18.636	1.63982e-77	9.53454e-77	875.2	942.776	120.012	165.23
ENSG00000033122	LRRC7	994.994	-1.86908	0.100313	-18.6325	1.7524e-77	1.01587e-76	1604.68	1520.83	379.844	474.621
ENSG00000119403	PHF19	318.262	-4.45028	0.239805	-18.5579	7.0412e-77	4.05156e-76	593.661	623.643	29.1291	26.6143
ENSG00000196588	MRTFA	388.058	-3.0643	0.165193	-18.5499	8.17748e-77	4.69842e-76	712.393	674.394	73.4054	92.041
ENSG00000164236	ANKRD33B	569.55	-2.22944	0.120532	-18.4966	2.1989e-76	1.25967e-75	934.566	942.776	217.886	182.973
ENSG00000112679	DUSP22	321.317	-3.77387	0.204681	-18.4378	6.53401e-76	3.72659e-75	593.661	603.858	48.9369	38.8125
ENSG00000118900	UBN1	320.329	-4.42756	0.241005	-18.3712	2.23247e-75	1.26398e-74	610.751	613.32	37.2853	19.9607
ENSG00000237945	LINC00649	895.978	-1.71499	0.0934648	-18.349	3.36056e-75	1.89992e-74	1320.45	1426.21	436.937	400.323
ENSG00000185518	SV2B	887.185	-1.68384	0.0917841	-18.3457	3.57579e-75	2.01866e-74	1334.84	1372.01	394.991	446.898
ENSG00000100056	ESS2	793.207	-1.93787	0.105962	-18.2883	1.02541e-74	5.76365e-74	1286.27	1229.22	362.366	294.975
ENSG00000075539	FRYL	307.105	-4.01411	0.219652	-18.2748	1.31357e-74	7.37272e-74	587.364	569.45	36.1201	35.4857
ENSG00000127922	SEM1	429.422	-2.85908	0.156475	-18.2718	1.38853e-74	7.78216e-74	805.94	703.641	107.195	100.912
ENSG00000196652	ZKSCAN5	310.511	-3.91537	0.215123	-18.2006	5.1076e-74	2.83804e-73	579.269	585.794	32.6246	44.3571
ENSG00000185634	SHC4	350.964	-5.48512	0.301681	-18.1818	7.18958e-74	3.98919e-73	681.81	691.598	10.4865	19.9607
ENSG00000078725	BRINP1	435.792	-2.56435	0.141373	-18.1389	1.57086e-73	8.67885e-73	742.076	749.231	117.682	134.18
ENSG00000205209	SCGB2B2	630.197	-2.01239	0.110953	-18.1372	1.61985e-73	8.93676e-73	1021.82	998.688	233.033	267.251
ENSG00000244306	DUXAP10	587.39	-2.03665	0.112461	-18.1098	2.66654e-73	1.46698e-72	943.561	945.356	238.859	221.785
ENSG00000151704	KCNJ1	363.71	-5.71024	0.31588	-18.0772	4.81542e-73	2.63424e-72	701.599	726.006	12.8168	14.4161
ENSG00000113749	HRH2	484.212	-2.36458	0.13104	-18.0447	8.67993e-73	4.73495e-72	834.723	787.08	163.123	151.923
ENSG00000250903	GMDS-DT	468.311	-2.43541	0.135041	-18.0346	1.04193e-72	5.67584e-72	778.955	801.703	157.297	135.289
ENSG00000123243	ITIH5	499.006	-6.76476	0.376172	-17.9831	2.64119e-72	1.43074e-71	1047.9	929.873	10.4865	7.76249
ENSG00000008277	ADAM22	305.63	-3.69705	0.20591	-17.9547	4.41179e-72	2.37662e-71	580.169	554.827	44.2763	43.2482
ENSG00000103196	CRISPLD2	940.888	-5.20659	0.290309	-17.9346	6.32656e-72	3.39397e-71	1822.36	1841.68	62.9189	36.5946
ENSG00000205822	TPTE2P6	559.227	-7.12611	0.397462	-17.9291	6.9958e-72	3.74266e-71	1067.69	1153.52	3.49549	12.1982
ENSG00000005483	KMT2E	410.036	-6.22807	0.347784	-17.9079	1.02358e-71	5.46847e-71	798.744	819.768	11.6516	9.98034
ENSG00000180628	PCGF5	334.1	-5.11358	0.286666	-17.8381	3.57792e-71	1.89586e-70	707.896	590.955	19.8078	17.7428
ENSG00000223704	LINC01422	380.032	-5.96936	0.335097	-17.8138	5.51838e-71	2.92008e-70	731.282	764.715	17.4775	6.65356
ENSG00000259150	LINC00929	410.442	-2.62826	0.147801	-17.7825	9.65705e-71	5.09619e-70	722.287	690.738	121.177	107.566
ENSG00000129083	COPB1	295.938	-4.64574	0.261611	-17.7582	1.489e-70	7.82582e-70	554.083	584.074	25.6336	19.9607
ENSG00000110975	SYT10	416.265	-6.32926	0.356419	-17.7579	1.49721e-70	7.8583e-70	805.04	839.552	10.4865	9.98034
ENSG00000267413	LINC01901	533.394	-2.35785	0.13314	-17.7096	3.53764e-70	1.84185e-69	908.481	877.401	150.306	197.389
ENSG00000150722	PPP1R1C	355.221	-5.80292	0.328841	-17.6466	1.08054e-69	5.60321e-69	682.71	713.103	13.982	11.0893
ENSG00000234690	EPCAM-DT	298.312	-3.76234	0.21357	-17.6164	1.84449e-69	9.55201e-69	545.089	566.009	47.7718	34.3767
ENSG00000229989	MIR181A1HG	691.481	-7.78276	0.442484	-17.5888	3.00343e-69	1.5533e-68	1393.3	1359.97	9.32132	3.32678
ENSG00000182645	CCDC172	344.432	-5.69244	0.323745	-17.5831	3.31944e-69	1.71218e-68	653.926	697.62	13.982	12.1982
ENSG00000110237	ARHGEF17	372.566	-6.01339	0.342497	-17.5575	5.21515e-69	2.68287e-68	752.87	714.824	8.15615	14.4161
ENSG00000196208	GREB1	291.852	-3.6882	0.210174	-17.5483	6.12874e-69	3.14452e-68	543.29	540.204	38.4504	45.466
ENSG00000231382	NBPF21P	330.915	-5.57029	0.317883	-17.5231	9.5501e-69	4.88703e-68	648.529	647.728	16.3123	11.0893
ENSG00000227195	MIR663AHG	733.148	-1.86377	0.106451	-17.5083	1.23934e-68	6.32537e-68	1122.56	1178.47	287.796	343.767
ENSG00000185722	ANKFY1	426.281	-2.95619	0.16899	-17.4933	1.61137e-68	8.21331e-68	820.331	689.878	109.526	85.3874
ENSG00000149294	NCAM1	421.497	-2.56728	0.14677	-17.4919	1.65258e-68	8.41233e-68	702.499	739.769	132.829	110.893
ENSG00000155380	SLC16A1	338.429	-3.05588	0.175284	-17.4339	4.56352e-68	2.3079e-67	591.862	616.761	65.2492	79.8428
ENSG00000261239	ANKRD26P1	284.752	-3.80432	0.218364	-17.4219	5.62422e-68	2.83695e-67	528.898	534.182	33.7898	42.1392
ENSG00000100626	GALNT16	658.431	-7.71265	0.442894	-17.4142	6.43896e-68	3.2437e-67	1308.75	1312.66	2.33033	9.98034
ENSG00000166912	MTMR10	342.006	-5.81498	0.336302	-17.291	5.5027e-67	2.74711e-66	678.213	665.792	15.1471	8.87142
ENSG00000154727	GABPA	1295.93	-3.34329	0.193483	-17.2795	6.71562e-67	3.34833e-66	2289.19	2429.2	266.823	198.498
ENSG00000223614	ZNF735	468.042	-6.86659	0.398083	-17.2492	1.13552e-66	5.63983e-66	925.571	930.733	6.99099	8.87142
ENSG00000240386	LCE1F	434.71	-6.65802	0.388036	-17.1583	5.45259e-66	2.69096e-65	897.687	824.069	9.32132	7.76249
ENSG00000261807	LINC02141	414.457	-2.42426	0.141557	-17.1256	9.56273e-66	4.70147e-65	697.102	700.2	136.324	124.2
ENSG00000128656	CHN1	272.679	-4.48535	0.262337	-17.0977	1.54473e-65	7.57541e-65	504.612	539.343	26.7988	19.9607
ENSG00000103740	ACSBG1	676.819	-7.89024	0.463424	-17.0259	5.27313e-65	2.57297e-64	1340.23	1355.67	5.82582	5.54464
ENSG00000065325	GLP2R	392.3	-6.41466	0.377145	-17.0085	7.10245e-65	3.45688e-64	790.648	760.414	8.15615	9.98034
ENSG00000064042	LIMCH1	416.502	-2.86614	0.168513	-17.0084	7.11161e-65	3.45701e-64	798.744	666.653	89.7177	110.893
ENSG00000203734	ECT2L	581.917	-7.53275	0.44386	-16.971	1.3461e-64	6.52717e-64	1168.43	1146.64	8.15615	4.43571
ENSG00000279220	GPR1-AS	573.055	-7.51067	0.443947	-16.9179	3.3178e-64	1.60278e-63	1145.95	1133.74	6.99099	5.54464
ENSG00000007168	PAFAH1B1	575.579	-7.5169	0.444593	-16.9074	3.97149e-64	1.91618e-63	1180.13	1109.65	6.99099	5.54464
ENSG00000115380	EFEMP1	284.549	-5.17428	0.306316	-16.892	5.15629e-64	2.48167e-63	543.29	564.289	13.982	16.6339
ENSG00000038295	TLL1	325.318	-5.81471	0.344732	-16.8673	7.8248e-64	3.76133e-63	640.434	638.266	8.15615	14.4161
ENSG00000064115	TM7SF3	754.201	-8.19929	0.487023	-16.8355	1.33999e-63	6.41742e-63	1497.64	1508.79	8.15615	2.21785
ENSG00000145041	DCAF1	462.181	-6.95614	0.413215	-16.8342	1.37034e-63	6.55466e-63	886.893	947.077	6.99099	7.76249
ENSG00000105855	ITGB8	319.591	-5.71511	0.339568	-16.8305	1.45751e-63	6.96308e-63	653.926	600.417	15.1471	8.87142
ENSG00000140022	STON2	258.777	-4.23251	0.251651	-16.819	1.77086e-63	8.44967e-63	502.813	479.99	26.7988	25.5053
ENSG00000265758	LINC01900	750.253	-8.19222	0.48719	-16.8153	1.88679e-63	8.99175e-63	1476.06	1514.81	3.49549	6.65356
ENSG00000156639	ZFAND3	302.583	-3.47606	0.206786	-16.8099	2.06384e-63	9.82345e-63	561.279	549.666	37.2853	62.0999
ENSG00000048707	VPS13D	554.67	-7.46368	0.444629	-16.7863	3.07302e-63	1.46091e-62	1078.48	1127.72	5.82582	6.65356
ENSG00000164669	INTS4P1	426.745	-2.31866	0.138209	-16.7765	3.62771e-63	1.7204e-62	715.091	707.082	133.994	150.814
ENSG00000182586	LINC00334	746.062	-1.86805	0.111526	-16.7499	5.67308e-63	2.68057e-62	1112.66	1229.22	350.715	291.648
ENSG00000186575	NF2	328.888	-2.85012	0.17038	-16.728	8.1982e-63	3.8643e-62	593.661	561.709	79.2312	80.9517
ENSG00000105778	AVL9	542.823	-7.43182	0.4446	-16.7158	1.00636e-62	4.72636e-62	1093.78	1064.92	8.15615	4.43571
ENSG00000176473	WDR25	279.133	-5.03992	0.301948	-16.6913	1.51566e-62	7.10968e-62	507.31	576.332	15.1471	17.7428
ENSG00000149970	CNKSR2	511.923	-2.0079	0.120401	-16.6768	1.93282e-62	9.05556e-62	821.231	818.907	195.748	211.805
ENSG00000128815	WDFY4	411.411	-2.55059	0.153234	-16.6451	3.28466e-62	1.53153e-61	750.171	655.47	124.673	115.328
ENSG00000095951	HIVEP1	304.748	-5.64557	0.340286	-16.5907	8.14099e-62	3.78225e-61	574.772	620.202	15.1471	8.87142
ENSG00000044115	CTNNA1	267.455	-5.02827	0.303397	-16.5732	1.08864e-61	5.03965e-61	527.998	510.097	13.982	17.7428
ENSG00000158528	PPP1R9A	276.414	-3.54197	0.214182	-16.5372	1.97949e-61	9.13105e-61	531.596	486.871	37.2853	49.9017
ENSG00000081138	CDH7	780.217	-1.63116	0.0988332	-16.5042	3.42245e-61	1.57311e-60	1234.99	1124.28	385.67	375.926
ENSG00000120162	MOB3B	325.86	-5.97129	0.361822	-16.5034	3.46785e-61	1.59209e-60	662.022	621.062	8.15615	12.1982
ENSG00000127914	AKAP9	276.346	-5.30484	0.321918	-16.4788	5.20733e-61	2.38506e-60	537.893	540.204	13.982	13.3071
ENSG00000168781	PPIP5K1	338.278	-2.73875	0.166401	-16.4587	7.26146e-61	3.31027e-60	586.465	590.095	96.7087	79.8428
ENSG00000134138	MEIS2	504.414	-7.32616	0.445521	-16.444	9.25384e-61	4.20373e-60	988.535	1016.75	3.49549	8.87142
ENSG00000172954	LCLAT1	248.676	-4.27335	0.259949	-16.4392	1.00265e-60	4.54411e-60	478.527	467.087	29.1291	19.9607
ENSG00000048471	SNX29	772.639	-1.70381	0.103709	-16.4288	1.18942e-60	5.37173e-60	1231.4	1132.88	389.165	337.114
ENSG00000251513	LIX1-AS1	313.265	-3.26079	0.198515	-16.426	1.24713e-60	5.62586e-60	606.254	528.161	68.7447	49.9017
ENSG00000099219	ERMP1	287.636	-5.49331	0.334486	-16.4231	1.30625e-60	5.8857e-60	543.29	582.353	10.4865	14.4161
ENSG00000186260	MRTFB	506.19	-2.15625	0.131324	-16.4194	1.38911e-60	6.25181e-60	808.638	845.573	164.288	206.26
ENSG00000166450	PRTG	345.401	-2.67112	0.163078	-16.3794	2.68494e-60	1.20559e-59	573.872	620.202	94.3784	93.1499
ENSG00000143344	RGL1	416.174	-2.52702	0.154943	-16.3093	8.47442e-60	3.80077e-59	681.81	737.189	104.865	140.834
ENSG00000116833	NR5A2	437.913	-6.9935	0.429227	-16.2933	1.10212e-59	4.93159e-59	853.612	884.282	9.32132	4.43571
ENSG00000152822	GRM1	241.611	-4.26608	0.262425	-16.2564	2.01359e-59	8.95853e-59	471.331	447.302	25.6336	22.1785
ENSG00000198815	FOXJ3	292.087	-3.60506	0.221887	-16.2473	2.33492e-59	1.03762e-58	488.421	590.955	51.2673	37.7035
ENSG00000118420	UBE3D	575.604	-4.40575	0.271304	-16.2392	2.6644e-59	1.18269e-58	1038.01	1160.41	64.0841	39.9214
ENSG00000163285	GABRG1	403.954	-2.30873	0.142763	-16.1718	7.97847e-59	3.51342e-58	674.615	670.093	125.838	145.269
ENSG00000099715	PCDH11Y	264.493	-3.31549	0.2055	-16.1338	1.47748e-58	6.45502e-58	465.934	495.473	47.7718	48.7928
ENSG00000154001	PPP2R5E	607.314	-7.88548	0.489025	-16.1249	1.70579e-58	7.44414e-58	1242.19	1176.75	6.99099	3.32678
ENSG00000153246	PLA2R1	359.37	-6.48194	0.40351	-16.0639	4.56874e-58	1.98712e-57	682.71	738.909	6.99099	8.87142
ENSG00000162542	TMCO4	275.899	-5.57185	0.347983	-16.0119	1.05613e-57	4.57813e-57	543.29	537.623	10.4865	12.1982
ENSG00000249797	LINC02147	634.367	-1.74592	0.109483	-15.9469	2.99228e-57	1.28705e-56	931.868	1022.77	288.961	293.866
ENSG00000066813	ACSM2B	235.388	-3.81413	0.239696	-15.9124	5.19901e-57	2.22635e-56	452.442	426.658	30.2943	32.1589
ENSG00000123908	AGO2	520.877	-1.88703	0.118593	-15.9118	5.25216e-57	2.24663e-56	836.522	803.424	229.537	214.023
ENSG00000198554	WDHD1	387.072	-2.56231	0.161118	-15.9033	6.01114e-57	2.56846e-56	626.942	696.759	127.003	97.5856
ENSG00000111785	RIC8B	467.484	-2.0913	0.133013	-15.7225	1.05974e-55	4.47882e-55	788.849	726.006	165.453	189.627
ENSG00000248210	LINC02355	244.871	-5.12557	0.327705	-15.6408	3.83969e-55	1.60531e-54	450.643	501.495	15.1471	12.1982
ENSG00000135636	DYSF	391.123	-2.52552	0.161835	-15.6055	6.67674e-55	2.78245e-54	710.594	622.782	101.369	129.744
ENSG00000145362	ANK2	267.123	-5.59902	0.359051	-15.5939	8.00448e-55	3.32507e-54	551.385	495.473	11.6516	9.98034
ENSG00000101972	STAG2	222.396	-4.17584	0.267936	-15.5852	9.17297e-55	3.80639e-54	428.155	414.615	27.964	18.8518
ENSG00000185658	BRWD1	298.547	-2.8239	0.181224	-15.5824	9.58904e-55	3.97479e-54	498.315	547.945	78.066	69.8624
ENSG00000138050	THUMPD2	235.151	-3.95747	0.254623	-15.5425	1.78955e-54	7.39425e-54	414.663	468.807	34.9549	22.1785
ENSG00000054654	SYNE2	614.907	-1.67071	0.10793	-15.4795	4.7725e-54	1.95714e-53	958.852	912.669	306.438	281.668
ENSG00000158955	WNT9B	432.472	-7.24049	0.468075	-15.4686	5.64822e-54	2.3068e-53	841.919	876.541	6.99099	4.43571
ENSG00000251273	LINC02228	249.256	-3.18407	0.205974	-15.4586	6.59812e-54	2.69192e-53	458.738	439.561	46.6066	52.1196
ENSG00000166704	ZNF606	288.439	-5.87476	0.381218	-15.4105	1.39067e-53	5.65588e-53	624.243	510.097	11.6516	7.76249
ENSG00000166855	CLPX	572.578	-7.97146	0.517816	-15.3944	1.78531e-53	7.23814e-53	1144.15	1137.18	2.33033	6.65356
ENSG00000126878	AIF1L	227.677	-5.01699	0.327038	-15.3407	4.08732e-53	1.6468e-52	451.542	431.819	15.1471	12.1982
ENSG00000165181	SHOC1	233.863	-5.18703	0.338538	-15.3219	5.46065e-53	2.1933e-52	442.547	467.947	11.6516	13.3071
ENSG00000111266	DUSP16	409.917	-2.15146	0.140473	-15.3159	5.99214e-53	2.40428e-52	644.032	694.179	157.297	144.161
ENSG00000165138	ANKS6	283.981	-6.03565	0.394492	-15.2998	7.66972e-53	3.07105e-52	562.179	556.547	11.6516	5.54464
ENSG00000151304	SRFBP1	425.888	-7.21824	0.472074	-15.2905	8.84843e-53	3.53937e-52	911.179	781.059	4.66066	6.65356
ENSG00000127616	SMARCA4	254.532	-5.45354	0.356702	-15.2888	9.08222e-53	3.62915e-52	538.792	456.764	8.15615	14.4161
ENSG00000061794	MRPS35	237.405	-3.36289	0.220037	-15.2833	9.88568e-53	3.94614e-52	413.764	451.603	45.4414	38.8125
ENSG00000140937	CDH11	229.038	-3.46518	0.226809	-15.278	1.07225e-52	4.27141e-52	409.266	430.959	33.7898	42.1392
ENSG00000164434	FABP7	455.123	-1.93631	0.127023	-15.2438	1.81062e-52	7.19064e-52	709.695	733.748	184.096	192.953
ENSG00000108883	EFTUD2	546.713	-7.90434	0.519543	-15.214	2.85416e-52	1.12658e-51	1138.75	1039.12	2.33033	6.65356
ENSG00000078687	TNRC6C	229.243	-5.1571	0.339139	-15.2064	3.20479e-52	1.26241e-51	431.753	460.205	12.8168	12.1982
ENSG00000090487	SPG21	1306.86	-9.84397	0.647858	-15.1946	3.8372e-52	1.50694e-51	2628.3	2593.49	2.33033	3.32678
ENSG00000050767	COL23A1	408.275	-2.09144	0.138333	-15.1188	1.21686e-51	4.7596e-51	681.81	640.847	159.628	150.814
ENSG00000261282	SOD1P2	303.387	-6.34209	0.420231	-15.0919	1.83123e-51	7.15543e-51	621.545	577.192	8.15615	6.65356
ENSG00000004534	RBM6	258.881	-5.80593	0.385724	-15.052	3.34745e-51	1.30668e-50	525.3	492.033	9.32132	8.87142
ENSG00000229248	WBP2P1	567.646	-1.80499	0.120058	-15.0343	4.37658e-51	1.70327e-50	859.909	904.927	277.309	228.439
ENSG00000249395	CASC9	383.326	-7.0651	0.470692	-15.01	6.31177e-51	2.45149e-50	793.347	728.587	5.82582	5.54464
ENSG00000154639	CXADR	802.138	-8.87552	0.594084	-14.9398	1.81432e-50	7.00481e-50	1558.81	1642.98	2.33033	4.43571
ENSG00000188511	MIR3667HG	599.945	-8.23206	0.552116	-14.91	2.83627e-50	1.09178e-49	1191.82	1199.97	4.66066	3.32678
ENSG00000085224	ATRX	207.113	-4.75601	0.319092	-14.9048	3.06615e-50	1.1791e-49	405.668	393.11	17.4775	12.1982
ENSG00000074590	NUAK1	218.63	-3.32112	0.223088	-14.887	4.00148e-50	1.53575e-49	397.573	397.411	39.6156	39.9214
ENSG00000283408	MIR548A1HG	365.901	-6.99775	0.471236	-14.8498	6.97896e-50	2.66794e-49	754.669	697.62	4.66066	6.65356
ENSG00000280989	LINC00581	221.813	-3.38954	0.228444	-14.8375	8.38306e-50	3.19527e-49	384.081	425.797	40.7808	36.5946
ENSG00000127947	PTPN12	208.572	-4.88588	0.330238	-14.795	1.577e-49	5.98737e-49	393.075	413.755	17.4775	9.98034
ENSG00000068024	HDAC4	357.088	-2.52145	0.170487	-14.7897	1.70825e-49	6.47933e-49	623.344	592.676	125.838	86.4963
ENSG00000106688	SLC1A1	255.795	-3.31585	0.224381	-14.7777	2.03871e-49	7.71016e-49	504.612	424.937	55.9279	37.7035
ENSG00000132356	PRKAA1	263.437	-2.79249	0.189002	-14.7749	2.12533e-49	8.02993e-49	443.447	477.409	65.2492	67.6446
ENSG00000142856	ITGB3BP	196.456	-4.1034	0.279201	-14.6969	6.74413e-49	2.53329e-48	357.995	384.508	24.4685	18.8518
ENSG00000260057	LINC01571	345.905	-6.91512	0.471217	-14.675	9.31939e-49	3.4905e-48	690.805	681.276	9.32132	2.21785
ENSG00000060709	RIMBP2	271.428	-6.17964	0.421248	-14.6699	1.00567e-48	3.76302e-48	530.697	540.204	8.15615	6.65356
ENSG00000095713	CRTAC1	356.394	-2.17818	0.148672	-14.6509	1.33039e-48	4.96851e-48	598.158	569.45	129.333	128.636
ENSG00000255733	IFNG-AS1	230.931	-3.04166	0.207834	-14.635	1.67944e-48	6.26002e-48	402.97	420.636	52.4324	47.6839
ENSG00000112297	CRYBG1	253.289	-2.8758	0.196566	-14.6302	1.80276e-48	6.71324e-48	428.155	463.646	55.9279	65.4267
ENSG00000198945	L3MBTL3	692.62	-8.66289	0.595108	-14.5568	5.2853e-48	1.95506e-47	1333.04	1430.51	5.82582	1.10893
ENSG00000104093	DMXL2	364.39	-2.10466	0.144646	-14.5505	5.80156e-48	2.14398e-47	587.364	595.256	136.324	138.616
ENSG00000102908	NFAT5	331.58	-2.32805	0.160961	-14.4634	2.06282e-47	7.59429e-47	572.973	533.322	101.369	118.655
ENSG00000007306	CEACAM7	191.532	-4.64066	0.320968	-14.4583	2.2213e-47	8.17e-47	362.493	374.186	12.8168	16.6339
ENSG00000138316	ADAMTS14	193.884	-3.96541	0.274398	-14.4513	2.46059e-47	9.04155e-47	375.985	352.681	29.1291	17.7428
ENSG00000152402	GUCY1A2	203.237	-3.70298	0.256765	-14.4217	3.78148e-47	1.38559e-46	407.467	347.52	29.1291	28.8321
ENSG00000230561	CCDC192	339.622	-2.18859	0.151939	-14.4044	4.8552e-47	1.77567e-46	552.284	561.709	125.838	118.655
ENSG00000251221	LINC01337	638.973	-8.54677	0.595185	-14.3599	9.24182e-47	3.36098e-46	1250.29	1298.9	1.16516	5.54464
ENSG00000166069	TMCO5A	635.244	-5.00992	0.349203	-14.3467	1.11685e-46	4.04649e-46	1255.68	1208.58	50.1021	26.6143
ENSG00000165338	HECTD2	678.083	-5.77579	0.403048	-14.3303	1.41565e-46	5.11004e-46	1316.85	1347.07	15.1471	33.2678
ENSG00000139508	SLC46A3	226.422	-5.70452	0.39923	-14.2888	2.56946e-46	9.24055e-46	456.039	432.679	6.99099	9.98034
ENSG00000103460	TOX3	222.976	-3.00316	0.210628	-14.2581	3.9898e-46	1.43087e-45	410.166	382.788	51.2673	47.6839
ENSG00000117174	ZNHIT6	182.323	-3.99049	0.280006	-14.2515	4.38952e-46	1.57278e-45	349.001	337.197	19.8078	23.2875
ENSG00000152495	CAMK4	183.81	-3.92449	0.275436	-14.2483	4.59379e-46	1.64445e-45	334.609	355.261	20.973	24.3964
ENSG00000076108	BAZ2A	288.249	-2.57544	0.180865	-14.2396	5.20347e-46	1.86098e-45	474.929	512.677	72.2402	93.1499
ENSG00000109323	MANBA	188.264	-4.73413	0.332483	-14.2387	5.26847e-46	1.8825e-45	349.001	376.766	13.982	13.3071
ENSG00000119203	CPSF3	393.008	-7.42567	0.52237	-14.2154	7.35745e-46	2.61928e-45	807.739	755.253	3.49549	5.54464
ENSG00000279058	AGAP14P	197.839	-3.54596	0.249802	-14.195	9.83194e-46	3.497e-45	347.202	381.927	25.6336	36.5946
ENSG00000070193	FGF10	530.103	-1.64251	0.115714	-14.1946	9.89622e-46	3.51664e-45	814.934	791.381	243.519	270.578
ENSG00000115998	C2orf42	592.507	-8.43683	0.595387	-14.1703	1.39842e-45	4.9557e-45	1184.62	1178.47	5.82582	1.10893
ENSG00000105939	ZC3HAV1	463.257	-7.85769	0.554535	-14.1699	1.40743e-45	4.98309e-45	903.984	941.055	4.66066	3.32678
ENSG00000101019	UQCC1	1393.28	-10.2588	0.724076	-14.1681	1.44416e-45	5.10849e-45	2688.56	2879.94	3.49549	1.10893
ENSG00000128536	CDHR3	203.788	-5.36537	0.380221	-14.1112	3.24192e-45	1.14469e-44	400.271	395.691	6.99099	12.1982
ENSG00000092295	TGM1	239.307	-5.99654	0.425659	-14.0877	4.52275e-45	1.59404e-44	489.32	453.324	3.49549	11.0893
ENSG00000114933	INO80D	573.642	-8.38976	0.596511	-14.0647	6.25536e-45	2.19673e-44	1190.02	1097.61	5.82582	1.10893
ENSG00000130779	CLIP1	294.9	-6.68466	0.475391	-14.0614	6.55781e-45	2.29671e-44	555.882	612.46	3.49549	7.76249
ENSG00000058335	RASGRF1	231.271	-2.87153	0.205045	-14.0044	1.46506e-44	5.09882e-44	402.07	412.034	47.7718	63.2089
ENSG00000171759	PAH	286.702	-2.55483	0.182531	-13.9967	1.63232e-44	5.67077e-44	464.135	516.118	73.4054	93.1499
ENSG00000131018	SYNE1	1191.06	-4.8525	0.348687	-13.9165	5.03015e-44	1.73818e-43	2235.22	2369.84	58.2582	100.912
ENSG00000197372	ZNF675	316.065	-2.24136	0.161836	-13.8495	1.28038e-43	4.397e-43	529.797	513.537	120.012	100.912
ENSG00000106526	ACTR3C	205.847	-5.46767	0.395316	-13.8312	1.65352e-43	5.67337e-43	371.488	433.539	12.8168	5.54464
ENSG00000140600	SH3GL3	371.912	-1.95797	0.141618	-13.8257	1.78288e-43	6.10105e-43	578.37	604.718	152.637	151.923
ENSG00000140798	ABCC12	348.971	-7.25224	0.52497	-13.8146	2.08137e-43	7.10997e-43	729.483	657.19	6.99099	2.21785
ENSG00000117133	RPF1	270.943	-6.56004	0.475222	-13.8042	2.40579e-43	8.20377e-43	524.4	547.945	6.99099	4.43571
ENSG00000233601	NCOR1P3	221.942	-5.88584	0.427283	-13.775	3.60244e-43	1.222e-42	412.864	460.205	5.82582	8.87142
ENSG00000172878	METAP1D	337.957	-7.20698	0.524298	-13.7459	5.38662e-43	1.82244e-42	650.328	692.458	3.49549	5.54464
ENSG00000167693	NXN	171.957	-4.53611	0.330431	-13.7279	6.91493e-43	2.33748e-42	345.403	313.972	15.1471	13.3071
ENSG00000165238	WNK2	174.101	-3.95793	0.288379	-13.7247	7.2193e-43	2.43824e-42	343.604	310.531	25.6336	16.6339
ENSG00000196482	ESRRG	510.27	-1.67676	0.122389	-13.7003	1.01094e-42	3.41136e-42	734.88	819.768	244.685	241.746
ENSG00000180116	C12orf40	488.375	-1.65025	0.120721	-13.67	1.53472e-42	5.16539e-42	748.372	732.888	249.345	222.894
ENSG00000234883	MIR155HG	312.191	-2.22029	0.162582	-13.6564	1.84899e-42	6.21234e-42	533.395	494.613	116.516	104.239
ENSG00000138829	FBN2	952.898	-3.1951	0.234656	-13.6161	3.21105e-42	1.0733e-41	1743.2	1692.87	221.381	154.141
ENSG00000124203	ZNF831	205.085	-5.65988	0.416039	-13.6042	3.77997e-42	1.26021e-41	375.985	428.378	9.32132	6.65356
ENSG00000138798	EGF	165.604	-3.80237	0.280066	-13.5767	5.50826e-42	1.83012e-41	307.624	310.531	20.973	23.2875
ENSG00000099957	P2RX6	275.428	-6.73804	0.498967	-13.504	1.48153e-41	4.90142e-41	529.797	561.709	4.66066	5.54464
ENSG00000172572	PDE3A	482.242	-1.65173	0.122378	-13.4969	1.63019e-41	5.38406e-41	755.568	707.942	223.712	241.746
ENSG00000223806	LINC00114	374.397	-2.0982	0.155491	-13.494	1.69716e-41	5.59571e-41	607.153	606.439	163.123	120.873
ENSG00000228639	ROCR	211.577	-5.9326	0.441208	-13.4463	3.23821e-41	1.05869e-40	414.663	418.056	5.82582	7.76249
ENSG00000087116	ADAMTS2	176.748	-4.98634	0.371009	-13.4399	3.52685e-41	1.15112e-40	324.714	360.422	16.3123	5.54464
ENSG00000165406	MARCHF8	168.061	-3.63956	0.271182	-13.4211	4.54773e-41	1.47934e-40	308.524	313.972	19.8078	29.941
ENSG00000119650	IFT43	159.441	-4.30638	0.321285	-13.4036	5.75733e-41	1.86969e-40	310.323	296.768	15.1471	15.525
ENSG00000166922	SCG5	282.854	-2.32317	0.173367	-13.4003	6.02324e-41	1.95278e-40	483.024	460.205	85.057	103.13
ENSG00000100330	MTMR3	301.155	-2.26177	0.168851	-13.3951	6.46208e-41	2.09331e-40	468.632	528.161	101.369	106.457
ENSG00000132256	TRIM5	265.669	-6.68551	0.499807	-13.3762	8.331e-41	2.69422e-40	543.29	509.237	3.49549	6.65356
ENSG00000035928	RFC1	342.047	-7.41813	0.558311	-13.2867	2.76384e-40	8.87168e-40	697.102	663.212	2.33033	5.54464
ENSG00000224081	SLC44A3-AS1	155.227	-4.26583	0.321723	-13.2593	3.98449e-40	1.27477e-39	298.629	291.607	15.1471	15.525
ENSG00000038532	CLEC16A	184.896	-3.10027	0.233921	-13.2534	4.30932e-40	1.37756e-39	315.72	346.659	37.2853	39.9214
ENSG00000147905	ZCCHC7	548.966	-8.5903	0.651582	-13.1838	1.08842e-39	3.45943e-39	1083.88	1106.21	4.66066	1.10893
ENSG00000211455	STK38L	248.187	-2.43911	0.185649	-13.1383	1.98672e-39	6.28884e-39	400.271	437.84	79.2312	75.4071
ENSG00000205038	PKHD1L1	275.34	-6.90852	0.527448	-13.098	3.37993e-39	1.06383e-38	526.199	566.009	5.82582	3.32678
ENSG00000125257	ABCC4	151.034	-4.06429	0.311059	-13.066	5.15305e-39	1.61798e-38	291.434	278.704	15.1471	18.8518
ENSG00000102468	HTR2A	225.512	-2.72619	0.20881	-13.0558	5.88724e-39	1.84552e-38	385.88	397.411	71.0751	47.6839
ENSG00000187048	CYP4A11	152.231	-3.9293	0.302409	-12.9933	1.33479e-38	4.15745e-38	301.328	270.102	18.6426	18.8518
ENSG00000092345	DAZL	375.235	-7.77584	0.599885	-12.9622	2.00385e-38	6.22635e-38	727.684	766.435	3.49549	3.32678
ENSG00000132561	MATN2	375.475	-7.77713	0.600865	-12.9432	2.56588e-38	7.95997e-38	711.494	783.639	2.33033	4.43571
ENSG00000188342	GTF2F2	158.995	-4.91215	0.379918	-12.9295	3.06813e-38	9.50287e-38	287.836	327.735	9.32132	11.0893
ENSG00000074211	PPP2R2C	285.006	-2.16399	0.167406	-12.9266	3.1869e-38	9.86289e-38	483.924	448.163	103.7	104.239
ENSG00000183762	KREMEN1	488.331	-8.42111	0.652408	-12.9077	4.07149e-38	1.25705e-37	967.847	979.764	3.49549	2.21785
ENSG00000206560	ANKRD28	378.152	-1.82431	0.141344	-12.9069	4.11418e-38	1.26821e-37	615.249	564.289	168.949	164.121
ENSG00000165632	TAF3	296.186	-7.20867	0.559753	-12.8783	5.96316e-38	1.83526e-37	590.962	585.794	4.66066	3.32678
ENSG00000072518	MARK2	156.694	-4.97405	0.386433	-12.8717	6.49757e-38	1.99656e-37	296.83	310.531	11.6516	7.76249
ENSG00000169224	GCSAML	409.328	-1.71802	0.133546	-12.8647	7.1152e-38	2.18462e-37	648.529	607.299	184.096	197.389
ENSG00000137198	GMPR	149.77	-4.66466	0.36308	-12.8475	8.88666e-38	2.72637e-37	296.83	279.564	10.4865	12.1982
ENSG00000261299	C2orf69P3	172.138	-3.0831	0.240325	-12.8288	1.13045e-37	3.46267e-37	317.519	298.488	32.6246	39.9214
ENSG00000108001	EBF3	197.683	-2.88094	0.224716	-12.8203	1.2614e-37	3.85466e-37	355.297	340.638	57.0931	37.7035
ENSG00000196693	ZNF33B	350.835	-7.67838	0.600714	-12.7821	2.0646e-37	6.29428e-37	679.112	717.404	3.49549	3.32678
ENSG00000115641	FHL2	460.133	-8.33525	0.652965	-12.7652	2.56379e-37	7.79779e-37	907.582	927.292	2.33033	3.32678
ENSG00000152990	ADGRA3	699.946	-9.26438	0.726305	-12.7555	2.90488e-37	8.8214e-37	1348.33	1446.85	3.49549	1.10893
ENSG00000143786	CNIH3	388.281	-1.83958	0.144248	-12.7528	3.00609e-37	9.12161e-37	606.254	607.299	188.757	150.814
ENSG00000136231	IGF2BP3	257.656	-2.27632	0.178951	-12.7204	4.55572e-37	1.377e-36	430.854	423.217	96.7087	79.8428
ENSG00000216671	CCNYL3	167.605	-5.4708	0.432162	-12.6592	9.95677e-37	2.99552e-36	315.72	339.778	10.4865	4.43571
ENSG00000132466	ANKRD17	160.211	-5.29682	0.418579	-12.6543	1.05942e-36	3.18235e-36	307.624	317.413	5.82582	9.98034
ENSG00000034053	APBA2	293.207	-2.0729	0.163846	-12.6515	1.09767e-36	3.2947e-36	480.326	467.087	121.177	104.239
ENSG00000151229	SLC2A13	288.736	-2.20302	0.174918	-12.5946	2.26238e-36	6.74891e-36	486.622	461.926	117.682	88.7142
ENSG00000273172	LINC02091	415.715	-1.67558	0.13331	-12.5691	3.12446e-36	9.31345e-36	659.323	607.299	191.087	205.152
ENSG00000203808	BVES-AS1	139.956	-4.10693	0.326961	-12.5609	3.46296e-36	1.03066e-35	276.142	252.898	17.4775	13.3071
ENSG00000123080	CDKN2C	177.781	-5.80444	0.462695	-12.5449	4.24115e-36	1.25938e-35	337.307	361.283	6.99099	5.54464
ENSG00000064419	TNPO3	143.388	-4.52377	0.361174	-12.5252	5.43706e-36	1.6108e-35	292.333	257.199	15.1471	8.87142
ENSG00000072840	EVC	456.485	-1.58189	0.126328	-12.5221	5.6541e-36	1.67382e-35	708.795	659.771	240.024	217.35
ENSG00000246363	LINC02458	141.429	-4.57805	0.365695	-12.5188	5.89523e-36	1.74387e-35	259.052	283.865	12.8168	9.98034
ENSG00000267767	LINC01801	138.456	-3.98081	0.318027	-12.5172	6.01056e-36	1.77664e-35	262.65	258.059	19.8078	13.3071
ENSG00000128739	SNRPN	137.897	-4.14472	0.33116	-12.5158	6.12134e-36	1.80801e-35	257.253	264.941	11.6516	17.7428
ENSG00000100077	GRK3	302.163	-2.04085	0.163169	-12.5076	6.78203e-36	2.00011e-35	459.637	512.677	117.682	118.655
ENSG00000230461	PROX1-AS1	198.807	-2.72196	0.218178	-12.4759	1.01044e-35	2.97314e-35	325.614	364.723	59.4234	45.466
ENSG00000171798	KNDC1	179.131	-5.81381	0.466685	-12.4577	1.27018e-35	3.73174e-35	379.583	324.294	9.32132	3.32678
ENSG00000175093	SPSB4	782.786	-5.12916	0.411811	-12.4551	1.31108e-35	3.84899e-35	1479.65	1564.7	29.1291	57.6642
ENSG00000007171	NOS2	209.954	-2.45553	0.197217	-12.4509	1.38251e-35	4.05257e-35	350.8	359.562	62.9189	66.5356
ENSG00000227117	HORMAD2-AS1	302.895	-2.01934	0.162384	-12.4356	1.67524e-35	4.89589e-35	510.908	461.065	116.516	123.091
ENSG00000072786	STK10	161.539	-3.00356	0.242183	-12.402	2.54734e-35	7.4334e-35	291.434	283.005	38.4504	33.2678
ENSG00000168546	GFRA2	218.757	-6.57229	0.530803	-12.3818	3.27986e-35	9.55663e-35	442.547	423.217	8.15615	1.10893
ENSG00000165914	TTC7B	213.048	-2.52658	0.204188	-12.3738	3.62235e-35	1.05466e-34	340.006	386.228	59.4234	66.5356
ENSG00000101773	RBBP8	230.967	-2.62807	0.213275	-12.3224	6.85906e-35	1.99257e-34	438.949	356.121	72.2402	56.5553
ENSG00000179104	TMTC2	216.685	-6.56065	0.533828	-12.2898	1.02742e-34	2.97576e-34	395.774	461.926	3.49549	5.54464
ENSG00000132205	EMILIN2	182.075	-2.78732	0.227615	-12.2458	1.76996e-34	5.09224e-34	301.328	334.617	52.4324	39.9214
ENSG00000036448	MYOM2	233.322	-6.86216	0.563135	-12.1856	3.70754e-34	1.06274e-33	467.733	457.625	3.49549	4.43571
ENSG00000183347	GBP6	360.525	-7.98212	0.655397	-12.1791	4.01893e-34	1.1503e-33	706.996	729.447	2.33033	3.32678
ENSG00000112576	CCND3	203.772	-6.47073	0.531374	-12.1773	4.10425e-34	1.17385e-33	394.874	411.174	3.49549	5.54464
ENSG00000240108	NCOR1P1	358.649	-1.71942	0.14192	-12.1154	8.75053e-34	2.48625e-33	534.295	566.009	171.279	163.012
ENSG00000102271	KLHL4	145.229	-3.23941	0.267413	-12.1139	8.91702e-34	2.5317e-33	251.856	273.543	24.4685	31.05
ENSG00000141946	ZIM3	127.351	-4.14361	0.342321	-12.1045	1.00018e-33	2.83554e-33	245.56	236.554	13.982	13.3071
ENSG00000253438	PCAT1	290.795	-2.06288	0.170749	-12.0814	1.32463e-33	3.74991e-33	482.125	456.764	97.8739	126.418
ENSG00000095794	CREM	156.294	-5.61495	0.464785	-12.0807	1.33502e-33	3.77381e-33	299.529	313.112	6.99099	5.54464
ENSG00000197971	MBP	561.546	-3.15731	0.261441	-12.0766	1.40412e-33	3.96338e-33	992.133	1027.94	89.7177	136.398
ENSG00000104447	TRPS1	222.453	-2.54292	0.210897	-12.0576	1.76851e-33	4.98107e-33	381.382	378.487	50.1021	79.8428
ENSG00000168538	TRAPPC11	2872.42	-12.3035	1.02102	-12.0501	1.93635e-33	5.44985e-33	5661.37	5826.11	0	2.21785
ENSG00000152128	TMEM163	298.026	-2.1809	0.181122	-12.041	2.16251e-33	6.08196e-33	510.908	466.227	88.5525	126.418
ENSG00000229828	PDE4DIPP1	144.255	-5.2496	0.436028	-12.0396	2.19995e-33	6.18279e-33	266.248	295.908	9.32132	5.54464
ENSG00000182218	HHIPL1	175.581	-6.08022	0.505598	-12.0258	2.60084e-33	7.29363e-33	345.403	346.659	5.82582	4.43571
ENSG00000163235	TGFA	155.695	-5.6093	0.467328	-12.0029	3.43032e-33	9.6059e-33	324.714	285.585	5.82582	6.65356
ENSG00000256069	A2MP1	128.782	-4.5158	0.376583	-11.9915	3.93705e-33	1.1009e-32	232.967	260.64	9.32132	12.1982
ENSG00000127946	HIP1	182.018	-2.76453	0.230582	-11.9893	4.04129e-33	1.12842e-32	324.714	309.671	57.0931	36.5946
ENSG00000108039	XPNPEP1	330.798	-7.85719	0.65691	-11.9608	5.69808e-33	1.58875e-32	682.71	634.825	2.33033	3.32678
ENSG00000237949	LINC00844	256.826	-7.22589	0.604544	-11.9526	6.29069e-33	1.75273e-32	519.903	500.635	2.33033	4.43571
ENSG00000104687	GSR	228.055	-2.28005	0.191434	-11.9103	1.04547e-32	2.90044e-32	402.07	354.401	79.2312	76.516
ENSG00000184226	PCDH9	388.672	-1.63034	0.137205	-11.8825	1.45974e-32	4.04397e-32	614.349	560.848	188.757	190.735
ENSG00000131100	ATP6V1E1	176.423	-2.65522	0.223655	-11.872	1.65535e-32	4.5826e-32	291.434	317.413	53.5976	43.2482
ENSG00000141076	UTP4	156.135	-5.75316	0.484605	-11.8718	1.65762e-32	4.58562e-32	310.323	302.789	6.99099	4.43571
ENSG00000149260	CAPN5	132.542	-3.6658	0.308794	-11.8714	1.6675e-32	4.60965e-32	257.253	233.974	25.6336	13.3071
ENSG00000186160	CYP4Z1	197.502	-2.41263	0.20353	-11.8539	2.053e-32	5.66726e-32	320.217	344.939	59.4234	65.4267
ENSG00000132294	EFR3A	279.696	-2.05155	0.173189	-11.8457	2.26461e-32	6.24253e-32	463.235	437.84	122.342	95.3677
ENSG00000204130	RUFY2	449.578	-8.62446	0.728621	-11.8367	2.52217e-32	6.94267e-32	912.978	880.842	1.16516	3.32678
ENSG00000131697	NPHP4	306.468	-7.74726	0.658269	-11.7691	5.62953e-32	1.53871e-31	582.867	637.406	1.16516	4.43571
ENSG00000100266	PACSIN2	775.821	-9.82863	0.836444	-11.7505	7.01992e-32	1.9147e-31	1529.13	1570.72	2.33033	1.10893
ENSG00000096060	FKBP5	288.591	-2.12522	0.181252	-11.7252	9.46627e-32	2.57472e-31	500.114	438.7	123.507	92.041
ENSG00000120254	MTHFD1L	276.795	-1.91579	0.163554	-11.7135	1.08723e-31	2.95096e-31	439.849	435.26	121.177	110.893
ENSG00000112335	SNX3	143.541	-2.94717	0.251685	-11.7097	1.13624e-31	3.08181e-31	253.655	254.618	32.6246	33.2678
ENSG00000135040	NAA35	280.871	-1.88981	0.161548	-11.6982	1.30234e-31	3.5274e-31	441.648	443.001	123.507	115.328
ENSG00000134255	CEPT1	126.606	-3.55057	0.304876	-11.6459	2.40635e-31	6.48595e-31	221.274	245.156	24.4685	15.525
ENSG00000139618	BRCA2	231.126	-7.07254	0.608234	-11.628	2.97053e-31	8.00107e-31	490.22	427.518	2.33033	4.43571
ENSG00000021776	AQR	341.854	-1.72929	0.148777	-11.6233	3.13607e-31	8.44108e-31	499.215	551.386	153.802	163.012
ENSG00000181472	ZBTB2	230.079	-7.06503	0.608552	-11.6096	3.68388e-31	9.90186e-31	490.22	423.217	4.66066	2.21785
ENSG00000183475	ASB7	282.42	-7.62872	0.658591	-11.5834	5.00222e-31	1.33806e-30	546.888	577.192	1.16516	4.43571
ENSG00000112539	C6orf118	276.414	-7.5969	0.658811	-11.5312	9.183e-31	2.44964e-30	566.676	533.322	2.33033	3.32678
ENSG00000172967	XKR3	272.248	-7.57419	0.658903	-11.4952	1.39531e-30	3.71445e-30	556.782	526.44	4.66066	1.10893
ENSG00000164323	CFAP97	213.171	-6.95465	0.607489	-11.4482	2.401e-30	6.36552e-30	439.849	406.013	3.49549	3.32678
ENSG00000187686	KRT18P59	155.625	-2.70174	0.236039	-11.4461	2.45851e-30	6.51354e-30	282.439	257.199	39.6156	43.2482
ENSG00000115808	STRN	259.949	-7.50732	0.659069	-11.3908	4.647e-30	1.22366e-29	513.607	520.419	4.66066	1.10893
ENSG00000162688	AGL	281.995	-1.88723	0.165698	-11.3896	4.71256e-30	1.24008e-29	432.653	455.044	130.498	109.784
ENSG00000186509	OR9Q1	390.052	-1.60218	0.140694	-11.3877	4.81579e-30	1.26639e-29	553.184	620.202	202.739	184.082
ENSG00000197961	ZNF121	177.353	-6.46183	0.567551	-11.3855	4.94012e-30	1.2982e-29	341.805	359.562	5.82582	2.21785
ENSG00000196227	FAM217B	115.577	-3.59894	0.31745	-11.337	8.59999e-30	2.24629e-29	204.183	222.791	19.8078	15.525
ENSG00000186615	KTN1-AS1	153.94	-6.06137	0.53627	-11.3028	1.2704e-29	3.31379e-29	303.127	303.649	2.33033	6.65356
ENSG00000183822	NCF4-AS1	134.214	-5.532	0.489778	-11.2949	1.39035e-29	3.62182e-29	276.142	249.457	3.49549	7.76249
ENSG00000183668	PSG9	141.14	-5.75979	0.509998	-11.2937	1.40896e-29	3.66783e-29	283.338	270.962	5.82582	4.43571
ENSG00000198752	CDC42BPB	251.22	-7.45744	0.660459	-11.2913	1.44855e-29	3.76837e-29	521.702	477.409	4.66066	1.10893
ENSG00000149639	SOGA1	249.518	-7.44776	0.65965	-11.2905	1.46239e-29	3.80183e-29	503.712	488.592	4.66066	1.10893
ENSG00000111817	DSE	185.066	-2.51529	0.223086	-11.275	1.74366e-29	4.527e-29	283.338	346.659	55.9279	54.3374
ENSG00000049883	PTCD2	141.578	-2.78979	0.247608	-11.267	1.90988e-29	4.95523e-29	241.062	253.758	33.7898	37.7035
ENSG00000188559	RALGAPA2	193.55	-2.24026	0.199375	-11.2364	2.70101e-29	6.98451e-29	310.323	328.595	68.7447	66.5356
ENSG00000100722	ZC3H14	193.603	-6.81441	0.608013	-11.2077	3.73913e-29	9.6561e-29	379.583	387.949	4.66066	2.21785
ENSG00000010017	RANBP9	559.344	-9.35621	0.837867	-11.1667	5.93446e-29	1.52747e-28	1125.26	1108.79	0	3.32678
ENSG00000174718	RESF1	191.145	-6.79599	0.608779	-11.1633	6.16586e-29	1.58597e-28	392.176	365.584	3.49549	3.32678
ENSG00000204706	MAMDC2-AS1	118.065	-5.07139	0.454573	-11.1564	6.66498e-29	1.71209e-28	239.263	219.35	6.99099	6.65356
ENSG00000115756	HPCAL1	554.765	-9.34427	0.838602	-11.1427	7.77462e-29	1.99449e-28	1057.8	1157.82	2.33033	1.10893
ENSG00000153944	MSI2	217.686	-2.07318	0.186449	-11.1193	1.01079e-28	2.58966e-28	349.001	354.401	89.7177	77.6249
ENSG00000231365	WARS2-AS1	109.066	-4.34476	0.390849	-11.1162	1.04615e-28	2.67846e-28	223.972	191.824	10.4865	9.98034
ENSG00000285737	LINC02680	543.312	-9.31376	0.838158	-11.1122	1.09452e-28	2.80046e-28	1111.76	1058.04	2.33033	1.10893
ENSG00000255814	LINC02439	308.397	-8.07955	0.732207	-11.0345	2.60447e-28	6.63764e-28	608.952	620.202	0	4.43571
ENSG00000130517	PGPEP1	306.636	-8.07068	0.73208	-11.0243	2.91728e-28	7.42512e-28	602.656	619.342	2.33033	2.21785
ENSG00000064545	TMEM161A	519.131	-9.24835	0.839129	-11.0214	3.01415e-28	7.66665e-28	984.937	1088.15	2.33033	1.10893
ENSG00000095464	PDE6C	176.404	-2.45392	0.223441	-10.9824	4.64533e-28	1.17617e-27	314.82	282.145	45.4414	63.2089
ENSG00000174106	LEMD3	160.138	-2.43422	0.222159	-10.9571	6.1431e-28	1.55035e-27	262.65	277.844	51.2673	48.7928
ENSG00000189403	HMGB1	215.763	-7.23762	0.661238	-10.9456	6.97815e-28	1.75652e-27	428.155	429.238	2.33033	3.32678
ENSG00000015676	NUDCD3	303.012	-1.67141	0.15288	-10.9328	8.0299e-28	2.01734e-27	463.235	459.345	138.655	150.814
ENSG00000101290	CDS2	107.28	-3.48434	0.318784	-10.9301	8.27543e-28	2.07768e-27	197.887	196.125	15.1471	19.9607
ENSG00000102678	FGF9	153.642	-2.54519	0.232964	-10.9252	8.73028e-28	2.18905e-27	271.645	252.898	50.1021	39.9214
ENSG00000111962	UST	103.708	-3.70406	0.339179	-10.9206	9.18387e-28	2.29685e-27	193.39	191.824	16.3123	13.3071
ENSG00000160111	CPAMD8	486.782	-9.15517	0.838863	-10.9138	9.90428e-28	2.47543e-27	997.53	946.216	1.16516	2.21785
ENSG00000111554	MDM1	482.426	-9.14257	0.838732	-10.9005	1.14679e-27	2.86254e-27	954.355	972.022	0	3.32678
ENSG00000177025	C19orf18	110.669	-3.2974	0.30279	-10.8901	1.28544e-27	3.20042e-27	201.485	200.426	17.4775	23.2875
ENSG00000189042	ZNF567	109.781	-4.62867	0.425754	-10.8717	1.57248e-27	3.91007e-27	187.093	234.834	11.6516	5.54464
ENSG00000104413	ESRP1	147.132	-6.19068	0.571835	-10.826	2.59283e-27	6.41846e-27	276.142	304.51	2.33033	5.54464
ENSG00000157557	ETS2	103.501	-4.5388	0.420008	-10.8065	3.2076e-27	7.92011e-27	201.485	195.265	12.8168	4.43571
ENSG00000143569	UBAP2L	277.04	-7.92307	0.733525	-10.8014	3.39105e-27	8.36774e-27	569.375	534.182	3.49549	1.10893
ENSG00000082516	GEMIN5	104.716	-4.6638	0.43198	-10.7963	3.58209e-27	8.83356e-27	187.093	215.909	6.99099	8.87142
ENSG00000260876	LINC01229	451.909	-9.04741	0.839056	-10.7828	4.1489e-27	1.02183e-26	912.978	891.164	3.49549	0
ENSG00000133059	DSTYK	105.974	-4.79228	0.444653	-10.7776	4.39397e-27	1.08151e-26	189.792	219.35	6.99099	7.76249
ENSG00000258220	LINC02424	4885.01	-15.5121	1.44328	-10.7478	6.07051e-27	1.48944e-26	9467.99	10072	0	0
ENSG00000260690	CYCSP39	121.956	-3.06154	0.285068	-10.7397	6.62762e-27	1.62511e-26	230.268	205.587	19.8078	32.1589
ENSG00000120756	PLS1	98.1416	-4.02316	0.376954	-10.6728	1.3644e-26	3.33712e-26	194.289	175.48	12.8168	9.98034
ENSG00000141424	SLC39A6	129.517	-2.83341	0.266935	-10.6146	2.54893e-26	6.20693e-26	214.977	239.135	38.4504	25.5053
ENSG00000100503	NIN	104.252	-3.29076	0.310046	-10.6138	2.57158e-26	6.25816e-26	192.49	185.803	20.973	17.7428
ENSG00000043514	TRIT1	114.965	-5.45893	0.515942	-10.5805	3.66915e-26	8.90685e-26	211.379	238.275	4.66066	5.54464
ENSG00000117090	SLAMF1	112.962	-5.43245	0.514424	-10.5603	4.55385e-26	1.10269e-25	224.872	216.77	4.66066	5.54464
ENSG00000134954	ETS1	120.509	-2.90048	0.275659	-10.522	6.84004e-26	1.65319e-25	215.877	209.028	34.9549	22.1785
ENSG00000168143	FAM83B	153.757	-6.47784	0.616569	-10.5063	8.08293e-26	1.95115e-25	334.609	273.543	4.66066	2.21785
ENSG00000285662	FAM245B	96.1845	-4.23995	0.404406	-10.4844	1.01898e-25	2.45363e-25	170.003	195.265	12.8168	6.65356
ENSG00000173473	SMARCC1	93.2907	-4.10711	0.391984	-10.4778	1.09309e-25	2.62884e-25	176.299	176.34	11.6516	8.87142
ENSG00000129515	SNX6	238.426	-7.70538	0.735866	-10.4712	1.17189e-25	2.81486e-25	499.215	449.883	3.49549	1.10893
ENSG00000203995	ZYG11A	188.894	-2.09899	0.200657	-10.4606	1.3102e-25	3.1432e-25	302.227	310.531	64.0841	78.7338
ENSG00000180251	SLC9A4	941.408	-10.6933	1.02271	-10.4559	1.37639e-25	3.29587e-25	1931.2	1832.22	0	2.21785
ENSG00000112562	SMOC2	288.208	-1.65084	0.15795	-10.4516	1.44004e-25	3.44403e-25	420.96	453.324	142.15	136.398
ENSG00000224445	LINC01708	367.301	-8.74797	0.841611	-10.3943	2.63167e-25	6.25545e-25	769.061	696.759	1.16516	2.21785
ENSG00000072121	ZFYVE26	100.015	-4.95348	0.477482	-10.3742	3.24979e-25	7.68241e-25	206.882	180.641	6.99099	5.54464
ENSG00000196705	ZNF431	140.472	-6.34756	0.613175	-10.352	4.10033e-25	9.68715e-25	282.439	272.682	2.33033	4.43571
ENSG00000255760	LINC02422	91.5131	-4.35683	0.421444	-10.3379	4.75005e-25	1.11949e-24	173.601	175.48	6.99099	9.98034
ENSG00000078018	MAP2	181.653	-2.20369	0.213269	-10.3329	5.00266e-25	1.17831e-24	273.444	323.434	68.7447	60.991
ENSG00000144504	ANKMY1	139.103	-6.33337	0.613177	-10.3288	5.22227e-25	1.22929e-24	275.243	274.403	2.33033	4.43571
ENSG00000204952	FBXO47	219.581	-1.87131	0.181923	-10.2863	8.12626e-25	1.90479e-24	355.297	334.617	89.7177	98.6945
ENSG00000124587	PEX6	341.24	-8.64163	0.841402	-10.2705	9.56984e-25	2.24181e-24	665.62	695.899	2.33033	1.10893
ENSG00000135862	LAMC1	341.206	-8.64178	0.841513	-10.2693	9.68725e-25	2.26795e-24	663.821	697.62	1.16516	2.21785
ENSG00000163491	NEK10	516.86	-3.32773	0.324651	-10.2502	1.18115e-24	2.76029e-24	895.888	984.065	116.516	70.9713
ENSG00000125844	RRBP1	336.949	-8.62309	0.841491	-10.2474	1.21582e-24	2.8396e-24	686.308	658.051	2.33033	1.10893
ENSG00000162782	TDRD5	322.23	-1.6797	0.164135	-10.2336	1.40221e-24	3.26901e-24	536.094	446.442	144.48	161.903
ENSG00000115966	ATF2	96.2871	-3.64723	0.35695	-10.2178	1.65119e-24	3.84254e-24	165.505	190.964	19.8078	8.87142
ENSG00000156170	NDUFAF6	134.963	-6.29025	0.615718	-10.2161	1.67918e-24	3.90534e-24	251.856	281.284	1.16516	5.54464
ENSG00000100084	HIRA	331.74	-8.60035	0.842886	-10.2035	1.91337e-24	4.44471e-24	701.599	621.922	2.33033	1.10893
ENSG00000083799	CYLD	324.806	-8.5702	0.841734	-10.1816	2.39578e-24	5.562e-24	637.736	658.051	2.33033	1.10893
ENSG00000177398	UMODL1	155.273	-6.75886	0.665682	-10.1533	3.20361e-24	7.42854e-24	303.127	312.251	3.49549	2.21785
ENSG00000228055	FAM245A	91.6009	-3.56968	0.352273	-10.1333	3.93293e-24	9.09797e-24	170.902	166.878	18.6426	9.98034
ENSG00000264404	LINC02675	91.9347	-4.8291	0.477162	-10.1205	4.48293e-24	1.0358e-23	177.199	178.061	5.82582	6.65356
ENSG00000215186	GOLGA6B	87.3422	-3.76915	0.372789	-10.1107	4.95346e-24	1.14383e-23	164.606	160.857	12.8168	11.0893
ENSG00000157111	TMEM171	113.542	-5.81109	0.576301	-10.0834	6.54086e-24	1.50859e-23	213.178	233.113	2.33033	5.54464
ENSG00000106723	SPIN1	98.2881	-5.22653	0.518881	-10.0727	7.29536e-24	1.67862e-23	200.585	182.362	4.66066	5.54464
ENSG00000170848	PSG6	148.283	-6.69169	0.666249	-10.0438	9.7799e-24	2.24631e-23	293.232	294.187	3.49549	2.21785
ENSG00000144668	ITGA9	272.365	-1.60542	0.160155	-10.0242	1.19369e-23	2.73367e-23	416.462	403.432	139.82	129.744
ENSG00000198920	KIAA0753	149.573	-6.7047	0.668933	-10.023	1.20805e-23	2.76491e-23	273.444	319.133	3.49549	2.21785
ENSG00000114030	KPNA1	110.205	-5.76745	0.57724	-9.99143	1.66175e-23	3.79661e-23	223.972	209.028	1.16516	6.65356
ENSG00000124207	CSE1L	194.547	-1.93674	0.193875	-9.98964	1.69202e-23	3.8635e-23	304.926	312.251	73.4054	87.6053
ENSG00000174136	RGMB	121.187	-6.13153	0.61624	-9.9499	2.52426e-23	5.73347e-23	228.469	249.457	3.49549	3.32678
ENSG00000125149	PHAF1	99.9715	-5.4262	0.545684	-9.94386	2.68229e-23	6.0853e-23	204.183	186.663	3.49549	5.54464
ENSG00000164118	CEP44	93.8201	-5.15781	0.518985	-9.93826	2.83742e-23	6.43348e-23	185.294	179.781	4.66066	5.54464
ENSG00000074755	ZZEF1	646.169	-10.1503	1.02372	-9.91511	3.57855e-23	8.09498e-23	1263.78	1318.68	0	2.21785
ENSG00000168259	DNAJC7	644.866	-10.1471	1.02357	-9.91347	3.63798e-23	8.22463e-23	1300.66	1276.53	1.16516	1.10893
ENSG00000244558	KCNK15-AS1	140.855	-6.61779	0.667616	-9.91257	3.67086e-23	8.29413e-23	285.137	272.682	1.16516	4.43571
ENSG00000196132	MYT1	622.331	-10.0959	1.02373	-9.86182	6.09355e-23	1.37202e-22	1226	1261.05	1.16516	1.10893
ENSG00000222581	RNU2-47P	98.1856	-5.39969	0.547926	-9.85477	6.53668e-23	1.47094e-22	177.199	206.447	4.66066	4.43571
ENSG00000172594	SMPDL3A	608.846	-10.0639	1.02376	-9.8304	8.32914e-23	1.87321e-22	1230.5	1202.56	2.33033	0
ENSG00000140478	GOLGA6D	83.019	-4.42377	0.450532	-9.819	9.32627e-23	2.09504e-22	152.913	164.298	9.32132	5.54464
ENSG00000237128	LINC02652	266.084	-8.28214	0.843837	-9.81487	9.71656e-23	2.17767e-22	540.591	520.419	0	3.32678
ENSG00000167670	CHAF1A	94.2372	-5.33828	0.546398	-9.76995	1.51527e-22	3.38235e-22	189.792	178.061	4.66066	4.43571
ENSG00000160563	MED27	212.48	-1.84101	0.189186	-9.73123	2.21902e-22	4.94189e-22	318.418	345.799	102.535	83.1695
ENSG00000162430	SELENON	1732.25	-14.0162	1.44363	-9.70899	2.76065e-22	6.1411e-22	3508	3421	0	0
ENSG00000023287	RB1CC1	250.623	-8.19522	0.844105	-9.70878	2.76639e-22	6.15036e-22	501.913	497.194	1.16516	2.21785
ENSG00000172671	ZFAND4	243.539	-8.15439	0.84524	-9.64742	5.04069e-22	1.11302e-21	465.034	505.796	0	3.32678
ENSG00000171621	SPSB1	100.732	-5.63231	0.584007	-9.64424	5.19972e-22	1.14748e-21	177.199	217.63	6.99099	1.10893
ENSG00000150636	CCDC102B	79.4505	-3.95125	0.410209	-9.63228	5.84197e-22	1.28556e-21	139.42	159.136	8.15615	11.0893
ENSG00000225293	ABCD1P4	533.672	-9.87379	1.02528	-9.63037	5.95129e-22	1.30814e-21	1123.46	1009.01	0	2.21785
ENSG00000130653	PNPLA7	89.966	-5.27149	0.548082	-9.61807	6.70763e-22	1.47023e-21	175.4	175.48	2.33033	6.65356
ENSG00000235493	LINC01967	88.2012	-3.27635	0.340808	-9.61348	7.01384e-22	1.53648e-21	149.315	170.319	20.973	12.1982
ENSG00000118156	ZNF541	524.309	-9.84815	1.02456	-9.6121	7.10814e-22	1.55626e-21	1072.19	1022.77	1.16516	1.10893
ENSG00000156253	RWDD2B	95.4119	-5.55428	0.578705	-9.59778	8.16874e-22	1.78545e-21	186.194	187.523	3.49549	4.43571
ENSG00000248724	NPHP3-AS1	100.469	-2.93076	0.306372	-9.566	1.11124e-21	2.42476e-21	198.786	156.556	22.1381	24.3964
ENSG00000070269	TMEM260	507.694	-9.80142	1.0248	-9.56419	1.13084e-21	2.46614e-21	1046.1	982.345	2.33033	0
ENSG00000235885	LINC01828	230.982	-8.07716	0.844866	-9.56029	1.17424e-21	2.55933e-21	456.039	464.506	1.16516	2.21785
ENSG00000091482	SMPX	229.935	-8.06977	0.844805	-9.55223	1.26938e-21	2.7636e-21	456.039	460.205	3.49549	0
ENSG00000232040	ZBED9	224.432	-8.03546	0.845096	-9.50834	1.93731e-21	4.20363e-21	447.045	447.302	1.16516	2.21785
ENSG00000233822	H2BC15	488.054	-9.74445	1.02489	-9.50776	1.94814e-21	4.22478e-21	1000.23	949.657	2.33033	0
ENSG00000104369	JPH1	75.9247	-4.07215	0.428307	-9.50756	1.95191e-21	4.2306e-21	143.018	143.653	8.15615	8.87142
ENSG00000259430	CERS3-AS1	86.4312	-5.21148	0.548677	-9.49827	2.13402e-21	4.61758e-21	165.505	171.179	3.49549	5.54464
ENSG00000154914	USP43	482.527	-9.72834	1.0252	-9.48925	2.32698e-21	5.02949e-21	927.37	1000.41	2.33033	0
ENSG00000167531	LALBA	115.386	-2.68004	0.282867	-9.47457	2.67866e-21	5.77675e-21	185.294	214.189	22.1381	39.9214
ENSG00000081277	PKP1	218.929	-7.99951	0.84533	-9.46319	2.98699e-21	6.42742e-21	435.351	436.98	1.16516	2.21785
ENSG00000124299	PEPD	215.766	-7.97895	0.845763	-9.43403	3.94636e-21	8.45432e-21	422.758	436.98	0	3.32678
ENSG00000161800	RACGAP1	453.509	-9.63885	1.0252	-9.40192	5.35743e-21	1.14583e-20	890.491	921.271	1.16516	1.10893
ENSG00000140853	NLRC5	212.182	-7.95437	0.846086	-9.40138	5.38508e-21	1.15111e-20	408.367	436.98	1.16516	2.21785
ENSG00000242267	SKINT1L	92.0812	-3.0431	0.324841	-9.36797	7.39435e-21	1.578e-20	150.214	178.061	25.6336	14.4161
ENSG00000122729	ACO1	139.912	-6.93152	0.741098	-9.35303	8.51701e-21	1.81559e-20	280.64	274.403	3.49549	1.10893
ENSG00000138767	CNOT6L	205.33	-7.90659	0.845957	-9.34633	9.07453e-21	1.9302e-20	411.065	406.873	1.16516	2.21785
ENSG00000100206	DMC1	425.553	-9.5466	1.02621	-9.30278	1.36817e-20	2.90065e-20	890.491	809.445	1.16516	1.10893
ENSG00000140092	FBLN5	203.24	-7.89143	0.848391	-9.30164	1.38292e-20	2.92872e-20	436.251	373.325	1.16516	2.21785
ENSG00000080493	SLC4A4	484.796	-2.61843	0.282447	-9.27053	1.8523e-20	3.90784e-20	865.306	802.564	107.195	164.121
ENSG00000167195	GOLGA6C	85.5242	-5.39367	0.582096	-9.26594	1.93372e-20	4.07419e-20	168.204	166.018	2.33033	5.54464
ENSG00000184939	ZFP90	84.5958	-3.05439	0.329637	-9.26591	1.9343e-20	4.07419e-20	139.42	162.577	18.6426	17.7428
ENSG00000274020	LINC01138	93.1754	-5.74648	0.620888	-9.25526	2.13705e-20	4.49394e-20	185.294	180.641	2.33033	4.43571
ENSG00000171103	TRMT61B	85.2601	-5.38928	0.582326	-9.25475	2.14727e-20	4.51298e-20	163.706	169.459	2.33033	5.54464
ENSG00000099338	CATSPERG	194.737	-7.82948	0.846405	-9.25027	2.23917e-20	4.70359e-20	384.98	390.529	2.33033	1.10893
ENSG00000198612	COPS8	192.793	-7.81459	0.847544	-9.22027	2.96356e-20	6.21516e-20	403.869	363.863	2.33033	1.10893
ENSG00000196418	ZNF124	394.218	-9.43641	1.02598	-9.19744	3.66581e-20	7.67547e-20	778.055	796.542	1.16516	1.10893
ENSG00000255749	GNAI2P1	1009.46	-13.2373	1.44435	-9.16488	4.96025e-20	1.03579e-19	1970.77	2067.05	0	0
ENSG00000198399	ITSN2	173.729	-7.66516	0.848327	-9.03562	1.63074e-19	3.36546e-19	334.609	356.982	0	3.32678
ENSG00000039600	SOX30	122.04	-6.7331	0.746435	-9.02034	1.8751e-19	3.8677e-19	219.475	264.08	3.49549	1.10893
ENSG00000134247	PTGFRN	171.687	-7.64776	0.848073	-9.01781	1.91888e-19	3.9559e-19	344.503	338.918	0	3.32678
ENSG00000147642	SYBU	345.648	-9.24653	1.02704	-9.0031	2.19426e-19	4.51643e-19	703.398	676.975	0	2.21785
ENSG00000232938	RPL23AP87	94.463	-2.64177	0.293672	-8.99564	2.34863e-19	4.82905e-19	152.013	173.76	22.1381	29.941
ENSG00000228624	HDAC2-AS2	168.636	-7.62076	0.847927	-8.98752	2.52881e-19	5.18854e-19	338.207	332.896	2.33033	1.10893
ENSG00000143603	KCNN3	91.9823	-2.70429	0.30107	-8.98226	2.6527e-19	5.43126e-19	171.802	147.094	27.964	21.0696
ENSG00000150961	SEC24D	336.756	-9.20852	1.0274	-8.96295	3.16104e-19	6.46184e-19	695.303	649.449	1.16516	1.10893
ENSG00000278175	GLIDR	75.1995	-5.00414	0.558532	-8.95945	3.26297e-19	6.66669e-19	161.008	130.75	3.49549	5.54464
ENSG00000138777	PPA2	335.591	-9.20387	1.02741	-8.95834	3.29617e-19	6.73098e-19	647.63	692.458	1.16516	1.10893
ENSG00000128000	ZNF780B	113.586	-6.62964	0.744862	-8.90049	5.55994e-19	1.12708e-18	215.877	233.974	1.16516	3.32678
ENSG00000164733	CTSB	320.22	-9.13622	1.02748	-8.8919	6.00731e-19	1.21649e-18	639.535	639.126	0	2.21785
ENSG00000254689	LINC02235	72.4944	-4.94996	0.557536	-8.87827	6.79079e-19	1.37372e-18	128.627	152.255	4.66066	4.43571
ENSG00000101342	TLDC2	753.649	-12.8157	1.4449	-8.8696	7.34077e-19	1.48112e-18	1467.96	1546.63	0	0
ENSG00000184900	SUMO3	747.796	-12.8042	1.44484	-8.86203	7.85688e-19	1.58197e-18	1522.83	1468.36	0	0
ENSG00000163406	SLC15A2	67.4848	-4.2336	0.478078	-8.85547	8.33301e-19	1.6761e-18	139.42	116.987	4.66066	8.87142
ENSG00000115762	PLEKHB2	184.354	-1.72232	0.194647	-8.84844	8.87539e-19	1.78334e-18	295.931	270.102	81.5615	89.8231
ENSG00000082153	BZW1	782.815	-12.8704	1.45489	-8.84636	9.04228e-19	1.81406e-18	1421.19	1710.07	0	0
ENSG00000235478	LINC01664	310.854	-9.09249	1.02808	-8.84411	9.22583e-19	1.84898e-18	645.831	595.256	2.33033	0
ENSG00000125850	OVOL2	310.523	-9.09086	1.02858	-8.83827	9.72135e-19	1.94627e-18	654.826	584.934	2.33033	0
ENSG00000236373	LINC02653	73.645	-5.17083	0.586178	-8.82126	1.13181e-18	2.26129e-18	141.219	145.373	4.66066	3.32678
ENSG00000065320	NTN1	90.1211	-5.9653	0.676415	-8.81899	1.15493e-18	2.3063e-18	167.304	187.523	2.33033	3.32678
ENSG00000110721	CHKA	153.57	-7.48522	0.849195	-8.81449	1.20236e-18	2.39978e-18	297.73	313.112	2.33033	1.10893
ENSG00000106772	PRUNE2	111.072	-2.32918	0.264558	-8.80402	1.32006e-18	2.63063e-18	196.987	173.76	30.2943	43.2482
ENSG00000244968	LIFR-AS1	152.52	-7.47421	0.850024	-8.79294	1.45692e-18	2.90039e-18	318.418	288.166	3.49549	0
ENSG00000025039	RRAGD	72.7216	-5.1532	0.587107	-8.77726	1.67499e-18	3.3243e-18	136.722	146.233	3.49549	4.43571
ENSG00000172530	BANP	295.827	-9.02111	1.02791	-8.77615	1.69166e-18	3.35567e-18	589.163	591.815	2.33033	0
ENSG00000123364	HOXC13	684.808	-12.6774	1.44496	-8.77353	1.73157e-18	3.42959e-18	1367.22	1372.01	0	0
ENSG00000130038	CRACR2A	679.823	-12.6668	1.44498	-8.7661	1.84963e-18	3.65969e-18	1363.62	1355.67	0	0
ENSG00000130940	CASZ1	291.292	-8.9987	1.02806	-8.75307	2.07619e-18	4.09961e-18	587.364	575.472	2.33033	0
ENSG00000104081	BMF	637.248	-12.5736	1.44515	-8.70056	3.30264e-18	6.49492e-18	1265.58	1283.41	0	0
ENSG00000185728	YTHDF3	636.68	-12.5723	1.4452	-8.69939	3.3366e-18	6.55838e-18	1252.98	1293.74	0	0
ENSG00000160570	DEDD2	635.642	-12.5701	1.44556	-8.69569	3.44722e-18	6.76895e-18	1217	1325.56	0	0
ENSG00000206561	COLQ	277.101	-8.9271	1.02906	-8.67503	4.13442e-18	8.09379e-18	529.797	576.332	1.16516	1.10893
ENSG00000100376	FAM118A	615.839	-12.5242	1.44523	-8.66592	4.47864e-18	8.75883e-18	1234.99	1228.36	0	0
ENSG00000237057	LINC02087	273.597	-8.90818	1.02852	-8.66118	4.66916e-18	9.12684e-18	542.39	549.666	2.33033	0
ENSG00000132517	SLC52A1	613.114	-12.5176	1.44569	-8.65858	4.77672e-18	9.33238e-18	1280.87	1171.59	0	0
ENSG00000163517	HDAC11	611.04	-12.5128	1.44535	-8.65727	4.83185e-18	9.43535e-18	1248.49	1195.67	0	0
ENSG00000228035	NGF-AS1	605.213	-12.499	1.44531	-8.64798	5.24192e-18	1.02258e-17	1226.9	1193.95	0	0
ENSG00000264061	FGF7P1	100.842	-6.45549	0.746854	-8.64358	5.44803e-18	1.06172e-17	189.792	209.028	2.33033	2.21785
ENSG00000143353	LYPLAL1	83.5573	-5.85513	0.677895	-8.63722	5.75954e-18	1.12187e-17	158.31	170.319	1.16516	4.43571
ENSG00000100523	DDHD1	268.763	-8.88273	1.02871	-8.63484	5.88084e-18	1.14492e-17	534.295	538.483	1.16516	1.10893
ENSG00000188612	SUMO2	593.058	-12.4701	1.44571	-8.62559	6.37621e-18	1.24012e-17	1137.85	1234.38	0	0
ENSG00000118960	HS1BP3	584.583	-12.4493	1.44563	-8.61166	7.20082e-18	1.3991e-17	1129.75	1208.58	0	0
ENSG00000188994	ZNF292	264.33	-8.85817	1.02897	-8.60877	7.38485e-18	1.43342e-17	540.591	514.398	2.33033	0
ENSG00000145808	ADAMTS19	98.784	-6.42426	0.746353	-8.60753	7.46531e-18	1.44832e-17	196.987	193.544	3.49549	1.10893
ENSG00000178104	PDE4DIP	198.77	-1.62677	0.189132	-8.60124	7.88579e-18	1.52684e-17	318.418	282.145	101.369	93.1499
ENSG00000143157	POGK	577.625	-12.4318	1.44541	-8.60087	7.91153e-18	1.5303e-17	1162.14	1148.36	0	0
ENSG00000233896	PDYN-AS1	77.9527	-2.77218	0.322348	-8.59995	7.97524e-18	1.54185e-17	140.32	131.61	22.1381	17.7428
ENSG00000116539	ASH1L	98.4609	-6.4198	0.746992	-8.5942	8.38475e-18	1.61861e-17	187.093	202.146	3.49549	1.10893
ENSG00000198353	HOXC4	565.765	-12.4019	1.44549	-8.57977	9.50613e-18	1.83235e-17	1119.86	1143.2	0	0
ENSG00000226370	LINC00375	563.674	-12.3965	1.44547	-8.57612	9.81289e-18	1.89054e-17	1125.26	1129.44	0	0
ENSG00000198691	ABCA4	550.105	-12.3614	1.44555	-8.55133	1.21673e-17	2.33257e-17	1103.67	1096.75	0	0
ENSG00000070010	UFD1	133.433	-7.28055	0.852684	-8.53838	1.36115e-17	2.60685e-17	285.137	245.156	2.33033	1.10893
ENSG00000225321	LINC01427	524.033	-12.2913	1.44573	-8.50179	1.86687e-17	3.55437e-17	1059.59	1036.54	0	0
ENSG00000230247	HNRNPH3P1	523.269	-12.2893	1.44577	-8.50019	1.89273e-17	3.59831e-17	1029.01	1064.06	0	0
ENSG00000186973	FAM183A	521.881	-12.2854	1.44572	-8.49781	1.93197e-17	3.67111e-17	1039.81	1047.72	0	0
ENSG00000100284	TOM1	507.364	-12.2447	1.44581	-8.4691	2.47288e-17	4.69206e-17	1010.12	1019.33	0	0
ENSG00000137965	IFI44	507.215	-12.2445	1.44653	-8.46475	2.56692e-17	4.86338e-17	957.053	1071.81	0	0
ENSG00000203805	PLPP4	240.939	-8.72503	1.03103	-8.46244	2.6184e-17	4.95849e-17	447.944	513.537	1.16516	1.10893
ENSG00000223891	OSER1-DT	499.63	-12.2227	1.44604	-8.45253	2.85068e-17	5.38785e-17	971.445	1027.07	0	0
ENSG00000260480	C2orf69P4	494.003	-12.206	1.44626	-8.43967	3.18222e-17	5.99988e-17	1027.21	948.797	0	0
ENSG00000117868	ESYT2	82.0579	-2.76446	0.327788	-8.43367	3.34996e-17	6.31308e-17	126.828	159.136	25.6336	16.6339
ENSG00000254264	IGKV3OR22-2	487.781	-12.1881	1.44644	-8.42629	3.56798e-17	6.71416e-17	930.069	1021.05	0	0
ENSG00000010278	CD9	485.996	-12.1824	1.44619	-8.4238	3.64455e-17	6.85162e-17	1002.93	941.055	0	0
ENSG00000100065	CARD10	484.107	-12.177	1.44597	-8.42134	3.72208e-17	6.99398e-17	967.847	968.582	0	0
ENSG00000198862	LTN1	141.666	-1.87352	0.222681	-8.41346	3.98078e-17	7.47647e-17	207.781	237.414	58.2582	63.2089
ENSG00000116191	RALGPS2	60.9809	-4.51283	0.537015	-8.40355	4.33164e-17	8.11582e-17	109.737	123.868	6.99099	3.32678
ENSG00000248505	LINC02380	60.6706	-4.20008	0.501248	-8.37925	5.32678e-17	9.94674e-17	127.727	102.363	8.15615	4.43571
ENSG00000087076	HSD17B14	225.088	-8.62583	1.02998	-8.37477	5.53322e-17	1.03223e-16	452.442	445.582	2.33033	0
ENSG00000187097	ENTPD5	459.303	-12.1014	1.44701	-8.36304	6.11231e-17	1.13862e-16	862.607	974.603	0	0
ENSG00000231770	TMEM44-AS1	454.329	-12.0855	1.44623	-8.35652	6.45953e-17	1.20042e-16	899.486	917.83	0	0
ENSG00000248893	FAM138E	453.724	-12.0834	1.44628	-8.3548	6.55464e-17	1.21693e-16	922.873	892.024	0	0
ENSG00000206535	LNP1	446.247	-12.0593	1.44663	-8.33611	7.6774e-17	1.42334e-16	927.37	857.616	0	0
ENSG00000089091	DZANK1	217.364	-8.57558	1.03084	-8.31902	8.86923e-17	1.64117e-16	414.663	452.464	2.33033	0
ENSG00000153107	ANAPC1	66.7853	-3.06793	0.368837	-8.31783	8.95865e-17	1.65692e-16	125.029	113.546	17.4775	11.0893
ENSG00000257173	AK6P2	1114.17	-11.9369	1.4354	-8.31608	9.092e-17	1.67999e-16	2159.67	2295.87	1.16516	0
ENSG00000165795	NDRG2	431.512	-12.0111	1.44642	-8.304	1.00659e-16	1.85818e-16	858.11	867.939	0	0
ENSG00000112175	BMP5	428.706	-12.0018	1.44657	-8.29671	1.07031e-16	1.97299e-16	837.422	877.401	0	0
ENSG00000160953	PWWP3A	115.698	-7.07417	0.853473	-8.28869	1.14499e-16	2.10865e-16	216.776	242.575	2.33033	1.10893
ENSG00000166503	HDGFL3	74.4113	-5.68083	0.686509	-8.27496	1.28502e-16	2.35647e-16	163.706	128.169	4.66066	1.10893
ENSG00000075188	NUP37	418.618	-11.9673	1.44655	-8.27302	1.30609e-16	2.39285e-16	839.221	835.251	0	0
ENSG00000170542	SERPINB9	413.261	-11.9486	1.44667	-8.25939	1.46413e-16	2.67609e-16	841.02	812.026	0	0
ENSG00000237352	LINC01358	113.851	-7.05238	0.855435	-8.2442	1.66274e-16	3.03624e-16	207.781	244.296	0	3.32678
ENSG00000259062	ACTN1-DT	406.447	-11.9246	1.44675	-8.24237	1.68834e-16	3.08106e-16	827.527	798.263	0	0
ENSG00000231068	KRTAP21-3	394.072	-11.8799	1.44712	-8.20937	2.22353e-16	4.03938e-16	816.733	759.554	0	0
ENSG00000100380	ST13	981.898	-11.7544	1.4354	-8.18893	2.63552e-16	4.77665e-16	1941.09	1985.33	1.16516	0
ENSG00000115290	GRB14	108.996	-6.98648	0.853368	-8.18696	2.67914e-16	4.85117e-16	212.279	220.21	3.49549	0
ENSG00000128908	INO80	61.6104	-3.21873	0.393393	-8.18198	2.79226e-16	5.05131e-16	109.737	112.686	15.1471	8.87142
ENSG00000211974	IGHV2-70D	382.028	-11.8351	1.44739	-8.17689	2.91262e-16	5.25924e-16	796.945	731.167	0	0
ENSG00000074201	CLNS1A	197.854	-8.43887	1.0323	-8.1748	2.96351e-16	5.34864e-16	420.06	369.024	2.33033	0
ENSG00000263725	FTLP13	376.609	-11.8149	1.44718	-8.1641	3.2385e-16	5.84224e-16	733.981	772.457	0	0
ENSG00000136110	CNMD	63.4057	-5.17718	0.634207	-8.16323	3.26191e-16	5.88174e-16	115.134	131.61	4.66066	2.21785
ENSG00000068097	HEATR6	368.184	-11.782	1.44721	-8.14117	3.91473e-16	7.03274e-16	750.171	722.565	0	0
ENSG00000273294	C1QTNF3-AMACR	161.062	-1.70946	0.210099	-8.13643	4.07121e-16	7.30106e-16	252.756	240.855	65.2492	85.3874
ENSG00000263327	TAPT1-AS1	191.854	-8.39543	1.03204	-8.13481	4.12596e-16	7.39513e-16	364.292	400.852	1.16516	1.10893
ENSG00000261780	LINC02582	364.342	-11.7669	1.44719	-8.13089	4.26139e-16	7.63433e-16	733.081	724.286	0	0
ENSG00000164626	KCNK5	363.825	-11.7647	1.44779	-8.12596	4.43823e-16	7.94383e-16	764.563	690.738	0	0
ENSG00000266227	NPM1P2	361.721	-11.7567	1.4473	-8.12317	4.54179e-16	8.12543e-16	709.695	737.189	0	0
ENSG00000109184	DCUN1D4	133.104	-1.84852	0.227647	-8.12009	4.65823e-16	8.3299e-16	209.58	207.307	50.1021	65.4267
ENSG00000165633	VSTM4	357.948	-11.7414	1.44727	-8.11279	4.94686e-16	8.83384e-16	718.689	713.103	0	0
ENSG00000216819	TUBB2BP1	358.064	-11.7421	1.44758	-8.11152	4.99912e-16	8.91896e-16	689.906	742.35	0	0
ENSG00000224546	EIF4BP3	354.38	-11.727	1.44732	-8.10257	5.38116e-16	9.58735e-16	706.996	710.523	0	0
ENSG00000116990	MYCL	356.43	-11.7356	1.44862	-8.10128	5.43861e-16	9.68527e-16	658.424	767.296	0	0
ENSG00000120332	TNN	186.763	-8.35596	1.03228	-8.09466	5.74235e-16	1.02215e-15	390.377	354.401	1.16516	1.10893
ENSG00000197746	PSAP	347.174	-11.6975	1.44756	-8.0808	6.43408e-16	1.14161e-15	677.313	711.383	0	0
ENSG00000188662	H1-9P	346.981	-11.6963	1.44772	-8.07913	6.52297e-16	1.15633e-15	718.689	669.233	0	0
ENSG00000143106	PSMA5	344.243	-11.685	1.44759	-8.07203	6.9137e-16	1.22448e-15	704.298	672.674	0	0
ENSG00000134365	CFHR4	343.402	-11.6814	1.44766	-8.06916	7.07807e-16	1.25302e-15	706.097	667.513	0	0
ENSG00000164877	MICALL2	342.062	-11.676	1.4475	-8.06631	7.24554e-16	1.2815e-15	681.81	686.437	0	0
ENSG00000241058	NSUN6	87.8494	-2.30929	0.286541	-8.0592	7.67946e-16	1.35516e-15	138.521	153.975	25.6336	33.2678
ENSG00000160299	PCNT	56.9203	-3.42947	0.425687	-8.05632	7.86231e-16	1.38554e-15	100.742	107.525	11.6516	7.76249
ENSG00000244073	RPS4XP6	337.096	-11.6548	1.44759	-8.05119	8.19938e-16	1.44428e-15	680.012	668.373	0	0
ENSG00000148942	SLC5A12	100.269	-2.20726	0.274372	-8.04477	8.64104e-16	1.52139e-15	168.204	161.717	26.7988	44.3571
ENSG00000147050	KDM6A	114.899	-2.02278	0.25151	-8.04255	8.79849e-16	1.54841e-15	196.987	172.039	38.4504	52.1196
ENSG00000088812	ATRN	103.732	-2.07666	0.258408	-8.03636	9.25494e-16	1.62726e-15	155.611	179.781	39.6156	39.9214
ENSG00000137033	IL33	181.187	-8.31248	1.03444	-8.03573	9.30245e-16	1.63487e-15	393.075	329.455	0	2.21785
ENSG00000215378	DEFT1P	179.02	-8.29473	1.03237	-8.03465	9.38442e-16	1.64853e-15	370.588	343.219	1.16516	1.10893
ENSG00000170412	GPRC5C	331.29	-11.6296	1.44782	-8.03249	9.55142e-16	1.67635e-15	680.012	645.148	0	0
ENSG00000221914	PPP2R2A	328.883	-11.6194	1.44794	-8.02481	1.01681e-15	1.78136e-15	636.836	678.695	0	0
ENSG00000240356	RPL23AP7	147.019	-1.6812	0.210052	-8.00371	1.20721e-15	2.11113e-15	218.575	229.673	71.0751	68.7535
ENSG00000133116	KL	321.013	-11.5845	1.44799	-8.00038	1.24035e-15	2.16713e-15	625.143	658.911	0	0
ENSG00000146090	RASGEF1C	66.9329	-2.89189	0.361476	-8.00022	1.24196e-15	2.16896e-15	104.34	131.61	15.1471	16.6339
ENSG00000009307	CSDE1	810.428	-11.4777	1.43653	-7.98986	1.35087e-15	2.35704e-15	1521.93	1718.67	0	1.10893
ENSG00000282968	AGGF1P10	94.7661	-2.15712	0.270051	-7.98783	1.37336e-15	2.39521e-15	153.812	155.696	39.6156	29.941
ENSG00000162761	LMX1A	154.933	-1.69145	0.212163	-7.97242	1.55599e-15	2.70764e-15	218.575	254.618	72.2402	74.2981
ENSG00000136634	IL10	308.177	-11.5256	1.44841	-7.95743	1.75653e-15	3.05251e-15	591.862	640.847	0	0
ENSG00000110900	TSPAN11	57.8573	-4.815	0.605299	-7.95474	1.79505e-15	3.11805e-15	96.245	127.309	2.33033	5.54464
ENSG00000171459	OR1L6	303.72	-11.5045	1.44818	-7.9441	1.95611e-15	3.39478e-15	597.259	617.621	0	0
ENSG00000116560	SFPQ	58.1097	-3.36891	0.424204	-7.94171	1.99405e-15	3.45888e-15	101.642	110.105	15.1471	5.54464
ENSG00000124784	RIOK1	301.287	-11.4927	1.4482	-7.93585	2.09051e-15	3.61833e-15	610.751	594.396	0	0
ENSG00000168234	TTC39C	82.1627	-2.44165	0.308282	-7.92018	2.37168e-15	4.09951e-15	153.812	123.868	22.1381	28.8321
ENSG00000100038	TOP3B	291.746	-11.4462	1.44862	-7.90147	2.75623e-15	4.75363e-15	603.555	563.429	0	0
ENSG00000165023	DIRAS2	289.505	-11.4355	1.44876	-7.89331	2.94268e-15	5.06846e-15	555.882	602.138	0	0
ENSG00000226419	SLC16A1-AS1	288.96	-11.4323	1.44888	-7.89042	3.0116e-15	5.18026e-15	604.455	551.386	0	0
ENSG00000154839	SKA1	287.072	-11.4231	1.44844	-7.88651	3.10742e-15	5.34037e-15	569.375	578.912	0	0
ENSG00000183629	GOLGA8G	127.444	-1.76473	0.224154	-7.87286	3.46615e-15	5.94372e-15	194.289	199.566	58.2582	57.6642
ENSG00000166173	LARP6	159.784	-8.13017	1.03374	-7.86478	3.69754e-15	6.33211e-15	301.328	335.477	2.33033	0
ENSG00000148841	ITPRIP	708.183	-11.283	1.43641	-7.85498	3.99836e-15	6.83222e-15	1355.53	1476.1	0	1.10893
ENSG00000249167	SEMA6A-AS2	92.9814	-6.75684	0.861551	-7.84264	4.41156e-15	7.53496e-15	206.882	161.717	0	3.32678
ENSG00000259040	BLOC1S5-TXNDC5	52.333	-3.60594	0.460688	-7.82728	4.9854e-15	8.50386e-15	98.044	95.4818	5.82582	9.98034
ENSG00000283428	CCDC195	269.025	-11.3295	1.44881	-7.81985	5.28852e-15	9.01092e-15	531.596	544.505	0	0
ENSG00000171533	MAP6	55.8495	-4.98779	0.637839	-7.81983	5.28962e-15	9.01092e-15	112.436	104.084	4.66066	2.21785
ENSG00000125753	VASP	268.858	-11.3287	1.44916	-7.81747	5.38941e-15	9.17688e-15	516.305	559.128	0	0
ENSG00000139083	ETV6	88.8495	-6.69015	0.856939	-7.80703	5.85493e-15	9.96082e-15	181.696	170.319	1.16516	2.21785
ENSG00000099260	PALMD	264.44	-11.3047	1.44888	-7.80234	6.07711e-15	1.03207e-14	525.3	532.462	0	0
ENSG00000206418	RAB12	670.831	-11.2047	1.43617	-7.80174	6.10582e-15	1.03649e-14	1322.24	1359.97	0	1.10893
ENSG00000124562	SNRPC	669.972	-11.2027	1.43613	-7.80062	6.1603e-15	1.04529e-14	1342.03	1336.75	0	1.10893
ENSG00000112306	RPS12	263.59	-11.3	1.44889	-7.79907	6.23649e-15	1.05637e-14	526.199	528.161	0	0
ENSG00000223629	DEFA8P	265.533	-11.3109	1.45039	-7.79857	6.26141e-15	1.06013e-14	487.521	574.611	0	0
ENSG00000197870	PRB3	263.199	-11.2978	1.44891	-7.79747	6.31614e-15	1.06846e-14	529.797	523	0	0
ENSG00000133422	MORC2	259.868	-11.2791	1.45031	-7.777	7.42664e-15	1.25359e-14	559.48	479.99	0	0
ENSG00000198911	SREBF2	55.4587	-4.97698	0.640273	-7.77322	7.65174e-15	1.29102e-14	116.034	98.9226	4.66066	2.21785
ENSG00000226145	KRT16P6	256.904	-11.2628	1.44913	-7.77212	7.71825e-15	1.30168e-14	524.4	503.215	0	0
ENSG00000229386	OR8B9P	644.827	-11.1476	1.43631	-7.7613	8.40651e-15	1.41591e-14	1264.68	1313.52	0	1.10893
ENSG00000144115	THNSL2	249.777	-11.2223	1.44918	-7.74387	9.64339e-15	1.62213e-14	501.913	497.194	0	0
ENSG00000172031	EPHX4	248.781	-11.2162	1.45012	-7.73469	1.03653e-14	1.74054e-14	528.898	466.227	0	0
ENSG00000163349	HIPK1	246.237	-11.2019	1.44962	-7.72751	1.09671e-14	1.83842e-14	473.13	511.817	0	0
ENSG00000215105	TTC3P1	50.5727	-4.41112	0.57115	-7.72322	1.1343e-14	1.89815e-14	91.7476	101.503	3.49549	5.54464
ENSG00000122873	CISD1	244.536	-11.1919	1.44949	-7.72126	1.15184e-14	1.92667e-14	474.929	503.215	0	0
ENSG00000177853	ZNF518A	84.3226	-6.61448	0.858002	-7.70916	1.26645e-14	2.11656e-14	161.008	172.9	1.16516	2.21785
ENSG00000274588	DGKK	240.783	-11.1694	1.44939	-7.70625	1.29567e-14	2.16446e-14	485.723	477.409	0	0
ENSG00000166787	SAA3P	240.646	-11.1685	1.44951	-7.70497	1.30877e-14	2.18541e-14	492.918	469.667	0	0
ENSG00000125726	CD70	238.69	-11.1569	1.44946	-7.6973	1.38973e-14	2.31761e-14	471.331	483.431	0	0
ENSG00000220586	TUBBP9	238.191	-11.1539	1.44956	-7.6947	1.41831e-14	2.36121e-14	465.034	487.732	0	0
ENSG00000116161	CACYBP	236.188	-11.1415	1.44951	-7.68641	1.51325e-14	2.51388e-14	478.527	466.227	0	0
ENSG00000274928	KRT89P	235.269	-11.136	1.4495	-7.68262	1.55867e-14	2.58713e-14	473.13	467.947	0	0
ENSG00000138778	CENPE	596.221	-11.0344	1.43644	-7.68179	1.56878e-14	2.60169e-14	1185.52	1198.25	0	1.10893
ENSG00000136944	LMX1B	595.918	-11.0337	1.43647	-7.68117	1.57647e-14	2.61221e-14	1177.43	1205.14	0	1.10893
ENSG00000253120	IGLV2-34	234.612	-11.1323	1.4509	-7.67271	1.68395e-14	2.78752e-14	432.653	505.796	0	0
ENSG00000129460	NGDN	139.617	-7.93424	1.03438	-7.67054	1.71269e-14	2.83188e-14	286.037	270.102	2.33033	0
ENSG00000232849	LINC00363	231.233	-11.1107	1.4509	-7.65778	1.89174e-14	3.12129e-14	497.416	427.518	0	0
ENSG00000122691	TWIST1	80.2637	-2.32519	0.303685	-7.65659	1.90934e-14	3.14899e-14	119.632	147.954	27.964	25.5053
ENSG00000189292	ALKAL2	225.933	-11.0777	1.44976	-7.64104	2.15481e-14	3.54631e-14	445.246	458.485	0	0
ENSG00000202215	RNU1-51P	225.746	-11.0767	1.45033	-7.63732	2.21789e-14	3.64548e-14	428.155	474.829	0	0
ENSG00000254959	INMT-MINDY4	224.379	-11.0675	1.44991	-7.63322	2.28964e-14	3.76183e-14	460.537	436.98	0	0
ENSG00000267134	LINC01924	60.2225	-2.77468	0.363731	-7.6284	2.37694e-14	3.90361e-14	103.441	106.664	17.4775	13.3071
ENSG00000253460	IGKV2OR22-3	220.547	-11.0427	1.44985	-7.61644	2.60761e-14	4.27159e-14	444.346	437.84	0	0
ENSG00000197498	RPF2	133.375	-7.86872	1.03466	-7.60515	2.8458e-14	4.6559e-14	267.147	264.08	1.16516	1.10893
ENSG00000254993	TRIM77BP	217.516	-11.0227	1.44999	-7.60194	2.91725e-14	4.76878e-14	442.547	427.518	0	0
ENSG00000226486	LINC01035	334.213	-5.45242	0.717713	-7.59693	3.03231e-14	4.95477e-14	655.725	651.169	23.3033	6.65356
ENSG00000177311	ZBTB38	546.014	-10.9073	1.43682	-7.59126	3.16807e-14	5.17008e-14	1117.16	1065.78	0	1.10893
ENSG00000154889	MPPE1	215.953	-11.0121	1.45073	-7.59072	3.18145e-14	5.18973e-14	456.939	406.873	0	0
ENSG00000175329	ISX	213.977	-10.9991	1.45005	-7.58531	3.31691e-14	5.40617e-14	433.552	422.357	0	0
ENSG00000100012	SEC14L3	62.5488	-5.75349	0.75873	-7.58306	3.37503e-14	5.49628e-14	126.828	118.707	4.66066	0
ENSG00000095303	PTGS1	212.548	-10.9898	1.45078	-7.5751	3.58838e-14	5.83149e-14	401.171	449.023	0	0
ENSG00000143126	CELSR2	209.782	-10.9708	1.45045	-7.56373	3.91661e-14	6.35693e-14	403.869	435.26	0	0
ENSG00000091483	FH	206.419	-10.9475	1.45084	-7.54566	4.50012e-14	7.29485e-14	391.276	434.399	0	0
ENSG00000278845	MRPL45	129.417	-7.82461	1.03698	-7.5456	4.50212e-14	7.29505e-14	278.841	236.554	1.16516	1.10893
ENSG00000042088	TDP1	205.355	-10.9398	1.45024	-7.54341	4.57853e-14	7.41576e-14	411.965	409.454	0	0
ENSG00000212802	RPL15P3	205.023	-10.9373	1.45042	-7.5408	4.67088e-14	7.55904e-14	420.96	399.131	0	0
ENSG00000230564	CALM1P2	203.772	-10.9284	1.45069	-7.53324	4.9498e-14	7.9971e-14	424.557	390.529	0	0
ENSG00000132646	PCNA	202.832	-10.9221	1.4504	-7.53037	5.0598e-14	8.15785e-14	397.573	413.755	0	0
ENSG00000249421	ADAMTS19-AS1	513.342	-10.8183	1.43693	-7.52873	5.12346e-14	8.25706e-14	1039.81	1012.45	0	1.10893
ENSG00000227336	LINC00434	201.895	-10.9149	1.4513	-7.5208	5.44412e-14	8.75206e-14	429.954	377.626	0	0
ENSG00000014123	UFL1	201.189	-10.9105	1.45079	-7.52035	5.46292e-14	8.77865e-14	384.98	419.776	0	0
ENSG00000154736	ADAMTS5	204.921	-10.9373	1.45446	-7.51983	5.48487e-14	8.81027e-14	352.599	467.087	0	0
ENSG00000089847	ANKRD24	198.767	-10.8925	1.45111	-7.50629	6.08284e-14	9.75062e-14	419.161	375.906	0	0
ENSG00000196539	OR2T3	198.022	-10.8874	1.4505	-7.50598	6.09722e-14	9.76964e-14	390.377	401.712	0	0
ENSG00000119402	FBXW2	500.369	-10.7814	1.43702	-7.50256	6.25847e-14	1.00239e-13	1013.72	986.646	0	1.10893
ENSG00000125166	GOT2	195.334	-10.8678	1.45069	-7.49143	6.81255e-14	1.09023e-13	380.483	400.852	0	0
ENSG00000260433	LINC01917	193.154	-10.8516	1.45071	-7.48015	7.42362e-14	1.18607e-13	377.784	394.83	0	0
ENSG00000226480	OR7H1P	193.134	-10.8514	1.45077	-7.47979	7.44409e-14	1.18885e-13	375.985	396.551	0	0
ENSG00000027001	MIPEP	75.6839	-2.26316	0.302578	-7.47958	7.45624e-14	1.1903e-13	125.928	124.729	22.1381	29.941
ENSG00000211690	TRGJ1	191.922	-10.8422	1.45064	-7.47408	7.7744e-14	1.23956e-13	383.181	384.508	0	0
ENSG00000187950	OVCH1	191.082	-10.8358	1.45068	-7.46948	8.05104e-14	1.28209e-13	384.98	379.347	0	0
ENSG00000183963	SMTN	189.333	-10.8223	1.45159	-7.45544	8.95662e-14	1.42222e-13	402.07	355.261	0	0
ENSG00000144057	ST6GAL2	186.438	-10.8004	1.45082	-7.44434	9.74323e-14	1.54523e-13	373.287	372.465	0	0
ENSG00000141867	BRD4	465.066	-10.6759	1.43733	-7.4276	1.10589e-13	1.7496e-13	912.079	947.077	0	1.10893
ENSG00000142864	SERBP1	463.885	-10.6721	1.43732	-7.42499	1.12791e-13	1.78299e-13	941.762	912.669	0	1.10893
ENSG00000136699	SMPD4	183.377	-10.7768	1.45145	-7.42481	1.12944e-13	1.78468e-13	349.001	384.508	0	0
ENSG00000266729	DSG1-AS1	182.556	-10.7702	1.45122	-7.42151	1.1579e-13	1.82668e-13	352.599	377.626	0	0
ENSG00000115216	NRBP1	182.636	-10.7704	1.4513	-7.42124	1.16027e-13	1.82968e-13	379.583	350.96	0	0
ENSG00000091409	ITGA6	182.703	-10.7715	1.45157	-7.42059	1.16598e-13	1.83746e-13	346.302	384.508	0	0
ENSG00000070961	ATP2B1	181.384	-10.7607	1.45099	-7.41614	1.20587e-13	1.89926e-13	363.392	362.143	0	0
ENSG00000189090	FAM25G	82.9683	-2.20723	0.297663	-7.41519	1.21453e-13	1.91214e-13	119.632	153.115	30.2943	28.8321
ENSG00000172020	GAP43	458.13	-10.6541	1.43731	-7.41248	1.23956e-13	1.95075e-13	905.783	925.572	1.16516	0
ENSG00000067704	IARS2	180.621	-10.7548	1.45114	-7.41126	1.25109e-13	1.96731e-13	352.599	369.885	0	0
ENSG00000016602	CLCA4	180.162	-10.7508	1.45118	-7.40832	1.27908e-13	2.01051e-13	369.689	350.96	0	0
ENSG00000188403	IGHV1OR15-9	72.0003	-6.38224	0.862979	-7.39559	1.40778e-13	2.20565e-13	153.812	130.75	2.33033	1.10893
ENSG00000124196	GTSF1L	177.856	-10.7321	1.45178	-7.39234	1.44264e-13	2.25845e-13	375.086	336.337	0	0
ENSG00000077147	TM9SF3	450.41	-10.6299	1.43809	-7.39165	1.45018e-13	2.26934e-13	850.014	950.517	0	1.10893
ENSG00000204172	AGAP9	177.093	-10.726	1.45132	-7.3905	1.46274e-13	2.28807e-13	364.292	344.079	0	0
ENSG00000162104	ADCY9	445.911	-10.6149	1.43749	-7.3843	1.53263e-13	2.39354e-13	909.38	873.1	1.16516	0
ENSG00000100528	CNIH1	442.467	-10.604	1.43778	-7.37527	1.64017e-13	2.55811e-13	850.014	918.69	1.16516	0
ENSG00000226807	MROH5	172.303	-10.6864	1.4517	-7.36127	1.82164e-13	2.83577e-13	358.895	330.316	0	0
ENSG00000167555	ZNF528	435.73	-10.5817	1.43756	-7.36085	1.82746e-13	2.8437e-13	884.195	857.616	0	1.10893
ENSG00000179938	GOLGA8J	69.7179	-6.33651	0.862204	-7.3492	1.99395e-13	3.10029e-13	143.018	132.47	1.16516	2.21785
ENSG00000213020	ZNF611	430.382	-10.5639	1.43757	-7.34842	2.0057e-13	3.1173e-13	867.105	853.315	0	1.10893
ENSG00000168175	MAPK1IP1L	168.88	-10.6576	1.45146	-7.3427	2.09326e-13	3.24949e-13	340.905	334.617	0	0
ENSG00000137073	UBAP2	112.422	-7.6213	1.03828	-7.34033	2.13075e-13	3.30636e-13	240.163	207.307	0	2.21785
ENSG00000176194	CIDEA	165.018	-10.6245	1.45172	-7.31852	2.50721e-13	3.88124e-13	322.016	338.057	0	0
ENSG00000224711	LINC01706	98.2929	-1.88078	0.257114	-7.31497	2.57446e-13	3.98375e-13	149.315	159.997	37.2853	46.5749
ENSG00000112379	ARFGEF3	167.123	-10.642	1.45504	-7.31391	2.59482e-13	4.01205e-13	376.885	291.607	0	0
ENSG00000184741	OR5AQ1P	164.345	-10.6182	1.45184	-7.3136	2.6008e-13	4.01971e-13	339.106	318.273	0	0
ENSG00000151348	EXT2	133.789	-1.66522	0.228152	-7.29872	2.90514e-13	4.48116e-13	220.374	186.663	58.2582	69.8624
ENSG00000204173	LRRC37A5P	409.942	-10.4935	1.43803	-7.29716	2.93904e-13	4.52986e-13	846.416	792.241	0	1.10893
ENSG00000215369	RPL37P3	407.348	-10.4847	1.43808	-7.29079	3.08131e-13	4.74349e-13	786.151	842.133	0	1.10893
ENSG00000148690	FRA10AC1	159.026	-10.5708	1.45193	-7.28052	3.32529e-13	5.10895e-13	324.714	311.391	0	0
ENSG00000154511	DIPK1A	62.1154	-2.59895	0.357158	-7.27675	3.41961e-13	5.24971e-13	118.732	94.6216	15.1471	19.9607
ENSG00000106511	MEOX2	67.3991	-6.28572	0.863901	-7.27597	3.43943e-13	5.27804e-13	125.029	141.072	3.49549	0
ENSG00000157103	SLC6A1	401.829	-10.4646	1.43871	-7.27358	3.5009e-13	5.37026e-13	851.813	754.393	0	1.10893
ENSG00000215203	GRXCR1	66.8577	-6.27436	0.862848	-7.27168	3.55042e-13	5.43977e-13	135.822	128.169	2.33033	1.10893
ENSG00000135094	SDS	157.247	-10.5546	1.45196	-7.26922	3.61569e-13	5.5376e-13	319.318	309.671	0	0
ENSG00000267204	LINC01782	155.361	-10.537	1.45239	-7.25498	4.01732e-13	6.15028e-13	323.815	297.628	0	0
ENSG00000169783	LINGO1	121.969	-1.7428	0.240336	-7.25151	4.12146e-13	6.30475e-13	174.5	201.286	47.7718	64.3178
ENSG00000115415	STAT1	154.589	-10.5297	1.45322	-7.24576	4.30028e-13	6.57311e-13	331.91	286.446	0	0
ENSG00000140948	ZCCHC14	153.787	-10.5224	1.45229	-7.24538	4.31242e-13	6.58908e-13	317.519	297.628	0	0
ENSG00000100916	BRMS1L	104.54	-7.515	1.03722	-7.24531	4.31437e-13	6.58946e-13	205.083	210.748	2.33033	0
ENSG00000116497	S100PBP	386.166	-10.4073	1.43827	-7.23594	4.62309e-13	7.04713e-13	796.045	747.511	0	1.10893
ENSG00000258532	LINC02305	151.85	-10.5045	1.45223	-7.23334	4.71275e-13	7.18098e-13	297.73	309.671	0	0
ENSG00000146950	SHROOM2	378.22	-10.3774	1.43827	-7.21522	5.38455e-13	8.18216e-13	736.679	775.037	1.16516	0
ENSG00000244091	RN7SL483P	150.842	-10.4953	1.45548	-7.21092	5.55769e-13	8.44196e-13	264.449	338.918	0	0
ENSG00000260458	KCNJ18	147.941	-10.4663	1.45314	-7.20254	5.90995e-13	8.97e-13	313.921	277.844	0	0
ENSG00000230750	SDAD1P2	146.387	-10.4511	1.45311	-7.19223	6.374e-13	9.64795e-13	309.423	276.123	0	0
ENSG00000143217	NECTIN4	146.925	-10.4563	1.45403	-7.19126	6.41967e-13	9.71329e-13	319.318	268.381	0	0
ENSG00000105676	ARMC6	144.265	-10.4303	1.45253	-7.18079	6.93112e-13	1.04831e-12	292.333	284.725	0	0
ENSG00000120952	PRAMEF2	143.384	-10.4219	1.45323	-7.17155	7.41513e-13	1.12064e-12	270.745	302.789	0	0
ENSG00000154059	IMPACT	141.781	-10.4054	1.45262	-7.16317	7.88306e-13	1.19043e-12	281.539	285.585	0	0
ENSG00000134812	CBLIF	141.479	-10.402	1.45292	-7.15939	8.10353e-13	1.22277e-12	293.232	272.682	0	0
ENSG00000149346	SLX4IP	129.232	-1.5958	0.222949	-7.15767	8.20581e-13	1.23772e-12	185.294	203.006	68.7447	59.8821
ENSG00000116288	PARK7	141.321	-10.4011	1.45416	-7.15267	8.51054e-13	1.28319e-12	259.052	306.23	0	0
ENSG00000233410	LINC01222	139.406	-10.3809	1.45274	-7.14576	8.94972e-13	1.34784e-12	280.64	276.983	0	0
ENSG00000229606	LINC01718	138.603	-10.3729	1.45312	-7.13837	9.44421e-13	1.42121e-12	266.248	288.166	0	0
ENSG00000175390	EIF3F	137.754	-10.3635	1.45319	-7.13154	9.92539e-13	1.49188e-12	286.936	264.08	0	0
ENSG00000144893	MED12L	136.366	-10.349	1.45296	-7.12271	1.05827e-12	1.58883e-12	277.941	267.521	0	0
ENSG00000138629	UBL7	133.871	-10.323	1.45439	-7.09782	1.26742e-12	1.89917e-12	246.459	289.026	0	0
ENSG00000078549	ADCYAP1R1	131.957	-10.3016	1.45317	-7.08909	1.34997e-12	2.01976e-12	268.047	259.779	0	0
ENSG00000138308	PLA2G12B	333.388	-10.1952	1.43891	-7.08541	1.38637e-12	2.07342e-12	648.529	683.856	1.16516	0
ENSG00000146918	NCAPG2	329.439	-10.1779	1.4388	-7.07383	1.50709e-12	2.24964e-12	661.122	655.47	1.16516	0
ENSG00000225980	OR7E19P	126.394	-10.2397	1.45343	-7.04516	1.85255e-12	2.75365e-12	250.957	254.618	0	0
ENSG00000141052	MYOCD	317.434	-10.1244	1.43904	-7.03548	1.98581e-12	2.94722e-12	625.143	643.427	1.16516	0
ENSG00000236831	YME1L1P1	124.596	-10.2186	1.45425	-7.02671	2.11455e-12	3.1335e-12	263.549	234.834	0	0
ENSG00000215218	UBE2QL1	122.181	-10.1903	1.45445	-7.00632	2.44671e-12	3.61744e-12	259.052	229.673	0	0
ENSG00000188042	ARL4C	119.424	-10.1577	1.45389	-6.98654	2.8174e-12	4.15286e-12	242.861	234.834	0	0
ENSG00000163576	EFHB	41.2283	-3.75829	0.538288	-6.98194	2.91127e-12	4.28959e-12	70.1599	83.4391	4.66066	6.65356
ENSG00000081189	MEF2C	87.3933	-7.25489	1.03971	-6.97782	2.99794e-12	4.4106e-12	170.902	176.34	2.33033	0
ENSG00000176024	ZNF613	117.605	-10.1357	1.45395	-6.97113	3.14396e-12	4.62192e-12	233.866	236.554	0	0
ENSG00000166831	RBPMS2	117.262	-10.1318	1.45456	-6.96551	3.27222e-12	4.80321e-12	222.173	246.876	0	0
ENSG00000154814	OXNAD1	116.638	-10.1234	1.45444	-6.96035	3.39426e-12	4.97672e-12	243.761	222.791	0	0
ENSG00000117834	SLC5A9	291.713	-10.0023	1.4395	-6.94846	3.69302e-12	5.4066e-12	573.872	591.815	1.16516	0
ENSG00000166130	IKBIP	56.7831	-6.03389	0.868477	-6.94766	3.71391e-12	5.43513e-12	117.833	105.804	3.49549	0
ENSG00000160307	S100B	114.155	-10.0925	1.45426	-6.93998	3.92145e-12	5.73022e-12	232.967	223.651	0	0
ENSG00000112238	PRDM13	113.695	-10.0868	1.45424	-6.93613	4.02993e-12	5.8843e-12	230.268	224.511	0	0
ENSG00000235665	LINC00298	113.929	-10.0903	1.45518	-6.93401	4.09086e-12	5.96878e-12	212.279	243.436	0	0
ENSG00000157653	C9orf43	109.961	-10.0386	1.45451	-6.90167	5.13954e-12	7.47079e-12	223.073	216.77	0	0
ENSG00000198824	CHAMP1	110.891	-10.0501	1.45759	-6.895	5.3863e-12	7.82364e-12	249.158	194.404	0	0
ENSG00000250885	LINC02061	109.394	-10.0309	1.4551	-6.89359	5.44035e-12	7.89918e-12	230.268	207.307	0	0
ENSG00000111247	RAD51AP1	109.013	-10.0257	1.45579	-6.88677	5.70754e-12	8.26859e-12	234.766	201.286	0	0
ENSG00000276430	FAM25C	68.8824	-2.13106	0.309879	-6.87708	6.10909e-12	8.83713e-12	111.536	112.686	29.1291	22.1785
ENSG00000123892	RAB38	108.456	-10.0181	1.45758	-6.87311	6.28185e-12	9.08028e-12	242.861	190.964	0	0
ENSG00000187026	KRTAP21-2	81.9669	-7.16218	1.04344	-6.864	6.6961e-12	9.67186e-12	146.616	178.921	2.33033	0
ENSG00000198089	SFI1	105.786	-9.98272	1.45485	-6.86168	6.80561e-12	9.82639e-12	214.977	208.168	0	0
ENSG00000161692	DBF4B	266.869	-9.87378	1.44009	-6.85637	7.06302e-12	1.01943e-11	545.089	521.279	0	1.10893
ENSG00000110400	NECTIN1	264.874	-9.86317	1.44008	-6.84903	7.43513e-12	1.07194e-11	519.903	538.483	0	1.10893
ENSG00000223508	RPL23AP53	264.278	-9.85985	1.44003	-6.84697	7.54318e-12	1.08671e-11	524.4	531.602	0	1.10893
ENSG00000005206	SPPL2B	102.843	-9.94227	1.45513	-6.83255	8.34172e-12	1.19953e-11	201.485	209.888	0	0
ENSG00000211782	TRAV8-1	103.128	-9.94548	1.45725	-6.82483	8.80312e-12	1.26494e-11	227.57	184.942	0	0
ENSG00000114529	C3orf52	102.071	-9.93107	1.45526	-6.82425	8.83863e-12	1.26957e-11	209.58	198.705	0	0
ENSG00000104714	ERICH1	258.369	-9.82675	1.44037	-6.82236	8.95591e-12	1.28499e-11	533.395	498.914	1.16516	0
ENSG00000089775	ZBTB25	257.601	-9.82276	1.44023	-6.82027	9.08679e-12	1.30281e-11	523.501	505.796	0	1.10893
ENSG00000115687	PASK	101.945	-9.92902	1.45609	-6.81896	9.17014e-12	1.31379e-11	217.676	190.103	0	0
ENSG00000110079	MS4A4A	101.855	-9.92866	1.45612	-6.81858	9.19422e-12	1.31627e-11	189.792	217.63	0	0
ENSG00000204277	LINC01993	257.509	-9.82175	1.44144	-6.81386	9.50109e-12	1.3597e-11	553.184	475.689	1.16516	0
ENSG00000242516	LINC00960	38.3476	-3.98816	0.585483	-6.81175	9.642e-12	1.37936e-11	73.7579	70.5361	4.66066	4.43571
ENSG00000163510	CWC22	100.116	-9.90309	1.45559	-6.80348	1.02124e-11	1.45774e-11	207.781	192.684	0	0
ENSG00000159625	DRC7	99.861	-9.90018	1.45655	-6.79701	1.06812e-11	1.52353e-11	184.395	215.049	0	0
ENSG00000259105	RPS3AP4	248.775	-9.77224	1.44098	-6.78169	1.18782e-11	1.69054e-11	522.601	471.388	0	1.10893
ENSG00000113595	TRIM23	248.339	-9.76948	1.4409	-6.7801	1.20095e-11	1.7086e-11	520.802	471.388	1.16516	0
ENSG00000226415	TPI1P1	97.2804	-9.86226	1.45614	-6.77289	1.26237e-11	1.79532e-11	184.395	204.727	0	0
ENSG00000147416	ATP6V1B2	97.2018	-9.86131	1.4572	-6.76728	1.31223e-11	1.86556e-11	177.199	211.608	0	0
ENSG00000232706	NUTM2HP	96.4791	-9.85009	1.4557	-6.76656	1.31879e-11	1.87419e-11	189.792	196.125	0	0
ENSG00000081041	CXCL2	96.6254	-9.85251	1.45617	-6.76606	1.32335e-11	1.88e-11	183.495	203.006	0	0
ENSG00000198900	TOP1	95.9213	-9.84209	1.45678	-6.75608	1.41776e-11	2.01264e-11	178.098	205.587	0	0
ENSG00000137251	TINAG	243.11	-9.73971	1.44273	-6.75088	1.46947e-11	2.08528e-11	437.15	534.182	0	1.10893
ENSG00000196167	COLCA1	237.448	-9.7048	1.44077	-6.73585	1.62974e-11	2.30598e-11	488.421	460.205	1.16516	0
ENSG00000163202	LCE3D	92.9597	-9.79649	1.45608	-6.72798	1.72038e-11	2.43069e-11	182.596	189.243	0	0
ENSG00000116106	EPHA4	92.2753	-9.78591	1.45628	-6.7198	1.81968e-11	2.56912e-11	178.998	190.103	0	0
ENSG00000134531	EMP1	91.4642	-9.77294	1.45619	-6.71133	1.92864e-11	2.71702e-11	183.495	182.362	0	0
ENSG00000186297	GABRA5	91.3955	-9.7721	1.45639	-6.70983	1.94852e-11	2.74305e-11	177.199	188.383	0	0
ENSG00000203972	GLYATL3	227.993	-9.64635	1.44081	-6.69509	2.15541e-11	3.031e-11	449.743	461.065	1.16516	0
ENSG00000183747	ACSM2A	222.759	-9.61298	1.44094	-6.67133	2.53488e-11	3.55304e-11	444.346	445.582	0	1.10893
ENSG00000160188	RSPH1	222.383	-9.61023	1.44092	-6.66949	2.56701e-11	3.59678e-11	447.944	440.421	1.16516	0
ENSG00000133961	NUMB	221.253	-9.6034	1.44134	-6.66283	2.6861e-11	3.75958e-11	424.557	459.345	0	1.10893
ENSG00000234456	MAGI2-AS3	86.2932	-9.68859	1.45751	-6.64735	2.9842e-11	4.1648e-11	182.596	162.577	0	0
ENSG00000156869	FRRS1	217.299	-9.57685	1.44104	-6.6458	3.01571e-11	4.20726e-11	435.351	432.679	1.16516	0
ENSG00000205189	ZBTB10	216.708	-9.57307	1.44119	-6.6425	3.08412e-11	4.30116e-11	441.648	424.077	0	1.10893
ENSG00000130363	RSPH3	85.9789	-9.68442	1.45915	-6.63703	3.2006e-11	4.462e-11	153.812	190.103	0	0
ENSG00000223572	CKMT1A	84.396	-9.65703	1.45711	-6.62753	3.41345e-11	4.74851e-11	166.405	171.179	0	0
ENSG00000253132	IGHV3-62	84.6023	-9.65982	1.4589	-6.62132	3.56006e-11	4.94538e-11	185.294	153.115	0	0
ENSG00000258647	LINC00930	83.2717	-9.63778	1.45738	-6.61308	3.76403e-11	5.22498e-11	161.908	171.179	0	0
ENSG00000263482	ANTXRLP1	145.027	-4.2332	0.641041	-6.60363	4.01214e-11	5.5674e-11	285.137	265.801	6.99099	22.1785
ENSG00000230866	LINC02558	68.3556	-6.89814	1.04471	-6.60289	4.03208e-11	5.59307e-11	142.119	129.03	1.16516	1.10893
ENSG00000125898	FAM110A	82.5676	-9.6257	1.45789	-6.6025	4.04274e-11	5.60585e-11	156.511	173.76	0	0
ENSG00000197880	MDS2	207.284	-9.50881	1.44152	-6.59636	4.21362e-11	5.83863e-11	425.457	402.572	0	1.10893
ENSG00000167088	SNRPD1	82.6746	-9.62792	1.45993	-6.59477	4.25918e-11	5.89967e-11	146.616	184.082	0	0
ENSG00000221616	MIR548H4	81.5906	-9.60805	1.45751	-6.59211	4.33609e-11	6.00405e-11	165.505	160.857	0	0
ENSG00000139597	N4BP2L1	202.23	-9.47314	1.44168	-6.5709	5.0013e-11	6.92022e-11	415.563	392.25	0	1.10893
ENSG00000261636	LINC02191	79.4401	-9.56931	1.45815	-6.56264	5.28645e-11	7.30697e-11	165.505	152.255	0	0
ENSG00000227963	RBM15-AS1	78.8637	-9.5585	1.45951	-6.54913	5.7875e-11	7.99667e-11	171.802	143.653	0	0
ENSG00000233304	LINC01346	77.3868	-9.53184	1.45812	-6.53707	6.27347e-11	8.66199e-11	154.712	154.835	0	0
ENSG00000145794	MEGF10	195.623	-9.42493	1.44305	-6.53125	6.52215e-11	8.99895e-11	420.96	360.422	0	1.10893
ENSG00000144730	IL17RD	194.517	-9.41698	1.44187	-6.53108	6.52978e-11	9.00628e-11	398.472	378.487	0	1.10893
ENSG00000227152	OR2T7	194.664	-9.4179	1.44253	-6.52873	6.63288e-11	9.14523e-11	411.965	365.584	0	1.10893
ENSG00000103264	FBXO31	76.556	-9.51606	1.45842	-6.52491	6.80417e-11	9.37807e-11	157.41	148.814	0	0
ENSG00000012232	EXTL3	66.1131	-2.10541	0.322929	-6.51972	7.04366e-11	9.70471e-11	111.536	103.224	18.6426	31.05
ENSG00000277741	GOLGA6L17P	188.993	-9.37539	1.44198	-6.50174	7.93984e-11	1.09278e-10	384.98	369.885	0	1.10893
ENSG00000126777	KTN1	188.097	-9.36859	1.44224	-6.49586	8.25618e-11	1.13511e-10	360.694	390.529	1.16516	0
ENSG00000111725	PRKAB1	73.9744	-9.46728	1.45971	-6.48574	8.8298e-11	1.21312e-10	137.621	158.276	0	0
ENSG00000136720	HS6ST1	62.3135	-6.764	1.04621	-6.46526	1.01125e-10	1.38641e-10	120.531	126.449	1.16516	1.10893
ENSG00000007047	MARK4	181.714	-9.3184	1.44212	-6.46161	1.03598e-10	1.41881e-10	366.99	358.702	1.16516	0
ENSG00000188388	GOLGA6L3	181.475	-9.3168	1.44217	-6.46029	1.04505e-10	1.43073e-10	366.091	358.702	0	1.10893
ENSG00000179776	CDH5	181.486	-9.31659	1.44317	-6.45564	1.07765e-10	1.47484e-10	386.779	338.057	0	1.10893
ENSG00000139287	TPH2	71.111	-9.40937	1.46005	-6.44454	1.15953e-10	1.58522e-10	151.114	133.331	0	0
ENSG00000128335	APOL2	177.812	-9.28753	1.44385	-6.43246	1.25556e-10	1.7147e-10	324.714	385.368	1.16516	0
ENSG00000100478	AP4S1	175.839	-9.27081	1.44247	-6.42705	1.30104e-10	1.77619e-10	360.694	341.498	1.16516	0
ENSG00000167604	NFKBID	69.6538	-9.38014	1.45968	-6.42617	1.30859e-10	1.78523e-10	135.822	142.793	0	0
ENSG00000165322	ARHGAP12	98.4503	-3.61231	0.562837	-6.41805	1.3803e-10	1.88241e-10	178.098	185.803	22.1381	7.76249
ENSG00000066405	CLDN18	68.8329	-9.36275	1.45976	-6.41391	1.41834e-10	1.9336e-10	139.42	135.911	0	0
ENSG00000232039	DEFT1P2	173.307	-9.25002	1.44239	-6.41299	1.4269e-10	1.94459e-10	345.403	346.659	1.16516	0
ENSG00000231427	LINC01445	172.095	-9.23971	1.44259	-6.40495	1.50422e-10	2.04709e-10	352.599	334.617	1.16516	0
ENSG00000163013	FBXO41	68.3045	-9.35207	1.46026	-6.40441	1.50956e-10	2.05363e-10	130.425	142.793	0	0
ENSG00000176290	OR4K3	68.2751	-9.35159	1.46069	-6.40216	1.53192e-10	2.08187e-10	127.727	145.373	0	0
ENSG00000215545	DEFB116	66.3495	-9.31007	1.46046	-6.37474	1.83272e-10	2.48457e-10	128.627	136.771	0	0
ENSG00000149089	APIP	66.046	-9.30385	1.46189	-6.36427	1.96215e-10	2.65743e-10	120.531	143.653	0	0
ENSG00000273749	CYFIP1	37.0685	-4.98007	0.782505	-6.36426	1.96228e-10	2.65743e-10	79.1548	64.5148	3.49549	1.10893
ENSG00000121900	TMEM54	65.3135	-9.28704	1.46055	-6.35861	2.03587e-10	2.7542e-10	132.224	129.03	0	0
ENSG00000104112	SCG3	65.3233	-9.28721	1.46059	-6.35855	2.03665e-10	2.7543e-10	133.124	128.169	0	0
ENSG00000183644	HOATZ	65.8909	-9.2991	1.46263	-6.35779	2.04671e-10	2.76694e-10	145.717	117.847	0	0
ENSG00000100342	APOL1	163.36	-9.16499	1.44285	-6.35199	2.12552e-10	2.87248e-10	322.016	330.316	0	1.10893
ENSG00000136099	PCDH8	64.8343	-9.27663	1.46068	-6.35092	2.14037e-10	2.89155e-10	127.727	131.61	0	0
ENSG00000187764	SEMA4D	57.7288	-6.65251	1.04784	-6.34878	2.17024e-10	2.93077e-10	114.235	114.406	1.16516	1.10893
ENSG00000242550	SERPINB10	65.0013	-9.27952	1.46261	-6.34451	2.23138e-10	3.00926e-10	143.018	116.987	0	0
ENSG00000214003	ATP5PBP3	64.1498	-9.26145	1.46101	-6.33908	2.31144e-10	3.11508e-10	124.129	132.47	0	0
ENSG00000185231	MC2R	64.5014	-9.26975	1.46247	-6.33842	2.32141e-10	3.12633e-10	116.933	141.072	0	0
ENSG00000237257	MTND2P8	63.7099	-9.25152	1.46112	-6.33179	2.42333e-10	3.26133e-10	123.23	131.61	0	0
ENSG00000196159	FAT4	159.337	-9.12838	1.44309	-6.32556	2.52309e-10	3.39442e-10	326.513	309.671	1.16516	0
ENSG00000141401	IMPA2	56.9078	-6.63128	1.04876	-6.32296	2.566e-10	3.45096e-10	117.833	107.525	1.16516	1.10893
ENSG00000167106	FAM102A	64.4347	-9.26659	1.46621	-6.32012	2.61368e-10	3.51386e-10	150.214	107.525	0	0
ENSG00000203799	CCDC162P	81.8138	-1.80958	0.28665	-6.31286	2.73919e-10	3.68004e-10	141.219	113.546	31.4595	41.0303
ENSG00000244107	RN7SL250P	62.3509	-9.22063	1.46204	-6.3067	2.85052e-10	3.82697e-10	116.933	132.47	0	0
ENSG00000085662	AKR1B1	153.139	-9.0711	1.44325	-6.28519	3.27451e-10	4.38861e-10	310.323	301.069	1.16516	0
ENSG00000113600	C9	55.847	-6.60616	1.05142	-6.28306	3.31979e-10	4.44776e-10	100.742	120.428	0	2.21785
ENSG00000273590	SMIM11B	61.0027	-9.18807	1.46279	-6.2812	3.35979e-10	4.4998e-10	131.325	112.686	0	0
ENSG00000267652	NPM1P1	60.5715	-9.17897	1.463	-6.27409	3.51695e-10	4.70866e-10	111.536	130.75	0	0
ENSG00000111186	WNT5B	151.253	-9.05301	1.44369	-6.27073	3.59349e-10	4.80782e-10	314.82	289.026	1.16516	0
ENSG00000159461	AMFR	35.5239	-4.91663	0.784489	-6.2673	3.67359e-10	4.91161e-10	75.5568	61.9342	3.49549	1.10893
ENSG00000196188	CTSE	59.6043	-9.15503	1.46208	-6.26166	3.80899e-10	5.08563e-10	121.431	116.987	0	0
ENSG00000117691	NENF	59.5749	-9.15449	1.46202	-6.26154	3.81196e-10	5.08786e-10	118.732	119.567	0	0
ENSG00000198574	SH2D1B	59.6338	-9.15557	1.46234	-6.26092	3.82704e-10	5.10623e-10	124.129	114.406	0	0
ENSG00000155850	SLC26A2	54.6058	-6.57291	1.04999	-6.25995	3.85094e-10	5.13634e-10	105.24	110.965	0	2.21785
ENSG00000009830	POMT2	149.998	-9.0412	1.44438	-6.25959	3.85992e-10	5.14655e-10	319.318	279.564	0	1.10893
ENSG00000175985	PLEKHD1	150.537	-9.04694	1.44572	-6.25773	3.90625e-10	5.20655e-10	268.946	332.036	1.16516	0
ENSG00000213799	ZNF845	58.2748	-9.12254	1.46242	-6.23796	4.43302e-10	5.89855e-10	117.833	115.266	0	0
ENSG00000228789	HCG22	59.564	-9.15526	1.46823	-6.23556	4.50159e-10	5.98774e-10	98.044	140.212	0	0
ENSG00000165861	ZFYVE1	144.878	-8.99118	1.4437	-6.22787	4.72811e-10	6.28472e-10	282.439	295.908	1.16516	0
ENSG00000176246	OR4L1	58.6744	-9.13359	1.46924	-6.21655	5.08215e-10	6.75302e-10	95.3455	139.352	0	0
ENSG00000162929	SANBR	143.344	-8.97535	1.44414	-6.21501	5.13214e-10	6.81711e-10	299.529	272.682	1.16516	0
ENSG00000203943	SAMD13	56.8382	-9.08595	1.46453	-6.20398	5.5052e-10	7.30515e-10	124.129	103.224	0	0
ENSG00000003147	ICA1	56.2313	-9.07144	1.46336	-6.19906	5.68027e-10	7.53489e-10	107.938	116.987	0	0
ENSG00000138823	MTTP	54.9704	-9.03836	1.46346	-6.17601	6.57414e-10	8.70278e-10	110.637	109.245	0	0
ENSG00000233395	LINC00841	134.779	-8.8867	1.44417	-6.15351	7.57875e-10	1.0019e-09	263.549	274.403	1.16516	0
ENSG00000177990	DPY19L2	135.248	-8.89206	1.44558	-6.15122	7.68903e-10	1.01579e-09	247.359	292.467	1.16516	0
ENSG00000274391	TPTE	53.3767	-8.99627	1.46432	-6.14365	8.06454e-10	1.06467e-09	102.541	110.965	0	0
ENSG00000115539	PDCL3	52.9761	-8.98515	1.46417	-6.1367	8.42533e-10	1.11155e-09	105.24	106.664	0	0
ENSG00000143742	SRP9	131.916	-8.85518	1.44483	-6.12886	8.85119e-10	1.16734e-09	277.042	249.457	1.16516	0
ENSG00000142675	CNKSR1	131.143	-8.84693	1.44431	-6.12535	9.04843e-10	1.19294e-09	265.348	258.059	1.16516	0
ENSG00000246922	UBAP1L	49.4292	-6.42577	1.05259	-6.10473	1.02975e-09	1.35531e-09	102.541	92.9013	1.16516	1.10893
ENSG00000106153	CHCHD2	128.363	-8.81613	1.44495	-6.10132	1.05193e-09	1.38405e-09	268.047	244.296	0	1.10893
ENSG00000156510	HKDC1	49.1496	-6.41665	1.05222	-6.09819	1.07278e-09	1.41053e-09	95.3455	98.9226	2.33033	0
ENSG00000077327	SPAG6	125.688	-8.78539	1.44476	-6.08085	1.19548e-09	1.57078e-09	258.153	243.436	1.16516	0
ENSG00000093009	CDC45	122.918	-8.75335	1.44577	-6.05444	1.40903e-09	1.84825e-09	261.75	228.812	0	1.10893
ENSG00000196832	OR11G2	49.0463	-8.87376	1.46577	-6.05398	1.4131e-09	1.85296e-09	99.843	96.342	0	0
ENSG00000172965	MIR4435-2HG	45.966	-2.38115	0.393795	-6.04666	1.47878e-09	1.93647e-09	83.6522	70.5361	17.4775	12.1982
ENSG00000234551	LINC01309	48.6063	-8.86076	1.46596	-6.04433	1.50029e-09	1.96332e-09	98.9435	95.4818	0	0
ENSG00000169679	BUB1	48.7144	-8.86326	1.46857	-6.03531	1.58658e-09	2.07484e-09	108.838	86.0197	0	0
ENSG00000228315	GUSBP11	48.2745	-8.85017	1.4688	-6.02545	1.68644e-09	2.20321e-09	107.938	85.1595	0	0
ENSG00000118680	MYL12B	47.7167	-8.83418	1.46631	-6.02478	1.69337e-09	2.21151e-09	96.245	94.6216	0	0
ENSG00000158077	NLRP14	118.933	-8.70534	1.4456	-6.02197	1.72312e-09	2.24961e-09	250.057	224.511	1.16516	0
ENSG00000141161	UNC45B	117.574	-8.68881	1.44539	-6.01139	1.83935e-09	2.39653e-09	243.761	225.372	1.16516	0
ENSG00000143751	SDE2	46.8466	-8.80756	1.46675	-6.0048	1.91565e-09	2.49343e-09	95.3455	92.0411	0	0
ENSG00000248528	LINC02058	116.176	-8.67171	1.44517	-6.0005	1.96713e-09	2.55871e-09	233.866	229.673	1.16516	0
ENSG00000144642	RBMS3	54.52	-2.01786	0.338562	-5.96011	2.52072e-09	3.27551e-09	84.5517	90.3207	22.1381	21.0696
ENSG00000147854	UHRF2	45.0257	-6.29095	1.0565	-5.95454	2.608e-09	3.38666e-09	94.446	83.4391	0	2.21785
ENSG00000196591	HDAC2	109.866	-8.59176	1.44614	-5.94114	2.83038e-09	3.67297e-09	208.681	229.673	0	1.10893
ENSG00000133302	SLF1	72.3675	-1.72721	0.292919	-5.89654	3.71203e-09	4.80905e-09	104.34	117.847	38.4504	28.8321
ENSG00000211456	SACM1L	104.782	-8.52333	1.44687	-5.89088	3.84151e-09	4.97513e-09	196.088	221.931	0	1.10893
ENSG00000116580	GON4L	257.114	-6.46284	1.09798	-5.8861	3.95411e-09	5.11925e-09	514.506	502.355	10.4865	1.10893
ENSG00000092607	TBX15	245.642	-2.95488	0.502176	-5.88415	4.00098e-09	5.17649e-09	445.246	424.937	76.9009	35.4857
ENSG00000107130	NCS1	103.821	-8.50816	1.45276	-5.85655	4.72574e-09	6.09388e-09	244.66	169.459	1.16516	0
ENSG00000140280	LYSMD2	95.525	-8.38892	1.44705	-5.79725	6.74115e-09	8.66888e-09	195.188	185.803	0	1.10893
ENSG00000154723	ATP5PF	38.6443	-8.53046	1.47196	-5.79532	6.819e-09	8.76407e-09	72.8584	81.7187	0	0
ENSG00000163631	ALB	40.3231	-6.13048	1.05935	-5.787	7.16553e-09	9.20639e-09	77.3558	81.7187	0	2.21785
ENSG00000251056	ANKRD20A17P	73.8041	-1.61332	0.279358	-5.77511	7.69007e-09	9.8738e-09	111.536	110.965	36.1201	36.5946
ENSG00000050748	MAPK9	88.0397	-8.27112	1.44967	-5.70551	1.15998e-08	1.48398e-08	158.31	192.684	1.16516	0
ENSG00000100218	RSPH14	29.934	-3.09804	0.544788	-5.6867	1.2952e-08	1.65643e-08	50.3712	56.773	8.15615	4.43571
ENSG00000109943	CRTAM	85.9155	-8.23526	1.44882	-5.68413	1.3148e-08	1.68038e-08	181.696	160.857	0	1.10893
ENSG00000248329	APELA	84.9908	-8.21925	1.44829	-5.67515	1.38565e-08	1.76976e-08	174.5	164.298	1.16516	0
ENSG00000184276	DEFB108B	82.4442	-8.17622	1.44873	-5.64372	1.66418e-08	2.12202e-08	159.209	169.459	0	1.10893
ENSG00000143641	GALNT2	75.3339	-4.51625	0.803915	-5.61782	1.93377e-08	2.46255e-08	168.204	120.428	10.4865	2.21785
ENSG00000222038	POTEJ	53.918	-1.85717	0.334987	-5.54402	2.95603e-08	3.75326e-08	87.2502	81.7187	25.6336	21.0696
ENSG00000077585	GPR137B	67.0175	-7.8765	1.45213	-5.42411	5.82442e-08	7.35677e-08	125.029	141.932	0	1.10893
ENSG00000207158	RNU6-929P	66.666	-7.86843	1.4514	-5.42128	5.91724e-08	7.47157e-08	132.224	133.331	0	1.10893
ENSG00000204160	ZDHHC18	62.6225	-7.77758	1.45345	-5.3511	8.74193e-08	1.10132e-07	115.134	134.191	1.16516	0
ENSG00000124194	GDAP1L1	59.5824	-7.70528	1.45365	-5.30064	1.15399e-07	1.45005e-07	112.436	124.729	1.16516	0
ENSG00000070182	SPTB	223.689	-5.24037	0.995429	-5.26443	1.40624e-07	1.76473e-07	399.372	472.248	19.8078	3.32678
ENSG00000156030	MIDEAS	54.4212	-7.57318	1.45503	-5.20481	1.94195e-07	2.43073e-07	112.436	104.084	1.16516	0
ENSG00000133475	GGT2	54.216	-7.5676	1.45532	-5.19995	1.99344e-07	2.49437e-07	113.335	102.363	1.16516	0
ENSG00000162654	GBP4	22.2897	-7.73488	1.49711	-5.16654	2.38466e-07	2.98005e-07	52.1702	36.9885	0	0
ENSG00000228122	MTND1P17	30.3039	-2.50333	0.485289	-5.15844	2.49014e-07	3.10888e-07	55.7681	47.3108	8.15615	9.98034
ENSG00000158234	FAIM	49.7087	-7.4424	1.45691	-5.10835	3.24981e-07	4.0469e-07	94.446	103.224	1.16516	0
ENSG00000099999	RNF215	20.852	-7.64052	1.49624	-5.10649	3.28205e-07	4.08574e-07	38.6779	44.7302	0	0
ENSG00000131944	FAAP24	20.4219	-7.6103	1.49702	-5.08363	3.7028e-07	4.60361e-07	38.6779	43.0098	0	0
ENSG00000106384	MOGAT3	48.1402	-7.39691	1.45802	-5.07324	3.91093e-07	4.86082e-07	89.9486	101.503	0	1.10893
ENSG00000197619	ZNF615	47.3235	-7.3708	1.4576	-5.0568	4.26356e-07	5.29231e-07	92.6471	95.4818	1.16516	0
ENSG00000005469	CROT	247.343	-7.41078	1.46958	-5.04279	4.58796e-07	5.69135e-07	500.114	483.431	5.82582	0
ENSG00000134758	RNF138	19.5617	-7.54788	1.49922	-5.03455	4.78973e-07	5.93596e-07	38.6779	39.5691	0	0
ENSG00000180530	NRIP1	59.9998	-1.58043	0.314802	-5.0204	5.15647e-07	6.38639e-07	80.9538	98.9226	27.964	32.1589
ENSG00000172687	ZNF738	17.6165	-7.39613	1.50759	-4.90592	9.29898e-07	1.14694e-06	37.7784	32.6875	0	0
ENSG00000258537	FRMD6-AS2	47.8937	-1.68375	0.345889	-4.8679	1.1279e-06	1.3872e-06	75.5568	70.5361	23.3033	22.1785
ENSG00000163788	SNRK	42.6645	-1.77304	0.370016	-4.79179	1.65301e-06	2.02724e-06	69.2604	62.7944	18.6426	19.9607
ENSG00000242247	ARFGAP3	15.9834	-7.25763	1.52126	-4.77079	1.83506e-06	2.24767e-06	26.0851	37.8487	0	0
ENSG00000125304	TM9SF2	458.581	-8.03765	1.68488	-4.77045	1.83814e-06	2.25073e-06	931.868	895.465	6.99099	0
ENSG00000163482	STK36	116.688	-4.42742	0.944187	-4.68914	2.74359e-06	3.34887e-06	244.66	201.286	17.4775	3.32678
ENSG00000198125	MB	14.5665	-7.12119	1.52919	-4.65684	3.21095e-06	3.91564e-06	34.1805	24.0855	0	0
ENSG00000270816	LINC00221	13.8133	-7.04668	1.53149	-4.60119	4.20077e-06	5.10986e-06	24.2861	30.9671	0	0
ENSG00000123992	DNPEP	13.6474	-7.02798	1.53042	-4.59219	4.38628e-06	5.33051e-06	28.7836	25.8059	0	0
ENSG00000133818	RRAS2	257.951	-7.2587	1.58643	-4.5755	4.75087e-06	5.76998e-06	507.31	517.838	0	6.65356
ENSG00000156049	GNA14	19.1901	-3.36369	0.737	-4.56404	5.01793e-06	6.09241e-06	26.9846	43.0098	2.33033	4.43571
ENSG00000220248	ZNF402P	13.1583	-6.97653	1.53637	-4.54091	5.60121e-06	6.7921e-06	23.3866	29.2467	0	0
ENSG00000144134	RABL2A	17.6619	-3.51731	0.775163	-4.53751	5.69234e-06	6.90045e-06	30.5825	34.4079	2.33033	3.32678
ENSG00000260456	C16orf95	37.6234	-1.70758	0.390616	-4.37152	1.23387e-05	1.486e-05	56.6676	58.4934	19.8078	15.525
ENSG00000004468	CD38	72.9371	-5.67594	1.32407	-4.28672	1.81329e-05	2.17774e-05	152.013	134.191	0	5.54464
ENSG00000100023	PPIL2	20.3553	-2.62247	0.625385	-4.19337	2.74838e-05	3.29365e-05	26.9846	43.0098	6.99099	4.43571
ENSG00000280457	DUX4L2	9.66843	-6.53127	1.57628	-4.14348	3.42072e-05	4.0918e-05	18.8892	19.7845	0	0
ENSG00000181873	IBA57	8.81806	-6.3975	1.59509	-4.01074	6.05296e-05	7.21156e-05	19.7887	15.4835	0	0
ENSG00000219592	NCSTNP1	8.60301	-6.36171	1.60121	-3.97305	7.09576e-05	8.43586e-05	19.7887	14.6233	0	0
ENSG00000237289	CKMT1B	8.85735	-6.40284	1.61327	-3.96886	7.22173e-05	8.58036e-05	23.3866	12.0428	0	0
ENSG00000173212	MAB21L3	357.534	-7.3186	1.84494	-3.96684	7.2831e-05	8.65063e-05	674.615	746.651	0	8.87142
ENSG00000257164	LINC02451	290.773	-7.15148	1.81568	-3.93874	8.19097e-05	9.72005e-05	583.766	571.171	8.15615	0
ENSG00000062716	VMP1	13.2538	-3.40914	0.886954	-3.84365	0.000121219	0.000143279	25.1856	23.2253	3.49549	1.10893
ENSG00000151376	ME3	7.25378	-6.11661	1.63114	-3.74991	0.000176901	0.000208333	14.3918	14.6233	0	0
ENSG00000087460	GNAS	13.8755	-5.58236	1.52068	-3.67096	0.000241641	0.000284059	24.2861	30.1069	0	1.10893
ENSG00000166396	SERPINB7	224.925	-6.64463	1.84295	-3.60543	0.000311641	0.000365684	445.246	445.582	0	8.87142
ENSG00000067248	DHX29	6.19818	-5.88797	1.69189	-3.48012	0.000501191	0.000586687	16.1908	8.60197	0	0
ENSG00000101144	BMP7	12.0765	-5.37892	1.54919	-3.47209	0.000516416	0.000604144	17.0902	30.1069	0	1.10893
ENSG00000145779	TNFAIP8	99.7828	-1.67825	0.490799	-3.41942	0.000627551	0.000732615	165.505	138.492	64.0841	31.05
ENSG00000146373	RNF217	18.9412	-1.90823	0.564423	-3.38084	0.000722639	0.000842608	29.683	30.1069	9.32132	6.65356
ENSG00000179314	WSCD1	18.2329	-1.84229	0.574383	-3.20742	0.00133932	0.00154958	25.1856	31.8273	8.15615	7.76249
ENSG00000182400	TRAPPC6B	4.42867	-5.40308	1.81473	-2.97734	0.00290764	0.00334021	11.6933	6.02138	0	0
ENSG00000223756	TSSC2	4.17434	-5.31953	1.81951	-2.92361	0.00346001	0.00396304	8.09538	8.60197	0	0
ENSG00000198791	CNOT7	3.92982	-5.23381	1.87193	-2.79595	0.00517472	0.00590095	5.39692	10.3224	0	0
ENSG00000174564	IL20RB	52.8644	-4.70733	1.76038	-2.67404	0.00749438	0.00851365	114.235	89.4605	0	7.76249
ENSG00000100347	SAMM50	3.33378	-4.9929	2.00108	-2.4951	0.0125922	0.0142216	9.89435	3.44079	0	0
ENSG00000249297	LINC02174	9.54851	-1.9129	0.886176	-2.1586	0.0308809	0.0345155	20.6882	9.46216	5.82582	2.21785
ENSG00000165671	NSD1	5.68912	-2.49893	1.19306	-2.09455	0.0362114	0.0404268	8.99486	10.3224	2.33033	1.10893
ENSG00000181090	EHMT1	7.38759	-2.07235	0.991153	-2.09084	0.0365421	0.0407844	15.2913	8.60197	2.33033	3.32678
ENSG00000103404	USP31	9.52364	-1.67892	0.808398	-2.07685	0.0378151	0.0421809	15.2913	13.7631	3.49549	5.54464
ENSG00000134013	LOXL2	23.5164	-3.46836	1.7581	-1.97279	0.0485192	0.0537963	45.8738	40.4292	0	7.76249
ENSG00000168746	LINC01620	3.58579	-3.53089	1.85759	-1.9008	0.0573286	0.0633649	6.2964	6.88157	1.16516	0
ENSG00000118308	IRAG2	4.29312	-2.71345	1.44217	-1.8815	0.0599038	0.0661171	6.2964	8.60197	1.16516	1.10893
ENSG00000069943	PIGB	3.3665	-3.44553	1.89622	-1.81705	0.0692098	0.0762367	7.19589	5.16118	0	1.10893
ENSG00000197386	HTT	4.08789	-2.63047	1.45984	-1.80189	0.0715629	0.0787841	7.19589	6.88157	1.16516	1.10893
ENSG00000206077	ZDHHC11B	3.4002	-3.44383	1.92603	-1.78804	0.0737691	0.0811669	8.99486	3.44079	1.16516	0
ENSG00000248323	LUCAT1	3.31739	-3.42656	1.96475	-1.74401	0.0811567	0.0891691	2.69846	9.46216	0	1.10893
ENSG00000117461	PIK3R3	1.99438	-4.25248	2.44204	-1.74137	0.0816192	0.0896518	5.39692	2.58059	0	0
ENSG00000182902	SLC25A18	3.14163	-3.3371	1.93256	-1.72678	0.0842071	0.0924683	6.2964	5.16118	0	1.10893
ENSG00000226321	CROCC2	2.92099	-3.2049	1.98002	-1.61861	0.10553	0.115524	4.49743	6.02138	1.16516	0
ENSG00000089335	ZNF302	1.76951	-4.08023	2.5859	-1.57788	0.114594	0.125163	4.49743	2.58059	0	0
ENSG00000091622	PITPNM3	5.09075	-1.78711	1.18875	-1.50335	0.132748	0.144586	6.2964	9.46216	3.49549	1.10893
ENSG00000203721	LINC00862	4.18936	-1.97338	1.42153	-1.38821	0.165072	0.178939	10.7938	2.58059	1.16516	2.21785
ENSG00000105708	ZNF14	4.69012	-1.62836	1.2368	-1.31659	0.187975	0.202973	8.99486	5.16118	3.49549	1.10893
ENSG00000203876	ADD3-AS1	2.27161	-2.81499	2.18861	-1.2862	0.198374	0.213905	5.39692	2.58059	0	1.10893
ENSG00000196639	HRH1	2.26602	-2.78927	2.16915	-1.28588	0.198484	0.213964	3.59794	4.30098	1.16516	0
ENSG00000057657	PRDM1	1.31976	-3.65802	3.04565	-1.20106	0.229727	0.246958	2.69846	2.58059	0	0
ENSG00000233963	ATP8A2P3	1.31976	-3.65802	3.04565	-1.20106	0.229727	0.246958	2.69846	2.58059	0	0
ENSG00000243317	STMP1	1.30994	-3.64822	3.07836	-1.18512	0.235971	0.25346	1.79897	3.44079	0	0
ENSG00000137343	ATAT1	1.30012	-3.63822	3.17246	-1.14681	0.251459	0.269797	0.899486	4.30098	0	0
ENSG00000213639	PPP1CB	2.78219	-1.93502	1.78455	-1.08432	0.278225	0.297939	4.49743	4.30098	2.33033	0
ENSG00000051108	HERPUD1	1.80222	-2.43252	2.42182	-1.00442	0.315179	0.336121	1.79897	4.30098	0	1.10893
ENSG00000198646	NCOA6	1.80222	-2.43252	2.42182	-1.00442	0.315179	0.336121	1.79897	4.30098	0	1.10893
ENSG00000280739	EIF1B-AS1	1.10471	-3.40088	3.41588	-0.99561	0.31944	0.340385	2.69846	1.72039	0	0
ENSG00000086696	HSD17B2	1.10471	-3.40088	3.41588	-0.99561	0.31944	0.340385	2.69846	1.72039	0	0
ENSG00000169031	COL4A3	1.09489	-3.38906	3.43304	-0.987189	0.32355	0.34467	1.79897	2.58059	0	0
ENSG00000100344	PNPLA3	1.60123	-2.19435	2.54693	-0.861565	0.388927	0.412167	1.79897	3.44079	1.16516	0
ENSG00000135241	PNPLA8	1.12436	-3.42516	4.11649	-0.832059	0.405376	0.428546	4.49743	0	0	0
ENSG00000225746	MEG8	0.879841	-3.07305	3.96737	-0.774582	0.438586	0.462021	1.79897	1.72039	0	0
ENSG00000088448	ANKRD10	0.870019	-3.05802	4.04215	-0.756533	0.44933	0.472697	0.899486	2.58059	0	0
ENSG00000092931	MFSD11	0.870019	-3.05802	4.04215	-0.756533	0.44933	0.472697	0.899486	2.58059	0	0
ENSG00000101474	APMAP	0.870019	-3.05802	4.04215	-0.756533	0.44933	0.472697	0.899486	2.58059	0	0
ENSG00000159256	MORC3	1.396	-1.94447	2.71921	-0.715087	0.474555	0.498424	2.69846	1.72039	1.16516	0
ENSG00000125354	SEPTIN6	1.37212	-1.95439	2.73886	-0.713577	0.475489	0.499135	1.79897	2.58059	0	1.10893
ENSG00000248708	LINC02144	0.664792	-2.66805	4.8562	-0.54941	0.582724	0.605504	1.79897	0.860197	0	0
ENSG00000235160	LINC02248	0.664792	-2.66805	4.8562	-0.54941	0.582724	0.605504	1.79897	0.860197	0	0
ENSG00000257599	OVCH1-AS1	0.449743	-2.10209	4.89015	-0.429862	0.667296	0.692063	1.79897	0	0	0
ENSG00000085415	SEH1L	0.449743	-2.10209	4.89015	-0.429862	0.667296	0.692063	1.79897	0	0	0
ENSG00000204887	KRTAP1-4	0.449743	-2.10209	4.89015	-0.429862	0.667296	0.692063	1.79897	0	0	0
ENSG00000146540	C7orf50	0.439921	-2.07305	4.89227	-0.423739	0.671756	0.69576	0.899486	0.860197	0	0
ENSG00000177885	GRB2	0.439921	-2.07305	4.89227	-0.423739	0.671756	0.69576	0.899486	0.860197	0	0
ENSG00000117016	RIMS3	0.430098	-2.04352	4.89447	-0.417515	0.676301	0.699722	0	1.72039	0	0
ENSG00000184220	CMSS1	0.430098	-2.04352	4.89447	-0.417515	0.676301	0.699722	0	1.72039	0	0
ENSG00000248174	LINC02268	0.430098	-2.04352	4.89447	-0.417515	0.676301	0.699722	0	1.72039	0	0

## Sheet: 4C.Red.White.Diff.Upreg
Gene	symbol	baseMean	log2FoldChange	lfcSE	stat	pvalue	padj	rep1.white	rep2.white	rep1.red	rep2.red
ENSG00000113645	WWC1	2894.9	7.95082	0.202447	39.2736	0	0	26.9846	19.7845	5789.7	5743.13
ENSG00000136895	GARNL3	2798.08	6.5219	0.132295	49.2981	0	0	57.5671	62.7944	5706.98	5364.99
ENSG00000165487	MICU2	1426.42	5.61147	0.139268	40.2926	0	0	66.562	48.171	2797.56	2793.39
ENSG00000137821	LRRC49	2878.52	4.90166	0.0827945	59.2028	0	0	166.405	205.587	5620.76	5521.35
ENSG00000198793	MTOR	1343.22	4.68979	0.112898	41.5403	0	0	89.9486	110.105	2566.86	2605.98
ENSG00000198732	SMOC1	1155.87	4.39258	0.113643	38.6526	0	0	101.642	108.385	2157.89	2255.56
ENSG00000117395	EBNA1BP2	1198.8	4.24098	0.108092	39.235	0	0	113.335	127.309	2232.46	2322.09
ENSG00000168824	NSG1	2532.23	4.04793	0.077864	51.9872	0	0	273.444	303.649	4584.92	4966.89
ENSG00000147650	LRP12	2553.42	4.03771	0.0743718	54.2909	0	0	268.946	316.552	4720.08	4908.11
ENSG00000224078	SNHG14	2501.3	3.99639	0.0710931	56.2135	0	0	283.338	306.23	4681.63	4734.01
ENSG00000183032	SLC25A21	1192.9	3.81083	0.0978897	38.9298	0	0	152.913	164.298	2225.46	2228.94
ENSG00000184012	TMPRSS2	1207.27	3.77834	0.0968442	39.0146	0	0	167.304	160.857	2224.3	2276.63
ENSG00000133687	TMTC1	1461.93	3.67698	0.0894583	41.1027	0	0	219.475	204.727	2797.56	2625.94
ENSG00000182621	PLCB1	4036.05	3.58961	0.0522676	68.6775	0	0	619.746	618.481	7416.27	7489.69
ENSG00000078114	NEBL	1802.34	3.52553	0.0790018	44.626	0	0	283.338	292.467	3422.09	3211.45
ENSG00000152377	SPOCK1	1219.68	3.45005	0.0903339	38.1922	0	0	208.681	200.426	2241.78	2227.83
ENSG00000231672	DIRC3	1231.71	3.42921	0.0897657	38.2018	0	0	203.284	215.049	2266.25	2242.25
ENSG00000179869	ABCA13	1353.11	3.41992	0.0854856	40.0058	0	0	227.57	234.834	2453.84	2496.2
ENSG00000185046	ANKS1B	1300.94	3.31328	0.0857947	38.6187	0	0	232.967	242.575	2338.49	2389.74
ENSG00000183722	LHFPL6	1625.59	3.27545	0.078317	41.8229	0	0	315.72	293.327	2881.45	3011.85
ENSG00000198597	ZNF536	1819.58	3.07754	0.0730517	42.1282	0	0	362.493	407.733	3304.41	3203.69
ENSG00000141068	KSR1	3442.28	2.93877	0.0519386	56.5817	0	0	807.739	781.059	6177.7	6002.62
ENSG00000162670	BRINP3	2022.26	2.872	0.0656952	43.7171	0	0	506.411	466.227	3570.07	3546.35
ENSG00000170624	SGCD	3092.18	2.84296	0.0537361	52.9059	0	0	780.754	732.888	5394.71	5460.36
ENSG00000157445	CACNA2D3	1766.01	2.80832	0.0700559	40.0868	0	0	422.758	459.345	3049.24	3132.72
ENSG00000144619	CNTN4	3438.6	2.77244	0.0568816	48.7404	0	0	899.486	856.756	6217.32	5780.84
ENSG00000140015	KCNH5	5521.76	2.20754	0.0383132	57.6184	0	0	1996.86	1934.58	9080.13	9075.46
ENSG00000281641	SAMD12-AS1	1488.79	6.51981	0.178249	36.5771	6.61397e-293	3.38009e-291	35.08	29.2467	2898.93	2991.89
ENSG00000160190	SLC37A1	1088.98	5.21351	0.142961	36.4681	3.55833e-291	1.79488e-289	53.9692	60.2138	2161.38	2080.35
ENSG00000169946	ZFPM2	1194.99	3.77027	0.103874	36.2967	1.82706e-288	9.09781e-287	176.299	150.534	2129.92	2323.2
ENSG00000185305	ARL15	1046.35	4.1062	0.113705	36.1127	1.43303e-285	7.04542e-284	129.526	100.643	1969.13	1986.09
ENSG00000259786	LINC02109	1264.66	3.12438	0.0866965	36.0381	2.11733e-284	1.01527e-282	246.459	273.543	2316.35	2222.29
ENSG00000154864	PIEZO2	1988.73	2.32375	0.0651281	35.6797	8.15976e-279	3.86494e-277	626.042	697.62	3352.18	3279.1
ENSG00000149256	TENM4	1225.24	6.06512	0.170729	35.5249	2.02707e-276	9.26252e-275	38.6779	33.5477	2422.38	2406.37
ENSG00000111913	RIPOR2	1140.06	3.17357	0.0925583	34.2873	1.21486e-257	4.91513e-256	246.459	209.028	2057.68	2047.08
ENSG00000104237	RP1	922.003	4.98943	0.146513	34.0544	3.49138e-254	1.36975e-252	53.0697	59.3536	1823.48	1752.11
ENSG00000261440	DUX4L45	1020.32	5.65979	0.166982	33.8945	8.021e-252	3.08451e-250	41.3764	37.8487	2043.7	1958.37
ENSG00000082805	ERC1	893.061	4.05835	0.119879	33.8539	3.1821e-251	1.2117e-249	99.843	102.363	1723.28	1646.76
ENSG00000143156	NME7	881.849	4.42824	0.131879	33.578	3.51025e-247	1.28621e-245	79.1548	77.4177	1739.59	1631.23
ENSG00000137968	SLC44A5	859.252	4.30712	0.128435	33.5355	1.46635e-246	5.32272e-245	76.4563	88.6003	1644.05	1627.91
ENSG00000169126	ODAD2	889.309	5.13499	0.155516	33.019	4.33446e-239	1.48983e-237	40.4769	57.6332	1708.13	1751
ENSG00000156113	KCNMA1	1651.34	2.66018	0.080824	32.9133	1.41905e-237	4.83474e-236	411.065	490.312	2933.89	2770.1
ENSG00000172995	ARPP21	1004.66	3.20814	0.0976956	32.8381	1.68283e-236	5.63458e-235	203.284	189.243	1859.6	1766.52
ENSG00000253329	IGLV3-30	1031.66	3.17096	0.0972456	32.6077	3.18533e-233	1.03099e-231	199.686	212.469	1921.36	1793.14
ENSG00000166147	FBN1	822.675	4.40247	0.135056	32.5972	4.48883e-233	1.44088e-231	71.9589	76.5575	1528.7	1613.49
ENSG00000124491	F13A1	880.217	3.76212	0.115724	32.5093	7.8713e-232	2.46549e-230	112.436	129.03	1591.62	1687.79
ENSG00000164597	COG5	807.372	4.86238	0.151822	32.0269	4.60546e-225	1.39747e-223	58.4666	49.0312	1592.78	1529.21
ENSG00000150394	CDH8	1283.23	2.65306	0.0828553	32.0205	5.66016e-225	1.70419e-223	378.684	326.015	2211.48	2216.75
ENSG00000170959	DCDC1	1279.08	2.49302	0.0779987	31.9623	3.64877e-224	1.08182e-222	369.689	401.712	2162.55	2182.37
ENSG00000130021	PUDP	929.133	5.93428	0.188789	31.4334	7.07708e-217	1.97751e-215	28.7836	30.9671	1851.45	1805.33
ENSG00000079841	RIMS1	925.281	5.95036	0.190134	31.2955	5.37118e-215	1.49012e-213	25.1856	33.5477	1806.01	1836.38
ENSG00000078142	PIK3C3	2337.64	1.71217	0.0547367	31.2802	8.67864e-215	2.39063e-213	1066.79	1119.12	3627.16	3537.48
ENSG00000134278	SPIRE1	894.505	3.15334	0.100839	31.2712	1.1501e-214	3.12376e-213	187.093	174.62	1593.95	1622.36
ENSG00000218336	TENM3	806.615	5.3137	0.170292	31.2034	9.57186e-214	2.58174e-212	38.6779	40.4292	1543.84	1603.51
ENSG00000151952	TMEM132D	2383.52	1.69027	0.0544972	31.0158	3.30575e-211	8.73438e-210	1155.84	1100.19	3587.54	3690.51
ENSG00000258144	LINC02406	738.646	4.544	0.148068	30.6886	8.07616e-207	2.07734e-205	71.0594	50.7516	1413.35	1419.43
ENSG00000230006	ANKRD36BP2	1377	2.17731	0.0710757	30.6337	4.3561e-206	1.10582e-204	498.315	498.914	2267.41	2243.36
ENSG00000077092	RARB	918.499	2.97988	0.097602	30.5309	1.01244e-204	2.52072e-203	203.284	209.888	1666.19	1594.64
ENSG00000144036	EXOC6B	761.227	3.62187	0.11898	30.4409	1.57976e-203	3.8834e-202	122.33	106.664	1408.68	1407.23
ENSG00000232284	GNG12-AS1	919.291	6.15152	0.202202	30.4226	2.75823e-203	6.73771e-202	26.9846	24.0855	1813	1813.1
ENSG00000166833	NAV2	1845.01	2.10873	0.0694586	30.3595	1.8801e-202	4.50761e-201	742.976	646.868	2981.66	3008.52
ENSG00000138792	ENPEP	1846.55	8.12406	0.268397	30.2688	2.94957e-201	7.0283e-200	13.4923	12.903	3627.16	3732.65
ENSG00000144451	SPAG16	715.343	4.64665	0.153659	30.2401	7.05144e-201	1.66999e-199	45.8738	63.6546	1367.9	1383.94
ENSG00000153339	TRAPPC8	708.022	4.35542	0.144549	30.1311	1.89441e-199	4.43246e-198	68.3609	63.6546	1306.15	1393.92
ENSG00000231304	SGO1-AS1	740.558	3.77831	0.126118	29.9584	3.41766e-197	7.9013e-196	89.9486	110.965	1357.42	1403.9
ENSG00000042781	USH2A	896.784	2.90939	0.0971225	29.9559	3.68966e-197	8.47967e-196	216.776	204.727	1600.94	1564.7
ENSG00000169330	MINAR1	1364.74	2.16737	0.0724456	29.9172	1.17573e-196	2.65497e-195	510.009	484.291	2207.99	2256.67
ENSG00000163171	CDC42EP3	706.9	4.6393	0.15532	29.8693	4.93574e-196	1.10175e-194	61.1651	48.171	1315.47	1402.79
ENSG00000113638	TTC33	2365.7	1.61447	0.0541464	29.8167	2.37289e-195	5.23653e-194	1143.25	1186.21	3507.15	3626.19
ENSG00000176406	RIMS2	767.604	3.40129	0.114535	29.6966	8.50457e-194	1.8662e-192	128.627	136.771	1366.74	1438.28
ENSG00000174837	ADGRE1	789.549	5.83105	0.198498	29.3759	1.11691e-189	2.38356e-188	26.0851	28.3865	1558.99	1544.74
ENSG00000234377	OBI1-AS1	816.524	3.07135	0.104851	29.2925	1.29173e-188	2.72666e-187	165.505	181.502	1478.59	1440.5
ENSG00000166446	CDYL2	1036.19	2.48568	0.0851539	29.1905	2.56017e-187	5.34607e-186	312.122	315.692	1780.37	1736.58
ENSG00000198961	PJA2	9050.61	11.6283	0.401036	28.9957	7.45333e-185	1.52362e-183	2.69846	8.60197	18177.7	18013.4
ENSG00000147724	FAM135B	944.438	2.67347	0.0922588	28.978	1.24666e-184	2.5219e-183	263.549	248.597	1604.43	1661.17
ENSG00000158019	BABAM2	1186.63	2.38569	0.0833612	28.6187	3.9306e-180	7.82896e-179	372.387	389.669	2069.33	1915.12
ENSG00000122012	SV2C	792.752	3.21449	0.11248	28.5784	1.24722e-179	2.47153e-178	137.621	170.319	1443.64	1419.43
ENSG00000112851	ERBIN	618.532	4.74707	0.167346	28.3667	5.20429e-177	1.01067e-175	44.9743	43.87	1194.29	1190.99
ENSG00000131941	RHPN2	693.047	3.3878	0.119631	28.3188	2.02768e-176	3.89877e-175	116.933	124.729	1239.74	1290.79
ENSG00000152092	ASTN1	1251.21	2.43567	0.086446	28.1756	1.16463e-174	2.20656e-173	422.758	358.702	2056.52	2166.84
ENSG00000157107	FCHO2	609.564	4.08826	0.145766	28.0467	4.37945e-173	8.17779e-172	62.964	72.2565	1167.5	1135.54
ENSG00000188677	PARVB	768.875	3.51897	0.12589	27.9527	6.11891e-172	1.13171e-170	105.24	141.072	1362.08	1467.11
ENSG00000166862	CACNG2	643.573	3.67256	0.131585	27.9103	2.00043e-171	3.66494e-170	87.2502	99.7828	1166.33	1220.93
ENSG00000172260	NEGR1	1504.42	1.84157	0.0662061	27.8157	2.80493e-170	5.09082e-169	647.63	664.932	2365.28	2339.84
ENSG00000149124	GLYAT	589.899	4.57502	0.16507	27.7156	4.5285e-169	8.1054e-168	52.1702	43.0098	1125.55	1138.87
ENSG00000143502	SUSD4	597.817	4.58034	0.166734	27.471	3.89901e-166	6.7606e-165	57.5671	38.7089	1161.67	1133.32
ENSG00000006432	MAP3K9	591.624	4.63526	0.169591	27.3321	1.7652e-164	3.02029e-163	54.8687	36.9885	1153.51	1121.13
ENSG00000071909	MYO3B	564.458	4.28842	0.157385	27.2479	1.75887e-163	2.98317e-162	53.9692	55.9128	1078.94	1069.01
ENSG00000165078	CPA6	596.392	4.34938	0.159949	27.1922	8.02262e-163	1.33733e-161	44.0748	67.0953	1125.55	1148.85
ENSG00000128833	MYO5C	560.247	4.36554	0.163439	26.7105	3.5542e-157	5.68087e-156	44.0748	59.3536	1047.48	1090.08
ENSG00000139970	RTN1	1194.29	2.03824	0.0763426	26.6986	4.88201e-157	7.77121e-156	456.039	479.13	1898.05	1943.95
ENSG00000196628	TCF4	554.792	4.03676	0.151463	26.6518	1.70627e-156	2.70496e-155	57.5671	69.6759	1043.99	1047.94
ENSG00000189144	ZNF573	635.563	5.7984	0.220045	26.3509	5.00682e-153	7.68636e-152	27.8841	17.2039	1260.71	1236.45
ENSG00000227036	LINC00511	1073.89	2.11709	0.0806043	26.2653	4.78579e-152	7.23269e-151	406.568	398.271	1719.78	1770.96
ENSG00000104044	OCA2	1603.95	1.66479	0.063634	26.1619	7.21286e-151	1.07336e-149	780.754	757.833	2415.39	2461.82
ENSG00000114904	NEK4	540.059	5.09181	0.195992	25.9797	8.39996e-149	1.22193e-147	27.8841	33.5477	1048.65	1050.15
ENSG00000135905	DOCK10	1342.81	8.11194	0.313248	25.8962	7.35372e-148	1.06178e-146	8.99486	10.3224	2647.25	2704.67
ENSG00000182463	TSHZ2	997.533	2.22951	0.0861172	25.8893	8.7894e-148	1.26437e-146	365.191	336.337	1667.35	1621.25
ENSG00000146648	EGFR	616.554	5.8135	0.224764	25.8648	1.65655e-147	2.37418e-146	18.8892	24.0855	1245.56	1177.68
ENSG00000234948	LINC01524	1235.55	1.97819	0.0765389	25.8456	2.72935e-147	3.89735e-146	523.501	477.409	1956.31	1984.98
ENSG00000248869	LINC02511	551.253	5.32555	0.208735	25.5135	1.39705e-143	1.96599e-142	29.683	24.0855	1032.34	1118.91
ENSG00000119522	DENND1A	527.869	5.07994	0.199139	25.5095	1.54642e-143	2.16834e-142	23.3866	36.9885	1025.35	1025.76
ENSG00000101557	USP14	511.599	4.7224	0.185327	25.4814	3.16734e-143	4.42516e-142	30.5825	43.87	970.582	1001.36
ENSG00000154188	ANGPT1	531.107	3.66005	0.143722	25.4661	4.6827e-143	6.51886e-142	83.6522	72.2565	991.555	976.965
ENSG00000167258	CDK12	567.357	5.63222	0.221417	25.4371	9.79624e-143	1.35888e-141	23.3866	21.5049	1103.41	1121.13
ENSG00000127603	MACF1	922.432	2.20685	0.0869698	25.3749	4.76956e-142	6.56914e-141	329.212	327.735	1513.55	1519.23
ENSG00000142875	PRKACB	565.039	5.5421	0.219295	25.2724	6.42807e-141	8.76022e-140	21.5877	25.8059	1158.17	1054.59
ENSG00000151414	NEK7	664.694	6.22125	0.246572	25.231	1.83163e-140	2.48743e-139	17.0902	18.0641	1238.57	1385.05
ENSG00000141027	NCOR1	528.479	3.75428	0.149139	25.173	7.91673e-140	1.06396e-138	63.8635	81.7187	964.757	1003.58
ENSG00000148357	HMCN2	512.485	5.10151	0.203252	25.0995	5.03968e-139	6.7265e-138	24.2861	33.5477	1020.68	971.42
ENSG00000134516	DOCK2	542.878	3.33938	0.133096	25.09	6.39889e-139	8.5114e-138	98.9435	96.342	990.39	985.836
ENSG00000139734	DIAPH3	1034.44	2.02526	0.0807225	25.0891	6.53414e-139	8.66164e-138	404.769	411.174	1666.19	1655.63
ENSG00000215421	ZNF407	873.282	2.32666	0.0927678	25.0804	8.13298e-139	1.07444e-137	301.328	279.564	1428.49	1483.74
ENSG00000163006	CCDC138	524.288	3.53812	0.14121	25.0557	1.51245e-138	1.98457e-137	85.4512	80.8585	946.114	984.727
ENSG00000168671	UGT3A2	777.281	2.47146	0.0990446	24.953	1.98283e-137	2.58434e-136	243.761	231.393	1292.17	1341.8
ENSG00000069869	NEDD4	521.291	3.79736	0.152375	24.9211	4.39511e-137	5.70923e-136	78.2553	61.9342	940.288	1004.69
ENSG00000184384	MAML2	497.255	5.1261	0.207032	24.7599	2.42598e-135	3.13041e-134	22.4872	32.6875	962.426	971.42
ENSG00000161133	USP41	493.248	4.79359	0.19453	24.6419	4.49445e-134	5.66767e-133	41.3764	27.5263	989.225	914.865
ENSG00000134376	CRB1	1057.73	2.21837	0.0900514	24.6345	5.39643e-134	6.78308e-133	406.568	342.358	1745.42	1736.58
ENSG00000156831	NSMCE2	483.268	4.1796	0.169846	24.6082	1.03134e-133	1.29218e-132	49.4717	51.6118	873.874	958.113
ENSG00000183826	BTBD9	609.697	3.15853	0.128516	24.577	2.22832e-133	2.77398e-132	134.923	110.965	1137.2	1055.7
ENSG00000110693	SOX6	1399.47	1.73648	0.0708281	24.5168	9.77117e-133	1.20864e-131	662.921	629.664	2099.63	2205.66
ENSG00000126067	PSMB2	617.577	2.83222	0.115953	24.4255	9.16958e-132	1.12349e-130	147.516	156.556	1067.29	1098.95
ENSG00000118690	ARMC2	548.127	3.10859	0.127517	24.3778	2.94352e-131	3.5505e-130	115.134	112.686	981.069	983.618
ENSG00000183778	B3GALT5	484.566	3.87139	0.159945	24.2045	1.99366e-129	2.36078e-128	57.5671	66.2352	947.279	867.181
ENSG00000104723	TUSC3	717.974	2.48786	0.103877	23.95	9.23251e-127	1.06723e-125	223.972	210.748	1189.63	1247.54
ENSG00000129636	ITFG1	472.391	3.54963	0.148981	23.8261	1.79121e-125	2.0462e-124	78.2553	70.5361	868.048	872.726
ENSG00000112137	PHACTR1	559.085	6.12201	0.257267	23.7963	3.64453e-125	4.15113e-124	14.3918	17.2039	1106.91	1097.84
ENSG00000155011	DKK2	462.713	3.60342	0.151471	23.7895	4.29189e-125	4.87418e-124	70.1599	70.5361	854.066	856.092
ENSG00000138246	DNAJC13	621.688	6.49505	0.273823	23.7199	2.24864e-124	2.53887e-123	14.3918	12.903	1260.71	1198.75
ENSG00000230666	CEACAM22P	437.869	3.93752	0.166589	23.6361	1.63861e-123	1.83941e-122	55.7681	51.6118	817.946	826.151
ENSG00000255772	LINC01479	490.821	5.70435	0.243286	23.4471	1.41451e-121	1.56523e-120	20.6882	16.3437	965.922	960.331
ENSG00000245164	LINC00861	607.308	3.03395	0.129717	23.3889	5.54391e-121	6.0655e-120	115.134	148.814	1047.48	1117.8
ENSG00000075420	FNDC3B	747.527	7.13576	0.305495	23.3581	1.14151e-120	1.24191e-119	12.5928	8.60197	1522.87	1446.04
ENSG00000113805	CNTN3	428.225	4.83338	0.207008	23.3488	1.41834e-120	1.53878e-119	30.5825	27.5263	809.79	845.003
ENSG00000225914	TSBP1-AS1	840.272	7.43231	0.318427	23.3407	1.71155e-120	1.85172e-119	12.5928	6.88157	1593.95	1747.67
ENSG00000054118	THRAP3	596.733	2.80292	0.120203	23.3183	2.89426e-120	3.12259e-119	160.109	139.352	1020.68	1066.79
ENSG00000137802	MAPKBP1	663.304	6.79134	0.291657	23.2854	6.23493e-120	6.70816e-119	8.09538	15.4835	1363.24	1266.39
ENSG00000136250	AOAH	825.755	2.21224	0.095042	23.2764	7.68881e-120	8.24954e-119	278.841	307.09	1383.05	1334.04
ENSG00000171428	NAT1	438.195	5.11338	0.220709	23.168	9.56691e-119	1.01802e-117	18.8892	30.1069	859.892	843.894
ENSG00000163288	GABRB1	455.186	5.46035	0.236275	23.1101	3.66605e-118	3.89042e-117	17.0902	23.2253	885.525	894.904
ENSG00000250048	LINC00603	650.265	2.47811	0.107461	23.0606	1.15268e-117	1.21329e-116	199.686	196.125	1117.39	1087.86
ENSG00000157680	DGKI	875.533	2.03112	0.0881499	23.0416	1.78412e-117	1.87284e-116	337.307	350.96	1412.18	1401.68
ENSG00000047621	C12orf4	424.529	3.78078	0.164207	23.0245	2.6525e-117	2.76201e-116	54.8687	60.2138	793.477	789.556
ENSG00000155511	GRIA1	527.386	6.16374	0.268711	22.9382	1.93319e-116	2.00227e-115	13.4923	15.4835	1061.47	1019.1
ENSG00000153113	CAST	426.066	3.79682	0.16565	22.9208	2.88448e-116	2.9717e-115	62.964	51.6118	793.477	796.21
ENSG00000067141	NEO1	610.355	2.63445	0.115141	22.8802	7.31116e-116	7.47278e-115	170.003	168.599	1085.93	1016.89
ENSG00000134115	CNTN6	416.278	4.90831	0.215199	22.8082	3.801e-115	3.87483e-114	30.5825	23.2253	781.826	829.478
ENSG00000241369	LINC01192	429.287	5.24908	0.230293	22.7931	5.36591e-115	5.45581e-114	26.0851	18.0641	842.414	830.586
ENSG00000148482	SLC39A12	506.032	6.05998	0.266165	22.7678	9.57314e-115	9.68283e-114	13.4923	16.3437	974.078	1020.21
ENSG00000100678	SLC8A3	422.85	4.60417	0.202493	22.7375	1.91005e-114	1.92193e-113	31.482	35.2681	759.688	864.963
ENSG00000175662	TOM1L2	396.854	4.50738	0.198604	22.6953	4.98631e-114	4.97862e-113	35.9794	30.9671	760.853	759.615
ENSG00000100629	CEP128	557.194	2.90851	0.128189	22.6892	5.72199e-114	5.69851e-113	128.627	133.331	933.297	1033.52
ENSG00000184613	NELL2	881.536	1.98644	0.0876113	22.6733	8.21472e-114	8.1601e-113	352.599	357.842	1427.33	1388.38
ENSG00000109680	TBC1D19	471.462	3.15762	0.139807	22.5855	6.01367e-113	5.9282e-112	99.843	90.3207	852.901	842.785
ENSG00000149269	PAK1	654.48	2.47943	0.109987	22.5429	1.57648e-112	1.54623e-111	185.294	212.469	1104.58	1115.58
ENSG00000135333	EPHA7	802.962	2.08166	0.0924495	22.5167	2.84759e-112	2.77891e-111	306.725	307.09	1282.85	1315.19
ENSG00000119326	CTNNAL1	417.141	3.59514	0.159679	22.5148	2.97525e-112	2.89621e-111	63.8635	63.6546	773.67	767.378
ENSG00000111912	NCOA7	428.052	5.36993	0.238587	22.5072	3.52915e-112	3.42681e-111	16.1908	24.0855	820.276	851.656
ENSG00000023171	GRAMD1B	2142.41	9.78941	0.437876	22.3566	1.04174e-110	1.00152e-109	7.19589	2.58059	4182.94	4376.94
ENSG00000136828	RALGPS1	534.928	3.13497	0.140472	22.3174	2.50648e-110	2.40374e-109	97.1445	121.288	908.829	1012.45
ENSG00000065526	SPEN	716.375	2.20115	0.0987707	22.2855	5.11184e-110	4.89024e-109	256.354	255.478	1182.64	1171.03
ENSG00000198108	CHSY3	407.274	5.14358	0.230856	22.2804	5.71904e-110	5.45768e-109	17.0902	27.5263	800.468	784.012
ENSG00000109756	RAPGEF2	422.86	3.87372	0.173988	22.2643	8.19138e-110	7.79787e-109	43.1753	64.5148	785.321	798.428
ENSG00000135298	ADGRB3	396.631	4.21641	0.189905	22.2027	3.23088e-109	3.05322e-108	48.5723	32.6875	744.54	760.724
ENSG00000165325	DEUP1	438.205	3.44036	0.154972	22.1999	3.44071e-109	3.24362e-108	79.1548	68.8157	831.928	772.922
ENSG00000124813	RUNX2	514.179	6.31521	0.28457	22.1921	4.0952e-109	3.85127e-108	14.3918	11.1826	1025.35	1005.8
ENSG00000113273	ARSB	412.88	4.03528	0.181926	22.1809	5.2522e-109	4.92743e-108	42.2758	52.472	823.772	733.001
ENSG00000145863	GABRA6	415.883	3.98787	0.179941	22.1621	7.96776e-109	7.43913e-108	60.2656	38.7089	778.33	786.229
ENSG00000021826	CPS1	415.116	5.42346	0.244729	22.1611	8.16157e-109	7.60181e-108	17.9897	19.7845	810.955	811.735
ENSG00000135090	TAOK3	388.869	4.96153	0.223924	22.1572	8.88931e-109	8.25983e-108	24.2861	24.0855	759.688	747.417
ENSG00000179241	LDLRAD3	508.697	2.84339	0.128361	22.1516	1.00739e-108	9.31592e-108	121.431	127.309	909.994	876.053
ENSG00000113742	CPEB4	425.174	5.52815	0.24976	22.1338	1.49307e-108	1.37746e-107	20.6882	15.4835	850.57	813.953
ENSG00000006530	AGK	387.622	3.89526	0.176206	22.1063	2.75193e-108	2.52684e-107	50.3712	47.3108	737.549	715.258
ENSG00000083123	BCKDHB	402.958	5.04216	0.228412	22.0749	5.51202e-108	5.02551e-107	20.6882	26.6661	822.606	741.872
ENSG00000163637	PRICKLE2	478.165	5.8922	0.267161	22.0549	8.58025e-108	7.80461e-107	16.1908	15.4835	1016.02	864.963
ENSG00000204764	RANBP17	619.667	2.41463	0.109775	21.9961	3.13657e-107	2.84636e-106	202.384	189.243	1034.67	1052.37
ENSG00000070214	SLC44A1	393.509	5.15012	0.234376	21.9738	5.13022e-107	4.6339e-106	25.1856	18.0641	767.844	762.942
ENSG00000250921	LINC02063	516.474	2.71769	0.124242	21.8742	4.57601e-106	4.11418e-105	135.822	136.771	899.507	893.795
ENSG00000169744	LDB2	486.178	6.13512	0.28068	21.8581	6.51497e-106	5.84391e-105	17.0902	10.3224	1010.2	907.102
ENSG00000156475	PPP2R2B	439.376	3.3296	0.152913	21.7745	4.05059e-105	3.60837e-104	69.2604	89.4605	798.138	800.645
ENSG00000239440	LINC02008	887.594	1.86846	0.0859086	21.7493	7.00995e-105	6.21613e-104	381.382	381.927	1385.38	1401.68
ENSG00000080608	PUM3	395.101	3.59835	0.165693	21.717	1.41593e-104	1.25273e-103	64.763	55.9128	720.072	739.654
ENSG00000233009	NALCN-AS1	410.165	5.54856	0.256092	21.6663	4.27089e-104	3.7445e-103	21.5877	12.903	813.285	792.883
ENSG00000228304	OR4K6P	361.633	4.51405	0.208805	21.6185	1.20251e-103	1.04956e-102	27.8841	32.6875	685.117	700.842
ENSG00000236303	LINC02646	494.767	6.31072	0.292103	21.6045	1.63072e-103	1.42011e-102	13.4923	11.1826	928.636	1025.76
ENSG00000186732	MPPED1	613.396	7.04279	0.326646	21.5609	4.18257e-103	3.61002e-102	9.89435	8.60197	1215.27	1219.82
ENSG00000132849	PATJ	624.162	2.55643	0.118647	21.5466	5.69268e-103	4.90252e-102	197.887	165.158	1103.41	1030.19
ENSG00000237484	LINC01684	1266.06	1.58996	0.0738902	21.5179	1.05782e-102	9.04971e-102	660.223	602.998	1899.22	1901.81
ENSG00000155530	LRGUK	391.776	5.30527	0.246741	21.5013	1.5126e-102	1.29119e-101	13.4923	24.9457	746.871	781.794
ENSG00000184523	PTGER4P2	362.121	4.45251	0.207285	21.4802	2.3864e-102	2.02375e-101	26.0851	36.9885	696.769	688.644
ENSG00000141564	RPTOR	588.031	2.44536	0.114009	21.4489	4.67674e-102	3.9317e-101	180.797	184.082	965.922	1021.32
ENSG00000082397	EPB41L3	1130.77	1.78821	0.0836621	21.3742	2.32146e-101	1.92662e-100	475.828	539.343	1708.13	1799.79
ENSG00000090889	KIF4A	505.215	2.67597	0.125203	21.373	2.38349e-101	1.97387e-100	134.023	139.352	869.213	878.27
ENSG00000134871	COL4A2	358.001	4.89388	0.229778	21.2983	1.17723e-100	9.66676e-100	21.5877	24.9457	697.934	687.535
ENSG00000197140	ADAM32	379.914	3.49237	0.164638	21.2124	7.34488e-100	5.91857e-99	62.964	61.074	701.429	694.188
ENSG00000077157	PPP1R12B	425.982	5.94238	0.280243	21.2044	8.6985e-100	6.99482e-99	15.2913	12.0428	824.937	851.656
ENSG00000137845	ADAM10	383.112	3.78324	0.178604	21.1822	1.39222e-99	1.11492e-98	53.9692	49.8914	672.3	756.288
ENSG00000115594	IL1R1	417.533	5.91329	0.280374	21.0907	9.67316e-99	7.63629e-98	13.4923	13.7631	815.615	827.26
ENSG00000163697	APBB2	519.604	2.59749	0.123247	21.0755	1.33618e-98	1.05268e-97	153.812	141.072	880.865	902.667
ENSG00000112419	PHACTR2	349.752	4.46357	0.211815	21.0729	1.40971e-98	1.10836e-97	29.683	30.9671	640.841	697.515
ENSG00000003989	SLC7A2	354.277	4.96586	0.236361	21.0096	5.35626e-98	4.18586e-97	17.9897	25.8059	675.796	697.515
ENSG00000156110	ADK	565.75	2.47259	0.118077	20.9405	2.28886e-97	1.77799e-96	170.003	175.48	922.811	994.708
ENSG00000165097	KDM1B	615.581	7.19267	0.345169	20.8381	1.95346e-96	1.50242e-95	10.7938	6.02138	1293.33	1152.18
ENSG00000165995	CACNB2	703.863	2.1855	0.104941	20.826	2.51742e-96	1.93234e-95	248.258	258.919	1207.11	1101.16
ENSG00000003096	KLHL13	509.541	2.58116	0.123974	20.8202	2.84059e-96	2.1761e-95	139.42	152.255	871.543	874.944
ENSG00000129422	MTUS1	419.316	3.01498	0.144959	20.7989	4.42533e-96	3.38346e-95	91.7476	92.9013	735.219	757.397
ENSG00000267452	LINC02073	509.977	6.64184	0.319393	20.7952	4.78128e-96	3.64127e-95	11.6933	8.60197	947.279	1072.33
ENSG00000040341	STAU2	623.567	7.29069	0.351137	20.7631	9.33023e-96	7.07785e-95	8.99486	6.88157	1216.43	1261.96
ENSG00000165091	TMC1	515.685	2.66393	0.128614	20.7126	2.66488e-95	2.00589e-94	128.627	152.255	869.213	912.647
ENSG00000183666	GUSBP1	616.075	2.24562	0.108699	20.6591	8.09234e-95	6.04435e-94	216.776	212.469	991.555	1043.5
ENSG00000184979	USP18	344.17	4.57472	0.221548	20.6489	9.99386e-95	7.43605e-94	30.5825	24.9457	697.934	623.217
ENSG00000112902	SEMA5A	1008.42	1.67583	0.0811916	20.6405	1.18867e-94	8.82755e-94	489.32	472.248	1570.64	1501.49
ENSG00000067715	SYT1	357.642	5.34699	0.259198	20.629	1.5088e-94	1.11835e-93	17.9897	16.3437	714.246	681.99
ENSG00000035403	VCL	336.554	4.77456	0.231683	20.6081	2.32036e-94	1.71336e-93	18.8892	28.3865	651.327	647.613
ENSG00000006740	ARHGAP44	492.054	3.03771	0.147432	20.6042	2.51701e-94	1.85504e-93	101.642	111.826	950.775	803.972
ENSG00000185652	NTF3	472.804	6.53156	0.317166	20.5935	3.13559e-94	2.30656e-93	9.89435	10.3224	923.976	947.024
ENSG00000177076	ACER2	327.238	4.31969	0.209795	20.5901	3.36852e-94	2.47322e-93	29.683	32.6875	623.363	623.217
ENSG00000173200	PARP15	347.796	3.98432	0.193548	20.5857	3.68476e-94	2.7003e-93	40.4769	42.1496	689.778	618.781
ENSG00000176124	DLEU1	540.496	2.69609	0.131118	20.5624	5.96615e-94	4.34757e-93	128.627	159.997	972.913	900.449
ENSG00000087586	AURKA	327.601	4.29963	0.209479	20.5253	1.27881e-93	9.28393e-93	33.281	30.1069	609.381	637.633
ENSG00000153774	CFDP1	750.051	7.82286	0.382019	20.4777	3.40425e-93	2.44854e-92	5.39692	7.74177	1554.33	1432.73
ENSG00000171016	PYGO1	748.088	7.81934	0.382812	20.426	9.81404e-93	7.00795e-92	8.09538	5.16118	1412.18	1566.91
ENSG00000183023	SLC8A1	850.661	1.88683	0.0924318	20.4132	1.27731e-92	9.10286e-92	375.985	348.38	1383.05	1295.23
ENSG00000145687	SSBP2	354.016	3.93442	0.193278	20.3563	4.08528e-92	2.89548e-91	35.08	51.6118	638.51	690.862
ENSG00000171943	SRGAP2C	438.25	2.84237	0.139901	20.317	9.09784e-92	6.42473e-91	106.139	108.385	743.375	795.101
ENSG00000169570	DTWD2	336.461	4.97851	0.245281	20.2972	1.36069e-91	9.59153e-91	26.0851	15.4835	669.97	634.306
ENSG00000145700	ANKRD31	831.099	2.17086	0.106961	20.2958	1.40084e-91	9.85661e-91	273.444	330.316	1295.66	1424.97
ENSG00000259485	LINC02253	615.113	2.17289	0.107204	20.2688	2.42563e-91	1.69751e-90	216.776	229.673	1014.86	999.143
ENSG00000198673	TAFA2	444.11	2.75313	0.136025	20.24	4.35569e-91	3.04271e-90	110.637	118.707	784.156	762.942
ENSG00000170099	SERPINA6	321.925	4.76216	0.236594	20.128	4.19387e-90	2.90875e-89	27.8841	18.0641	615.207	626.544
ENSG00000007001	UPP2	340.323	3.72347	0.185453	20.0777	1.15587e-89	7.95991e-89	45.8738	49.8914	602.39	663.138
ENSG00000107771	CCSER2	350.354	5.51918	0.27497	20.0719	1.29864e-89	8.92725e-89	15.2913	14.6233	707.255	664.247
ENSG00000196369	SRGAP2B	475.023	2.7084	0.135213	20.0306	2.98135e-89	2.03866e-88	113.335	138.492	835.423	812.844
ENSG00000111490	TBC1D30	534.316	7.06671	0.352898	20.0248	3.34873e-89	2.28585e-88	5.39692	10.3224	1060.3	1061.24
ENSG00000187398	LUZP2	498.5	2.56333	0.128021	20.0228	3.48521e-89	2.37483e-88	151.114	137.631	821.441	883.815
ENSG00000071054	MAP4K4	314.272	4.72718	0.23712	19.9358	1.99019e-88	1.34902e-87	22.4872	23.2253	629.189	582.187
ENSG00000138696	BMPR1B	334.938	5.41039	0.271907	19.8979	4.23976e-88	2.8589e-87	15.2913	15.4835	652.492	656.485
ENSG00000155816	FMN2	456.519	2.7541	0.138454	19.8918	4.79063e-88	3.22475e-87	123.23	112.686	757.357	832.804
ENSG00000226926	PDZPH1P	306.344	4.09542	0.206732	19.8102	2.42989e-87	1.61882e-86	35.08	32.6875	572.096	585.514
ENSG00000103942	HOMER2	307.551	4.66769	0.236191	19.7623	6.28376e-87	4.17913e-86	18.8892	27.5263	586.078	597.712
ENSG00000138029	HADHB	309.015	3.99445	0.202471	19.7285	1.22656e-86	8.10199e-86	34.1805	38.7089	595.399	567.771
ENSG00000166128	RAB8B	531.104	7.14031	0.362379	19.704	1.99247e-86	1.30943e-85	8.99486	6.02138	1061.47	1047.94
ENSG00000224435	NF1P6	494.652	2.54735	0.129379	19.689	2.67872e-86	1.75746e-85	133.124	155.696	822.606	867.181
ENSG00000077264	PAK3	455.803	6.68245	0.340711	19.6132	1.19194e-85	7.79379e-85	7.19589	10.3224	857.561	948.133
ENSG00000244128	LINC01322	448.46	2.58161	0.131707	19.6012	1.51001e-85	9.85695e-85	128.627	128.169	759.688	777.358
ENSG00000131378	RFTN1	382.775	2.97124	0.151699	19.5864	2.01844e-85	1.31537e-84	81.8532	91.1809	681.621	676.446
ENSG00000115252	PDE1A	384.901	3.02053	0.154356	19.5686	2.86247e-85	1.86228e-84	86.3507	82.5789	713.081	657.594
ENSG00000197134	ZNF257	1040.44	1.6042	0.082035	19.5551	3.73521e-85	2.42602e-84	491.119	538.483	1596.28	1535.86
ENSG00000137941	TTLL7	428.542	6.52132	0.334043	19.5224	7.0816e-85	4.59181e-84	5.39692	12.903	879.7	816.17
ENSG00000233639	PANTR1	1022.08	5.14719	0.264428	19.4653	2.1604e-84	1.39617e-83	43.1753	68.8157	1970.29	2006.05
ENSG00000066084	DIP2B	366.394	3.04638	0.156558	19.4585	2.47127e-84	1.59442e-83	77.3558	80.8585	642.006	665.356
ENSG00000155506	LARP1	306.597	3.84165	0.197902	19.4118	6.13072e-84	3.92933e-83	35.08	44.7302	573.261	573.315
ENSG00000143772	ITPKB	546.219	2.31263	0.119238	19.3951	8.48875e-84	5.43168e-83	196.088	170.319	892.516	925.954
ENSG00000147509	RGS20	290.643	4.29657	0.22193	19.36	1.67806e-83	1.06846e-82	28.7836	27.5263	565.105	541.156
ENSG00000112541	PDE10A	952.997	1.65263	0.0854324	19.3443	2.27503e-83	1.44619e-82	454.24	465.366	1499.57	1392.81
ENSG00000138698	RAP1GDS1	615.645	2.02624	0.104845	19.326	3.24498e-83	2.05604e-82	241.062	244.296	988.06	989.163
ENSG00000054392	HHAT	559.748	2.7141	0.140585	19.3057	4.80587e-83	3.04007e-82	170.003	126.449	1027.68	914.865
ENSG00000184719	RNLS	361.77	6.01929	0.312054	19.2893	6.6095e-83	4.16742e-82	8.09538	13.7631	694.438	730.783
ENSG00000159212	CLIC6	370.346	6.11325	0.316946	19.288	6.77578e-83	4.26533e-82	8.09538	12.903	710.751	749.635
ENSG00000124302	CHST8	597.053	2.06463	0.107069	19.2831	7.44134e-83	4.67673e-82	227.57	233.113	969.417	958.113
ENSG00000174206	KICS2	327.527	5.60459	0.290895	19.2668	1.02146e-82	6.40931e-82	12.5928	13.7631	658.318	625.435
ENSG00000198155	ZNF876P	298.642	3.8343	0.19929	19.2398	1.71862e-82	1.07663e-81	39.5774	38.7089	542.967	573.315
ENSG00000107611	CUBN	629.35	7.66804	0.399902	19.1748	6.0084e-82	3.72195e-81	7.19589	5.16118	1355.09	1149.96
ENSG00000250490	LINC02145	301.635	4.11407	0.214594	19.1714	6.41317e-82	3.96636e-81	26.9846	38.7089	546.462	594.385
ENSG00000116171	SCP2	489.811	2.38883	0.124748	19.1493	9.80628e-82	6.05526e-81	165.505	148.814	812.12	832.804
ENSG00000241684	ADAMTS9-AS2	607.397	2.21917	0.115925	19.1431	1.10459e-81	6.80987e-81	198.786	230.533	960.096	1040.17
ENSG00000114446	IFT57	287.482	4.56382	0.239165	19.0824	3.5391e-81	2.17498e-80	26.9846	19.7845	569.766	533.394
ENSG00000056487	PHF21B	707.384	1.87021	0.0980278	19.0784	3.82021e-81	2.34403e-80	303.127	304.51	1140.7	1081.2
ENSG00000143493	INTS7	345.979	5.95269	0.312194	19.0673	4.72422e-81	2.89415e-80	11.6933	10.3224	692.108	669.792
ENSG00000100647	SUSD6	295.666	3.76695	0.197982	19.0267	1.02489e-80	6.25895e-80	43.1753	37.8487	538.306	563.335
ENSG00000067606	PRKCZ	280.092	4.19436	0.220509	19.0213	1.13608e-80	6.9162e-80	27.8841	30.1069	528.985	533.394
ENSG00000150361	KLHL1	299.35	4.71312	0.248484	18.9675	3.1681e-80	1.91964e-79	20.6882	23.2253	624.528	528.958
ENSG00000121067	SPOP	307.311	3.49349	0.184448	18.9402	5.31883e-80	3.21781e-79	48.5723	51.6118	577.922	551.137
ENSG00000186265	BTLA	329.426	5.8236	0.308283	18.8905	1.36655e-79	8.24175e-79	11.6933	11.1826	635.015	659.812
ENSG00000249160	LINC02213	300.625	5.33869	0.282723	18.8831	1.57014e-79	9.45491e-79	10.7938	18.0641	582.582	591.058
ENSG00000196547	MAN2A2	472.876	7.05974	0.374336	18.8594	2.46097e-79	1.47963e-78	8.09538	6.02138	941.453	935.935
ENSG00000106070	GRB10	427.379	6.74188	0.357589	18.8537	2.73762e-79	1.64342e-78	7.19589	8.60197	812.12	881.597
ENSG00000147316	MCPH1	728.569	1.91572	0.101855	18.8084	6.44709e-79	3.83469e-78	286.037	324.294	1117.39	1186.55
ENSG00000168658	VWA3B	855.29	1.71118	0.091221	18.7586	1.64646e-78	9.73339e-78	399.372	400.852	1366.74	1254.2
ENSG00000130449	ZSWIM6	332.473	3.31756	0.176903	18.7535	1.812e-78	1.06957e-77	54.8687	66.2352	575.591	633.197
ENSG00000214814	FER1L6	298.105	5.41744	0.289025	18.7439	2.17263e-78	1.27856e-77	13.4923	13.7631	590.739	574.424
ENSG00000249618	LINC02465	327.944	3.33883	0.178238	18.7325	2.6923e-78	1.58198e-77	67.4615	50.7516	604.721	588.84
ENSG00000101638	ST8SIA5	300.815	5.20939	0.278711	18.691	5.86403e-78	3.43528e-77	15.2913	16.3437	632.685	538.939
ENSG00000162852	CNST	309.474	3.33453	0.178479	18.683	6.80432e-78	3.98012e-77	53.0697	58.4934	567.435	558.899
ENSG00000246859	STARD4-AS1	405.641	6.66611	0.357612	18.6406	1.50502e-77	8.77701e-77	4.49743	11.1826	805.129	801.754
ENSG00000108370	RGS9	368.169	3.12541	0.167669	18.6403	1.51356e-77	8.8136e-77	85.4512	66.2352	625.694	695.297
ENSG00000239839	DEFA3	323.335	5.85449	0.314192	18.6335	1.71885e-77	9.97911e-77	8.09538	13.7631	633.85	637.633
ENSG00000139793	MBNL2	600.497	2.06373	0.110845	18.6182	2.28912e-77	1.32503e-76	235.665	227.952	1010.2	928.172
ENSG00000153790	C7orf31	276.08	4.56087	0.245361	18.5884	3.98575e-77	2.30025e-76	25.1856	19.7845	558.114	501.235
ENSG00000154265	ABCA5	271.956	4.01593	0.216139	18.5803	4.63659e-77	2.67188e-76	33.281	30.1069	501.021	523.414
ENSG00000112701	SENP6	283.425	5.12087	0.277714	18.4394	6.34601e-76	3.62469e-75	18.8892	12.903	520.829	581.078
ENSG00000158089	GALNT14	279.946	3.69866	0.200928	18.4079	1.1357e-75	6.46784e-75	44.0748	36.1283	516.168	523.414
ENSG00000152936	LMNTD1	427.15	2.51799	0.136841	18.4008	1.29421e-75	7.35975e-75	117.833	135.911	734.054	720.803
ENSG00000179889	PDXDC1	368.805	6.44814	0.350544	18.3947	1.44969e-75	8.23188e-75	7.19589	9.46216	718.907	739.654
ENSG00000221818	EBF2	312.025	5.80245	0.315634	18.3835	1.78146e-75	1.0101e-74	7.19589	14.6233	616.372	609.91
ENSG00000137693	YAP1	326.791	3.1021	0.16911	18.3437	3.7089e-75	2.09076e-74	71.9589	64.5148	567.435	603.256
ENSG00000261115	TMEM178B	884.421	1.68644	0.0926337	18.2054	4.67359e-74	2.60808e-73	401.171	436.98	1409.85	1289.68
ENSG00000163590	PPM1L	282.637	3.4612	0.190126	18.2047	4.73482e-74	2.63846e-73	47.6728	46.4506	519.664	516.76
ENSG00000183421	RIPK4	315.269	3.30135	0.181379	18.2014	5.03273e-74	2.80045e-73	59.3661	56.773	608.216	536.721
ENSG00000229089	ANKRD20A8P	627.811	1.86788	0.102895	18.1533	1.20971e-73	6.70256e-73	275.243	264.941	975.243	995.817
ENSG00000103544	VPS35L	264.303	3.88881	0.21423	18.1525	1.22688e-73	6.78804e-73	35.9794	30.9671	482.378	507.889
ENSG00000246084	LINC02325	259.539	4.01029	0.221656	18.0924	3.65717e-73	2.00628e-72	29.683	30.9671	470.727	506.78
ENSG00000175161	CADM2	532.052	2.10654	0.116599	18.0665	5.8498e-73	3.19558e-72	205.083	196.125	835.423	891.577
ENSG00000225564	LINC01492	393.798	2.58543	0.143431	18.0257	1.22551e-72	6.66651e-72	106.139	118.707	659.483	690.862
ENSG00000117528	ABCD3	545.862	7.68596	0.426884	18.0048	1.78601e-72	9.70191e-72	5.39692	5.16118	1067.29	1105.6
ENSG00000152061	RABGAP1L	715.737	1.77402	0.0986021	17.9917	2.26253e-72	1.22733e-71	313.021	334.617	1073.12	1142.2
ENSG00000197860	SGTB	285.736	3.48002	0.193524	17.9823	2.68008e-72	1.44978e-71	42.2758	51.6118	505.682	543.374
ENSG00000185842	DNAH14	397.746	2.4926	0.138652	17.9774	2.92873e-72	1.58208e-71	118.732	121.288	672.3	678.663
ENSG00000069018	TRPC7	296.93	5.7896	0.322193	17.9694	3.38637e-72	1.82676e-71	7.19589	13.7631	577.922	588.84
ENSG00000231290	APCDD1L-DT	271.86	5.38038	0.299695	17.9528	4.56086e-72	2.45351e-71	11.6933	13.7631	520.829	541.156
ENSG00000155313	USP25	521.029	2.41811	0.134786	17.9404	5.70004e-72	3.06209e-71	152.013	176.34	810.955	944.806
ENSG00000022567	SLC45A4	417.611	6.97287	0.388836	17.9327	6.55677e-72	3.51262e-71	6.2964	6.88157	861.057	796.21
ENSG00000250634	LINC01182	343.827	2.97061	0.165943	17.9014	1.15088e-71	6.14016e-71	72.8584	82.5789	644.336	575.533
ENSG00000170017	ALCAM	250.593	3.95605	0.221388	17.8693	2.04533e-71	1.08823e-70	30.5825	30.1069	463.736	477.948
ENSG00000122194	PLG	298.539	5.85982	0.328218	17.8534	2.71802e-71	1.44416e-70	8.09538	12.0428	567.435	606.583
ENSG00000182752	PAPPA	381.813	6.74922	0.378076	17.8515	2.81439e-71	1.49332e-70	5.39692	8.60197	749.201	764.051
ENSG00000170962	PDGFD	589.126	7.92193	0.445243	17.7924	8.09966e-71	4.28015e-70	6.2964	3.44079	1223.42	1123.34
ENSG00000216863	LY86-AS1	364.784	6.59317	0.371334	17.7554	1.56653e-70	8.21106e-70	8.99486	6.02138	764.348	679.772
ENSG00000183579	ZNRF3	773.663	1.72777	0.0973302	17.7516	1.67533e-70	8.7695e-70	366.99	350.96	1131.38	1245.33
ENSG00000168724	DNAJC21	376.358	2.58099	0.145459	17.7438	1.92601e-70	1.00681e-69	113.335	102.363	644.336	645.396
ENSG00000144395	CCDC150	371.592	2.63883	0.148763	17.7385	2.11425e-70	1.10373e-69	95.3455	110.105	645.501	635.415
ENSG00000174990	CA5A	343.609	2.75266	0.155368	17.7171	3.09671e-70	1.61444e-69	85.4512	92.0411	605.886	591.058
ENSG00000173950	XXYLT1	259.786	5.26159	0.297279	17.6992	4.25494e-70	2.21234e-69	16.1908	10.3224	509.177	503.453
ENSG00000099204	ABLIM1	346.084	6.51706	0.370578	17.5862	3.14308e-69	1.62337e-68	7.19589	7.74177	709.585	659.812
ENSG00000198542	ITGBL1	257.195	3.63875	0.207059	17.5735	3.93028e-69	2.02456e-68	34.1805	42.1496	480.048	472.403
ENSG00000175931	UBE2O	361.57	6.66866	0.380033	17.5476	6.20863e-69	3.18131e-68	10.7938	3.44079	697.934	734.11
ENSG00000151892	GFRA1	376.142	6.82176	0.39006	17.489	1.73845e-68	8.83789e-68	3.59794	9.46216	735.219	756.288
ENSG00000198765	SYCP1	353.955	6.63845	0.379604	17.4878	1.77436e-68	9.00863e-68	6.2964	7.74177	714.246	687.535
ENSG00000164190	NIPBL	274.844	5.61315	0.320986	17.4872	1.7928e-68	9.09038e-68	15.2913	6.88157	560.444	516.76
ENSG00000132972	RNF17	266.938	3.5103	0.201324	17.4361	4.39074e-68	2.22342e-67	42.2758	43.87	463.736	517.869
ENSG00000104361	NIPAL2	251.61	5.26577	0.302487	17.4083	7.14205e-68	3.59323e-67	12.5928	12.903	473.057	507.889
ENSG00000038210	PI4K2B	463.275	7.4485	0.428937	17.365	1.51868e-67	7.63074e-67	2.69846	7.74177	911.159	931.499
ENSG00000086200	IPO11	518.849	7.73832	0.446573	17.3282	2.88024e-67	1.44347e-66	3.59794	6.02138	1076.61	989.163
ENSG00000182944	EWSR1	622.821	1.90104	0.109896	17.2985	4.83014e-67	2.41445e-66	241.962	283.865	974.078	991.381
ENSG00000107745	MICU1	578.484	8.0344	0.465258	17.2687	8.094e-67	4.02524e-66	1.79897	6.88157	1167.5	1137.76
ENSG00000103647	CORO2B	1541.65	10.1893	0.591635	17.2223	1.80811e-66	8.96896e-66	3.59794	1.72039	3126.14	3035.13
ENSG00000255501	CARD18	875.191	1.58143	0.0920587	17.1785	3.84429e-66	1.90449e-65	469.532	407.733	1304.98	1318.51
ENSG00000124177	CHD6	270.466	4.58882	0.267151	17.1768	3.95832e-66	1.95849e-65	26.0851	17.2039	587.243	451.333
ENSG00000112079	STK38	240.107	3.74159	0.217842	17.1757	4.03595e-66	1.99436e-65	30.5825	36.1283	457.91	435.808
ENSG00000134489	HRH4	229.117	4.72516	0.276484	17.0902	1.75629e-65	8.60207e-65	12.5928	20.6447	447.423	435.808
ENSG00000156395	SORCS3	629.463	1.78952	0.104788	17.0775	2.18117e-65	1.06696e-64	296.83	268.381	961.261	991.381
ENSG00000140795	MYLK3	880.019	1.71358	0.100522	17.0468	3.69471e-65	1.80506e-64	450.643	372.465	1310.81	1386.16
ENSG00000120071	KANSL1	234.776	3.76748	0.22138	17.0181	6.02709e-65	2.93716e-64	35.9794	28.3865	432.276	442.462
ENSG00000251365	LINC02236	225.057	4.69579	0.276925	16.9569	1.71128e-64	8.28752e-64	20.6882	12.903	425.285	441.353
ENSG00000152601	MBNL1	470.331	7.59597	0.448346	16.9422	2.19715e-64	1.06273e-63	3.59794	6.02138	984.564	887.142
ENSG00000118217	ATF6	219.244	4.30495	0.254821	16.894	4.97912e-64	2.39937e-63	22.4872	19.7845	429.946	404.758
ENSG00000244040	IL12A-AS1	660.182	1.704	0.101063	16.8608	8.74009e-64	4.19611e-63	320.217	300.209	984.564	1035.74
ENSG00000117010	ZNF684	4072.42	12.1767	0.722273	16.8589	9.02907e-64	4.32949e-63	0.899486	2.58059	8212.08	8074.1
ENSG00000138764	CCNG2	273.298	5.93265	0.353511	16.7821	3.30061e-63	1.56718e-62	12.5928	5.16118	569.766	505.671
ENSG00000198586	TLK1	376.794	2.56277	0.152832	16.7686	4.14449e-63	1.96307e-62	115.134	103.224	602.39	686.426
ENSG00000140416	TPM1	379.546	2.38046	0.141962	16.7682	4.16657e-63	1.97113e-62	125.928	118.707	653.658	619.89
ENSG00000185433	LINC00158	396.928	7.22396	0.431552	16.7395	6.75637e-63	3.18855e-62	4.49743	6.02138	764.348	812.844
ENSG00000162494	LRRC38	243.133	5.55776	0.332276	16.7263	8.42702e-63	3.96734e-62	8.09538	12.0428	478.883	473.512
ENSG00000196115	ADAM5	240.996	4.41614	0.264051	16.7246	8.67869e-63	4.08087e-62	23.3866	19.7845	513.838	406.976
ENSG00000175110	MRPS22	212.539	4.6112	0.276519	16.6759	1.9617e-62	9.1798e-62	17.0902	16.3437	401.982	414.739
ENSG00000116667	C1orf21	386.153	7.18313	0.431858	16.6331	4.01547e-62	1.87004e-61	6.2964	4.30098	788.817	745.199
ENSG00000175048	ZDHHC14	352.122	6.93292	0.417468	16.6071	6.19475e-62	2.88149e-61	7.19589	4.30098	683.952	713.04
ENSG00000145244	CORIN	217.393	4.56586	0.275356	16.5816	9.4624e-62	4.39092e-61	23.3866	12.0428	418.294	415.848
ENSG00000231527	FAM27C	258.082	3.33027	0.201019	16.567	1.20783e-61	5.58479e-61	54.8687	38.7089	471.892	466.858
ENSG00000248215	LINC02505	261.809	3.09294	0.186749	16.562	1.31172e-61	6.05791e-61	51.2707	58.4934	468.396	469.076
ENSG00000167522	ANKRD11	466.119	7.72116	0.467745	16.5072	3.25722e-61	1.50072e-60	3.59794	5.16118	951.94	903.776
ENSG00000215529	EFCAB8	496.837	1.93986	0.117523	16.5061	3.31399e-61	1.52506e-60	213.178	197.845	792.312	784.012
ENSG00000115760	BIRC6	510.676	1.93794	0.117434	16.5024	3.52841e-61	1.61799e-60	201.485	221.071	827.267	792.883
[truncated: 992 more rows]
