# Supplementary material for: Induction of the Erythroid Differentiation of K562 Cells Is Coupled with Changes in the Inter-Chromosomal Contacts of rDNA Clusters
Source: Int J Mol Sci. 2023 Jun 7;24(12):9842. doi: 10.3390/ijms24129842 (PMC10298330; doi:10.3390/ijms24129842)
Supplement: Supplementary file 1 [file ijms-24-09842-s001.zip › Table S16.xls]

## Sheet: All
GeneID	GeneName	WHITE Trimmomatic TPM, mean		RED Trimmomatic TPM, mean
ENSG00000000003	TSPAN6	4.3		3.83
ENSG00000000005	TNMD	0		0
ENSG00000000419	DPM1	60.715		56.31
ENSG00000000457	SCYL3	6.005		6.455
ENSG00000000460	C1orf112	15.785		19.795
ENSG00000000938	FGR	0		0
ENSG00000000971	CFH	92.395		80.22
ENSG00000001036	FUCA2	63.315		61.4
ENSG00000001084	GCLC	13.285		14.395
ENSG00000001167	NFYA	13.4		12.76
ENSG00000001460	STPG1	8.745		6.43
ENSG00000001461	NIPAL3	13.935		11.645
ENSG00000001497	LAS1L	37.24		40.37
ENSG00000001561	ENPP4	0		0
ENSG00000001617	SEMA3F	2.315		0.56
ENSG00000001626	CFTR	0		0
ENSG00000001629	ANKIB1	60.435		55.395
ENSG00000001630	CYP51A1	49.575		65.385
ENSG00000001631	KRIT1	40.73		36.27
ENSG00000002016	RAD52	27.86		30.74
ENSG00000002079	MYH16	0		0.225
ENSG00000002330	BAD	12.845		11.525
ENSG00000002549	LAP3	51.785		54.925
ENSG00000002586	CD99	51.23		54.245
ENSG00000002587	HS3ST1	0		0
ENSG00000002726	AOC1	0		0
ENSG00000002745	WNT16	0		0
ENSG00000002746	HECW1	0.2		0
ENSG00000002822	MAD1L1	23.99		25.74
ENSG00000002834	LASP1	43.7		45.635
ENSG00000002919	SNX11	9.765		10.7
ENSG00000002933	TMEM176A	0		0
ENSG00000003056	M6PR	84.125		80.505
ENSG00000003096	KLHL13	3.14		2.45
ENSG00000003137	CYP26B1	5.97		2.795
ENSG00000003147	ICA1	29.18		23.095
ENSG00000003249	DBNDD1	16.115		11.24
ENSG00000003393	ALS2	22.36		23.565
ENSG00000003400	CASP10	22.915		18.64
ENSG00000003402	CFLAR	118.265		94.33
ENSG00000003436	TFPI	1255.34		1197.38
ENSG00000003509	NDUFAF7	36.285		30.44
ENSG00000003756	RBM5	92.9		91.13
ENSG00000003987	MTMR7	1.43		1.91
ENSG00000003989	SLC7A2	1.59		1.71
ENSG00000004059	ARF5	104.115		87.435
ENSG00000004139	SARM1	1.755		0.8
ENSG00000004142	POLDIP2	86.435		94.32
ENSG00000004399	PLXND1	14.675		9.45
ENSG00000004455	AK2	302.375		343.7
ENSG00000004468	CD38	0		0
ENSG00000004478	FKBP4	77.36		86.645
ENSG00000004487	KDM1A	80.46		78.835
ENSG00000004534	RBM6	40.63		39.07
ENSG00000004660	CAMKK1	2.19		2.125
ENSG00000004700	RECQL	25.13		23.96
ENSG00000004766	VPS50	17.2		20.62
ENSG00000004776	HSPB6	0.175		0.06
ENSG00000004777	ARHGAP33	10.755		8.195
ENSG00000004779	NDUFAB1	90.955		96.075
ENSG00000004799	PDK4	3.09		1.84
ENSG00000004809	SLC22A16	0		0
ENSG00000004838	ZMYND10	1.805		1.905
ENSG00000004846	ABCB5	0		0
ENSG00000004848	ARX	0.16		0.095
ENSG00000004864	SLC25A13	53.32		61.435
ENSG00000004866	ST7	45.87		68.51
ENSG00000004897	CDC27	32.835		38.975
ENSG00000004939	SLC4A1	2.455		0.955
ENSG00000004948	CALCR	0.05		0.115
ENSG00000004961	HCCS	15.74		15.15
ENSG00000004975	DVL2	26.015		35.44
ENSG00000005001	PRSS22	0.26		0.61
ENSG00000005007	UPF1	41.39		45.99
ENSG00000005020	SKAP2	18.98		12.34
ENSG00000005022	SLC25A5	1018.42		1109.77
ENSG00000005059	MCUB	14.21		12.49
ENSG00000005073	HOXA11	0.795		1.575
ENSG00000005075	POLR2J	24.995		26.66
ENSG00000005100	DHX33	23.605		26.29
ENSG00000005102	MEOX1	0		0
ENSG00000005108	THSD7A	1.66		0.96
ENSG00000005156	LIG3	24.72		31.27
ENSG00000005175	RPAP3	28.8		28.825
ENSG00000005187	ACSM3	256.755		231.11
ENSG00000005189	REXO5	15.85		15.645
ENSG00000005194	CIAPIN1	92.095		84.445
ENSG00000005206	SPPL2B	63.2		50.565
ENSG00000005238	FAM214B	6.145		3.735
ENSG00000005243	COPZ2	0.25		0
ENSG00000005249	PRKAR2B	40.42		44.6
ENSG00000005302	MSL3	10.81		10.495
ENSG00000005339	CREBBP	8.225		10.51
ENSG00000005379	TSPOAP1	0.93		2.7
ENSG00000005381	MPO	0		0
ENSG00000005421	PON1	0		0
ENSG00000005436	GCFC2	22.25		22.945
ENSG00000005448	WDR54	4.7		3.84
ENSG00000005469	CROT	0.075		0.16
ENSG00000005471	ABCB4	0.4		0.33
ENSG00000005483	KMT2E	37.77		37.475
ENSG00000005486	RHBDD2	33.72		28.07
ENSG00000005513	SOX8	2.35		1.77
ENSG00000005700	IBTK	18.73		21.2
ENSG00000005801	ZNF195	32.335		35.5
ENSG00000005810	MYCBP2	17.785		22.62
ENSG00000005812	FBXL3	6.415		7.385
ENSG00000005844	ITGAL	0.07		0.375
ENSG00000005882	PDK2	1.425		1.35
ENSG00000005884	ITGA3	0.92		0.115
ENSG00000005889	ZFX	5.88		9.09
ENSG00000005893	LAMP2	97.83		101.1
ENSG00000005961	ITGA2B	3.32		1.83
ENSG00000005981	ASB4	0.06		0
ENSG00000006007	GDE1	26.26		18.34
ENSG00000006015	REX1BD	33.125		32.03
ENSG00000006016	CRLF1	9.705		8.915
ENSG00000006025	OSBPL7	15.09		13.6
ENSG00000006042	TMEM98	28.33		26.07
ENSG00000006047	YBX2	0.195		0.17
ENSG00000006059	KRT33A	0		0
ENSG00000006062	MAP3K14	1.775		1.325
ENSG00000006071	ABCC8	0		0.03
ENSG00000006116	CACNG3	0		0
ENSG00000006118	TMEM132A	1.97		1.21
ENSG00000006125	AP2B1	109.825		100.375
ENSG00000006128	TAC1	0		0
ENSG00000006194	ZNF263	19.215		18.87
ENSG00000006210	CX3CL1	0		0
ENSG00000006282	SPATA20	7.405		5.57
ENSG00000006283	CACNA1G	0		0.025
ENSG00000006327	TNFRSF12A	16.68		10.945
ENSG00000006377	DLX6	0		0.08
ENSG00000006432	MAP3K9	4.14		3.11
ENSG00000006451	RALA	70.785		61.13
ENSG00000006453	BAIAP2L1	54.915		44.31
ENSG00000006459	KDM7A	15.415		13.01
ENSG00000006468	ETV1	18.695		17.7
ENSG00000006530	AGK	31.535		35.2
ENSG00000006534	ALDH3B1	0.63		0.245
ENSG00000006555	TTC22	0.025		0
ENSG00000006576	PHTF2	37.635		31.07
ENSG00000006606	CCL26	0		0
ENSG00000006607	FARP2	31.96		30.755
ENSG00000006611	USH1C	0		0
ENSG00000006625	GGCT	92.24		93.59
ENSG00000006634	DBF4	46.32		44.515
ENSG00000006638	TBXA2R	20.075		14.46
ENSG00000006652	IFRD1	64.465		53.16
ENSG00000006659	LGALS14	0		0
ENSG00000006695	COX10	15.775		16.255
ENSG00000006704	GTF2IRD1	21.35		23.72
ENSG00000006712	PAF1	26.165		36.53
ENSG00000006715	VPS41	46.525		47.635
ENSG00000006740	ARHGAP44	0.315		0.23
ENSG00000006744	ELAC2	63.975		72.13
ENSG00000006747	SCIN	1.985		2.62
ENSG00000006756	ARSD	0.27		0.29
ENSG00000006757	PNPLA4	10.11		11.675
ENSG00000006788	MYH13	0		0
ENSG00000006831	ADIPOR2	32.845		31.08
ENSG00000006837	CDKL3	2.12		3.865
ENSG00000007001	UPP2	0		0
ENSG00000007038	PRSS21	120.935		111.645
ENSG00000007047	MARK4	54.98		41.48
ENSG00000007062	PROM1	0		0
ENSG00000007080	CCDC124	107.98		104.175
ENSG00000007129	CEACAM21	0.135		0
ENSG00000007168	PAFAH1B1	49.99		48.225
ENSG00000007171	NOS2	0.025		0.08
ENSG00000007174	DNAH9	0.03		0
ENSG00000007202	KIAA0100	62.75		66.65
ENSG00000007216	SLC13A2	0.205		0.47
ENSG00000007237	GAS7	0.025		0
ENSG00000007255	TRAPPC6A	66.955		53.72
ENSG00000007264	MATK	24.405		24.125
ENSG00000007306	CEACAM7	0		0
ENSG00000007312	CD79B	0.55		0.585
ENSG00000007314	SCN4A	1.54		0.31
ENSG00000007341	ST7L	23.54		24.225
ENSG00000007350	TKTL1	9.61		3.825
ENSG00000007372	PAX6	22.08		20.885
ENSG00000007376	RPUSD1	27.79		32.755
ENSG00000007384	RHBDF1	5.37		4.7
ENSG00000007392	LUC7L	127.735		104.55
ENSG00000007402	CACNA2D2	1.385		0.655
ENSG00000007516	BAIAP3	3.495		2.305
ENSG00000007520	TSR3	46.56		55.215
ENSG00000007541	PIGQ	24.24		29.075
ENSG00000007545	CRAMP1	16.86		19.77
ENSG00000007866	TEAD3	8.675		8.73
ENSG00000007908	SELE	0		0
ENSG00000007923	DNAJC11	73.945		86.435
ENSG00000007933	FMO3	0		0.11
ENSG00000007944	MYLIP	28.93		25.965
ENSG00000007952	NOX1	0.185		0
ENSG00000007968	E2F2	9.95		7.48
ENSG00000008018	PSMB1	189.71		207.385
ENSG00000008056	SYN1	0.935		1.11
ENSG00000008083	JARID2	20.11		17.405
ENSG00000008086	CDKL5	0.13		0.08
ENSG00000008118	CAMK1G	0		0
ENSG00000008128	CDK11A	69.255		67.23
ENSG00000008130	NADK	79.16		75.335
ENSG00000008196	TFAP2B	29.265		21.545
ENSG00000008197	TFAP2D	0		0
ENSG00000008226	DLEC1	0		0.015
ENSG00000008256	CYTH3	11.575		10.81
ENSG00000008277	ADAM22	1.995		2
ENSG00000008282	SYPL1	41.495		44.765
ENSG00000008283	CYB561	20.54		16.14
ENSG00000008294	SPAG9	45.115		50.595
ENSG00000008300	CELSR3	7.22		5.55
ENSG00000008311	AASS	5.41		5.29
ENSG00000008323	PLEKHG6	1.01		0.125
ENSG00000008324	SS18L2	22.045		26.13
ENSG00000008382	MPND	8.04		8.135
ENSG00000008394	MGST1	129.285		145.825
ENSG00000008405	CRY1	9.33		8.865
ENSG00000008438	PGLYRP1	0.695		0.41
ENSG00000008441	NFIX	14.695		14.355
ENSG00000008513	ST3GAL1	5.78		6.725
ENSG00000008516	MMP25	1.945		0.89
ENSG00000008517	IL32	7.54		2.205
ENSG00000008710	PKD1	75.025		73.3
ENSG00000008735	MAPK8IP2	0.565		0.885
ENSG00000008838	MED24	71.7		68.17
ENSG00000008853	RHOBTB2	1.525		1.335
ENSG00000008869	HEATR5B	13.375		14.105
ENSG00000008952	SEC62	42.365		45.885
ENSG00000008988	RPS20	2198.64		2031.09
ENSG00000009307	CSDE1	357.2		389.195
ENSG00000009335	UBE3C	29.99		30.005
ENSG00000009413	REV3L	9.73		10.38
ENSG00000009694	TENM1	0.155		0.03
ENSG00000009709	PAX7	0		0
ENSG00000009724	MASP2	4.275		4.955
ENSG00000009765	IYD	0		0.02
ENSG00000009780	FAM76A	3.11		2.82
ENSG00000009790	TRAF3IP3	0.495		0.05
ENSG00000009830	POMT2	22.555		20.925
ENSG00000009844	VTA1	36.865		39.98
ENSG00000009950	MLXIPL	20.98		10.12
ENSG00000009954	BAZ1B	56.595		64.765
ENSG00000010017	RANBP9	53.605		58.66
ENSG00000010030	ETV7	0.145		0.33
ENSG00000010072	SPRTN	19.3		18.435
ENSG00000010165	METTL13	23.5		26.465
ENSG00000010219	DYRK4	21.57		20.87
ENSG00000010244	ZNF207	169.755		191.04
ENSG00000010256	UQCRC1	111.58		103.36
ENSG00000010270	STARD3NL	46.02		41.665
ENSG00000010278	CD9	5.94		5.955
ENSG00000010282	HHATL	0		0
ENSG00000010292	NCAPD2	54.355		49.405
ENSG00000010295	IFFO1	0.035		0.05
ENSG00000010310	GIPR	32.025		22.385
ENSG00000010318	PHF7	14.825		12.415
ENSG00000010319	SEMA3G	0		0
ENSG00000010322	NISCH	37.01		37.405
ENSG00000010327	STAB1	0.44		0.505
ENSG00000010361	FUZ	8.03		7.54
ENSG00000010379	SLC6A13	1.345		0.725
ENSG00000010404	IDS	16.02		12.94
ENSG00000010438	PRSS3	0		0.125
ENSG00000010539	ZNF200	16.61		16.81
ENSG00000010610	CD4	0.24		0
ENSG00000010626	LRRC23	4.445		2.36
ENSG00000010671	BTK	58.95		52.755
ENSG00000010704	HFE	1.245		1.33
ENSG00000010803	SCMH1	40.12		43.465
ENSG00000010810	FYN	24.48		24.24
ENSG00000010818	HIVEP2	6.115		4.615
ENSG00000010932	FMO1	0.29		0.055
ENSG00000011007	ELOA	18.115		22
ENSG00000011009	LYPLA2	80.95		83.47
ENSG00000011021	CLCN6	18.16		27.605
ENSG00000011028	MRC2	17.95		10.195
ENSG00000011052	NME1-NME2	28.435		10.07
ENSG00000011083	SLC6A7	0		0
ENSG00000011105	TSPAN9	1.465		1.78
ENSG00000011114	BTBD7	7.695		7.43
ENSG00000011132	APBA3	18.815		21.06
ENSG00000011143	MKS1	12.805		15.075
ENSG00000011198	ABHD5	32.46		32.77
ENSG00000011201	ANOS1	0		0
ENSG00000011243	AKAP8L	83.365		76.725
ENSG00000011258	MBTD1	16.34		14.73
ENSG00000011260	UTP18	36.49		42.325
ENSG00000011275	RNF216	36.425		33.81
ENSG00000011295	TTC19	38.835		39.625
ENSG00000011304	PTBP1	253.26		316.755
ENSG00000011332	DPF1	5.96		5.91
ENSG00000011347	SYT7	0.39		0.02
ENSG00000011376	LARS2	21.285		19.535
ENSG00000011405	PIK3C2A	11.33		12.725
ENSG00000011422	PLAUR	32.21		31.54
ENSG00000011426	ANLN	26.01		28.225
ENSG00000011451	WIZ	17.28		23.76
ENSG00000011454	RABGAP1	20.08		16.24
ENSG00000011465	DCN	0		0.29
ENSG00000011478	QPCTL	18.925		18.31
ENSG00000011485	PPP5C	56.56		75.185
ENSG00000011523	CEP68	8.305		6.005
ENSG00000011566	MAP4K3	15.5		14.54
ENSG00000011590	ZBTB32	0		0.05
ENSG00000011600	TYROBP	0		0.18
ENSG00000011638	LDAF1	21.9		16.315
ENSG00000011677	GABRA3	2.32		1.13
ENSG00000012048	BRCA1	30.75		32.37
ENSG00000012061	ERCC1	64.29		66.975
ENSG00000012124	CD22	0.195		0
ENSG00000012171	SEMA3B	1.205		0.42
ENSG00000012174	MBTPS2	9.985		8.47
ENSG00000012211	PRICKLE3	14.24		11.23
ENSG00000012223	LTF	0.385		0.375
ENSG00000012232	EXTL3	12.16		10.695
ENSG00000012504	NR1H4	0		0
ENSG00000012660	ELOVL5	158.97		151.615
ENSG00000012779	ALOX5	1.865		1.275
ENSG00000012817	KDM5D	0		0
ENSG00000012822	CALCOCO1	33.255		28.08
ENSG00000012963	UBR7	23.56		27.455
ENSG00000012983	MAP4K5	23.36		23.27
ENSG00000013016	EHD3	0		0
ENSG00000013275	PSMC4	127.055		130.165
ENSG00000013288	MAN2B2	7.245		6.75
ENSG00000013293	SLC7A14	0		0.205
ENSG00000013297	CLDN11	6.04		9.735
ENSG00000013306	SLC25A39	199.065		180.83
ENSG00000013364	MVP	2.715		1.935
ENSG00000013374	NUB1	58.87		49.475
ENSG00000013375	PGM3	59.955		44.24
ENSG00000013392	RWDD2A	3.095		1.96
ENSG00000013441	CLK1	27.61		34.63
ENSG00000013503	POLR3B	10.385		10.825
ENSG00000013523	ANGEL1	12.91		10.4
ENSG00000013561	RNF14	49.44		47.11
ENSG00000013563	DNASE1L1	9.6		6.14
ENSG00000013573	DDX11	67.04		58.59
ENSG00000013583	HEBP1	13.065		12.735
ENSG00000013588	GPRC5A	0.185		0.135
ENSG00000013619	MAMLD1	0		0
ENSG00000013725	CD6	0		0
ENSG00000013810	TACC3	42.7		45.585
ENSG00000014123	UFL1	18.985		16.15
ENSG00000014138	POLA2	28.425		28.915
ENSG00000014164	ZC3H3	15.94		15.02
ENSG00000014216	CAPN1	69.11		77.49
ENSG00000014257	ACP3	0.555		0.505
ENSG00000014641	MDH1	145.705		134.465
ENSG00000014824	SLC30A9	36.995		37.3
ENSG00000014914	MTMR11	1.255		0.545
ENSG00000014919	COX15	27.565		24.535
ENSG00000015133	CCDC88C	17.26		16.59
ENSG00000015153	YAF2	16.355		17.345
ENSG00000015171	ZMYND11	15.07		12.025
ENSG00000015285	WAS	0.255		0.345
ENSG00000015413	DPEP1	0.29		0
ENSG00000015475	BID	30.175		29.6
ENSG00000015479	MATR3	144.65		148.195
ENSG00000015520	NPC1L1	0.07		0.02
ENSG00000015532	XYLT2	10.255		6.835
ENSG00000015568	RGPD5	1.56		5.005
ENSG00000015592	STMN4	0.08		0
ENSG00000015676	NUDCD3	54.915		51.62
ENSG00000016082	ISL1	0		0.1
ENSG00000016391	CHDH	3.41		2.615
ENSG00000016402	IL20RA	0		0
ENSG00000016490	CLCA1	10.42		7.675
ENSG00000016602	CLCA4	0		0
ENSG00000016864	GLT8D1	36.21		38.025
ENSG00000017260	ATP2C1	37.22		39.315
ENSG00000017427	IGF1	36.865		20.76
ENSG00000017483	SLC38A5	46.555		54.14
ENSG00000017797	RALBP1	21.19		22.115
ENSG00000018189	RUFY3	22.775		31.24
ENSG00000018236	CNTN1	0.13		0.015
ENSG00000018280	SLC11A1	0.665		0.935
ENSG00000018408	WWTR1	0.15		0.04
ENSG00000018510	AGPS	59.37		64.925
ENSG00000018607	ZNF285CP	0.075		0.045
ENSG00000018610	STEEP1	39.335		41.93
ENSG00000018625	ATP1A2	0.135		0
ENSG00000018699	TTC27	30.625		33.64
ENSG00000018869	ZNF582	2.11		1.92
ENSG00000019102	VSIG2	0.32		0.075
ENSG00000019144	PHLDB1	15.575		13.475
ENSG00000019169	MARCO	0		0
ENSG00000019186	CYP24A1	0		0
ENSG00000019485	PRDM11	0.285		0.165
ENSG00000019505	SYT13	0		0
ENSG00000019549	SNAI2	0		0
ENSG00000019582	CD74	0.675		0.15
ENSG00000019991	HGF	0.22		0.035
ENSG00000019995	ZRANB1	1.26		1.085
ENSG00000020129	NCDN	35.82		33.62
ENSG00000020181	ADGRA2	0.935		0.195
ENSG00000020219	CCT8L1P	0		0.115
ENSG00000020256	ZFP64	5.91		4.485
ENSG00000020426	MNAT1	35.255		34.95
ENSG00000020577	SAMD4A	3.34		2.105
ENSG00000020633	RUNX3	0		0.035
ENSG00000020922	MRE11	34.72		31.54
ENSG00000021300	PLEKHB1	1.15		0.79
ENSG00000021355	SERPINB1	48.06		35.035
ENSG00000021461	CYP3A43	0.195		0.495
ENSG00000021488	SLC7A9	0.09		0
ENSG00000021574	SPAST	17.435		18.53
ENSG00000021645	NRXN3	0.035		0.03
ENSG00000021762	OSBPL5	11.515		13.04
ENSG00000021776	AQR	18.68		23.755
ENSG00000021826	CPS1	16.11		16.22
ENSG00000021852	C8B	0		0
ENSG00000022267	FHL1	0.245		0.375
ENSG00000022277	RTF2	69.29		65.935
ENSG00000022355	GABRA1	0		0
ENSG00000022556	NLRP2	46.555		40.82
ENSG00000022567	SLC45A4	7.5		6.435
ENSG00000022840	RNF10	78.885		86.52
ENSG00000022976	ZNF839	8.785		9.18
ENSG00000023041	ZDHHC6	32.335		34.66
ENSG00000023171	GRAMD1B	0		0
ENSG00000023191	RNH1	66.08		68.775
ENSG00000023228	NDUFS1	117.555		125.44
ENSG00000023287	RB1CC1	37.885		33.245
ENSG00000023318	ERP44	92.77		80.64
ENSG00000023330	ALAS1	19.82		10.865
ENSG00000023445	BIRC3	0.94		0.7
ENSG00000023516	AKAP11	44.21		34.885
ENSG00000023572	GLRX2	34.545		41.175
ENSG00000023608	SNAPC1	3.1		2.365
ENSG00000023697	DERA	13.485		10.41
ENSG00000023734	STRAP	111.745		112.295
ENSG00000023839	ABCC2	0		0.08
ENSG00000023892	DEF6	27.395		25.665
ENSG00000023902	PLEKHO1	6.97		4.745
ENSG00000023909	GCLM	35.735		48.315
ENSG00000024048	UBR2	17.4		17.3
ENSG00000024422	EHD2	30.14		25.055
ENSG00000024526	DEPDC1	23.025		19.325
ENSG00000024862	CCDC28A	13.255		13.33
ENSG00000025039	RRAGD	14.27		16.51
ENSG00000025156	HSF2	18.605		19.855
ENSG00000025293	PHF20	20.565		21.595
ENSG00000025423	HSD17B6	2.465		2.125
ENSG00000025434	NR1H3	15.77		14.41
ENSG00000025708	TYMP	2.895		4.585
ENSG00000025770	NCAPH2	53.11		53.165
ENSG00000025772	TOMM34	46.715		47.385
ENSG00000025796	SEC63	175.005		191.33
ENSG00000025800	KPNA6	40.61		35.525
ENSG00000026025	VIM	870.27		819.715
ENSG00000026036	RTEL1-TNFRSF6B	3.845		3.39
ENSG00000026103	FAS	0.07		0.015
ENSG00000026297	RNASET2	125.975		125.025
ENSG00000026508	CD44	6.05		5.27
ENSG00000026559	KCNG1	0.765		0.27
ENSG00000026652	AGPAT4	17.17		12.815
ENSG00000026751	SLAMF7	0.275		0.115
ENSG00000026950	BTN3A1	8.18		3.53
ENSG00000027001	MIPEP	9.14		8.175
ENSG00000027075	PRKCH	0		0
ENSG00000027644	INSRR	0.015		0.02
ENSG00000027697	IFNGR1	17.965		12.74
ENSG00000027847	B4GALT7	10.63		13.11
ENSG00000027869	SH2D2A	15.275		10.445
ENSG00000028116	VRK2	30.62		31.1
ENSG00000028137	TNFRSF1B	17.185		14.21
ENSG00000028203	VEZT	15.94		14.055
ENSG00000028277	POU2F2	1.255		0.815
ENSG00000028310	BRD9	41.525		50.325
ENSG00000028528	SNX1	50.57		53.965
ENSG00000028839	TBPL1	83.645		72.66
ENSG00000029153	ARNTL2	9.135		6.55
ENSG00000029363	BCLAF1	66.52		97.27
ENSG00000029364	SLC39A9	21.545		19.125
ENSG00000029534	ANK1	38.965		45.2
ENSG00000029559	IBSP	0		0
ENSG00000029639	TFB1M	22.375		26.005
ENSG00000029725	RABEP1	32.19		36.765
ENSG00000029993	HMGB3	34.165		38.575
ENSG00000030066	NUP160	54.795		59.055
ENSG00000030110	BAK1	11.68		10.1
ENSG00000030304	MUSK	0.19		0
ENSG00000030419	IKZF2	10.88		11.175
ENSG00000030582	GRN	67.24		57.225
ENSG00000031003	FAM13B	7.07		9.95
ENSG00000031081	ARHGAP31	3.605		2.82
ENSG00000031691	CENPQ	7.71		8.83
ENSG00000031698	SARS1	355.235		339.865
ENSG00000031823	RANBP3	54.38		68.56
ENSG00000032219	ARID4A	22.255		13.095
ENSG00000032389	EIPR1	35.415		38.81
ENSG00000032444	PNPLA6	45.385		34.945
ENSG00000032742	IFT88	12.47		14.26
ENSG00000033011	ALG1	9.79		11.27
ENSG00000033030	ZCCHC8	19.105		23.335
ENSG00000033050	ABCF2	22.63		22.17
ENSG00000033100	CHPF2	19.04		17.54
ENSG00000033122	LRRC7	3.725		1.38
ENSG00000033170	FUT8	24.005		30.13
ENSG00000033178	UBA6	78.25		78.67
ENSG00000033327	GAB2	64.58		70.58
ENSG00000033627	ATP6V0A1	79.96		94.78
ENSG00000033800	PIAS1	30.025		22.1
ENSG00000033867	SLC4A7	15		11.92
ENSG00000034053	APBA2	20.985		21.43
ENSG00000034152	MAP2K3	7.01		6.2
ENSG00000034239	EFCAB1	0		0.04
ENSG00000034510	TMSB10	365.325		370.74
ENSG00000034533	ASTE1	1.56		2.97
ENSG00000034677	RNF19A	18.87		20.505
ENSG00000034693	PEX3	14.885		19.01
ENSG00000034713	GABARAPL2	93.01		84.95
ENSG00000034971	MYOC	0		0
ENSG00000035115	SH3YL1	12.215		14.635
ENSG00000035141	FAM136A	47.835		63.09
ENSG00000035403	VCL	58.935		56.95
ENSG00000035499	DEPDC1B	14.655		15.235
ENSG00000035664	DAPK2	1.665		1.44
ENSG00000035681	NSMAF	82.765		88.145
ENSG00000035687	ADSS2	30.06		37.865
ENSG00000035720	STAP1	0.39		0.085
ENSG00000035862	TIMP2	0		0
ENSG00000035928	RFC1	57.065		63.82
ENSG00000036054	TBC1D23	29.37		31.015
ENSG00000036257	CUL3	48.125		55.97
ENSG00000036448	MYOM2	0.395		0
ENSG00000036473	OTC	0		0
ENSG00000036530	CYP46A1	0.075		0.015
ENSG00000036549	ZZZ3	20.275		18.55
ENSG00000036565	SLC18A1	0		0
ENSG00000036672	USP2	8.445		9.545
ENSG00000036828	CASR	0.04		0.01
ENSG00000037042	TUBG2	0.115		0.135
ENSG00000037241	RPL26L1	41.47		42.125
ENSG00000037280	FLT4	2.045		0.835
ENSG00000037474	NSUN2	135.195		156.885
ENSG00000037637	FBXO42	10.73		9.735
ENSG00000037749	MFAP3	21.685		21.285
ENSG00000037757	MRI1	23.68		20
ENSG00000037897	METTL1	13.715		19.025
ENSG00000037965	HOXC8	0.495		0.335
ENSG00000038002	AGA	10.435		8.63
ENSG00000038210	PI4K2B	8.87		7.3
ENSG00000038219	BOD1L1	19.56		22.26
ENSG00000038274	MAT2B	32.565		36.945
ENSG00000038295	TLL1	0		0
ENSG00000038358	EDC4	62.47		77.885
ENSG00000038382	TRIO	3.84		5.225
ENSG00000038427	VCAN	0.925		0.465
ENSG00000038532	CLEC16A	12.81		14.935
ENSG00000038945	MSR1	4.575		4.95
ENSG00000039068	CDH1	0		0
ENSG00000039123	MTREX	169.11		182.435
ENSG00000039139	DNAH5	0		0.045
ENSG00000039319	ZFYVE16	18.62		12.165
ENSG00000039523	RIPOR1	25.35		19.04
ENSG00000039537	C6	0		0
ENSG00000039560	RAI14	13.67		13.745
ENSG00000039600	SOX30	0		0
ENSG00000039650	PNKP	40.105		43.955
ENSG00000039987	BEST2	0.05		0
ENSG00000040199	PHLPP2	4.42		3.775
ENSG00000040275	SPDL1	37.85		37.41
ENSG00000040341	STAU2	47.015		52.22
ENSG00000040487	SLC66A1	13.47		16.59
ENSG00000040531	CTNS	11.54		12.03
ENSG00000040608	RTN4R	1.4		0.375
ENSG00000040633	PHF23	28.655		27.27
ENSG00000040731	CDH10	0.445		0.145
ENSG00000040933	INPP4A	14.255		11.06
ENSG00000041353	RAB27B	1.155		1.48
ENSG00000041357	PSMA4	176.655		188.48
ENSG00000041515	MYO16	9.99		8.82
ENSG00000041802	LSG1	27.455		31.93
ENSG00000041880	PARP3	7.56		7.22
ENSG00000041982	TNC	0.02		0
ENSG00000041988	THAP3	12.87		13.67
ENSG00000042062	RIPOR3	26.015		15.73
ENSG00000042088	TDP1	22.505		23.835
ENSG00000042286	AIFM2	6.695		8.37
ENSG00000042304	C2orf83	0		0
ENSG00000042317	SPATA7	5.1		3.175
ENSG00000042429	MED17	15.925		19.215
ENSG00000042445	RETSAT	11.165		10.905
ENSG00000042493	CAPG	38.01		31.135
ENSG00000042753	AP2S1	138.94		122.505
ENSG00000042781	USH2A	0.025		0.01
ENSG00000042813	ZPBP	0		0
ENSG00000042832	TG	0		0
ENSG00000042980	ADAM28	0		0.015
ENSG00000043039	BARX2	0.085		0
ENSG00000043093	DCUN1D1	29.53		30.875
ENSG00000043143	JADE2	6.555		8.39
ENSG00000043355	ZIC2	10.515		11.685
ENSG00000043462	LCP2	0.115		0.255
ENSG00000043514	TRIT1	78.63		77.16
ENSG00000043591	ADRB1	0.06		0
ENSG00000044012	GUCA2B	0		0
ENSG00000044090	CUL7	12.555		7.875
ENSG00000044115	CTNNA1	107.475		94.525
ENSG00000044446	PHKA2	26.825		21.875
ENSG00000044459	CNTLN	0.075		0.055
ENSG00000044524	EPHA3	0.05		0.07
ENSG00000044574	HSPA5	505.68		282.23
ENSG00000046604	DSG2	43.485		46.41
ENSG00000046647	GEMIN8	8.89		7.38
ENSG00000046651	OFD1	11.475		14.145
ENSG00000046653	GPM6B	0.37		0.33
ENSG00000046774	MAGEC2	39.08		36.61
ENSG00000046889	PREX2	0.03		0.245
ENSG00000047056	WDR37	8.57		7.71
ENSG00000047188	YTHDC2	24.7		22.59
ENSG00000047230	CTPS2	9.97		9.14
ENSG00000047249	ATP6V1H	50.18		49.82
ENSG00000047315	POLR2B	67.695		74.99
ENSG00000047346	FAM214A	12.4		12.245
ENSG00000047365	ARAP2	3.14		2.745
ENSG00000047410	TPR	82.505		98.04
ENSG00000047457	CP	0.045		0
ENSG00000047578	KATNIP	5.49		6.375
ENSG00000047579	DTNBP1	21.495		25.755
ENSG00000047597	XK	65.585		55.28
ENSG00000047617	ANO2	0		0
ENSG00000047621	C12orf4	18.03		14.915
ENSG00000047634	SCML1	0		0
ENSG00000047644	WWC3	0.105		0.42
ENSG00000047648	ARHGAP6	25.395		26.61
ENSG00000047662	FAM184B	0.1		0.055
ENSG00000047849	MAP4	111.655		106.21
ENSG00000047932	GOPC	19.385		19.705
ENSG00000047936	ROS1	0.03		0.01
ENSG00000048028	USP28	16.635		15.045
ENSG00000048052	HDAC9	36.265		23.505
ENSG00000048140	TSPAN17	28.54		23.695
ENSG00000048162	NOP16	78.575		97.785
ENSG00000048342	CC2D2A	4.35		5.11
ENSG00000048392	RRM2B	13.415		11.16
ENSG00000048405	ZNF800	18.18		19.385
ENSG00000048462	TNFRSF17	0.15		0.2
ENSG00000048471	SNX29	2.335		2.58
ENSG00000048540	LMO3	4.42		2.7
ENSG00000048544	MRPS10	53.005		48.095
ENSG00000048545	GUCA1A	0		0.035
ENSG00000048649	RSF1	36.71		44.85
ENSG00000048707	VPS13D	45.58		31.555
ENSG00000048740	CELF2	95.845		84.8
ENSG00000048828	FAM120A	66.36		78.16
ENSG00000048991	R3HDM1	54.12		59.235
ENSG00000049089	COL9A2	0.895		0.38
ENSG00000049130	KITLG	0.215		0.18
ENSG00000049167	ERCC8	21.845		20.78
ENSG00000049192	ADAMTS6	2.66		2.94
ENSG00000049239	H6PD	5.245		5.145
ENSG00000049245	VAMP3	44.445		49.56
ENSG00000049246	PER3	18.975		16.005
ENSG00000049247	UTS2	0.375		0.34
ENSG00000049249	TNFRSF9	4.66		1.44
ENSG00000049283	EPN3	0		0
ENSG00000049323	LTBP1	13.315		16.38
ENSG00000049449	RCN1	34.225		35.745
ENSG00000049540	ELN	0.035		0
ENSG00000049541	RFC2	78.015		82.6
ENSG00000049618	ARID1B	22.95		25.905
ENSG00000049656	CLPTM1L	145.76		152.28
ENSG00000049759	NEDD4L	47.26		51.845
ENSG00000049768	FOXP3	0.27		0.87
ENSG00000049769	PPP1R3F	2.605		4.29
ENSG00000049860	HEXB	89.75		80.955
ENSG00000049883	PTCD2	16.43		15.55
ENSG00000050030	NEXMIF	0		0
ENSG00000050130	JKAMP	27.495		28.72
ENSG00000050165	DKK3	0		0
ENSG00000050327	ARHGEF5	0		0
ENSG00000050344	NFE2L3	11.92		7.92
ENSG00000050393	MCUR1	32.54		30.525
ENSG00000050405	LIMA1	10.33		8.09
ENSG00000050426	LETMD1	119.595		119.455
ENSG00000050438	SLC4A8	0.165		0.72
ENSG00000050555	LAMC3	0.93		0.56
ENSG00000050628	PTGER3	51.29		69.05
ENSG00000050730	TNIP3	0		0
ENSG00000050748	MAPK9	31.33		27.56
ENSG00000050767	COL23A1	4.895		4.22
ENSG00000050820	BCAR1	20.765		19.79
ENSG00000051009	FHIP1B	21.88		24.25
ENSG00000051108	HERPUD1	97.6		66.01
ENSG00000051128	HOMER3	11.255		6.525
ENSG00000051180	RAD51	36.72		38.375
ENSG00000051341	POLQ	9.745		8.01
ENSG00000051382	PIK3CB	46.795		39.995
ENSG00000051523	CYBA	133.25		110.17
ENSG00000051596	THOC3	62.515		72.49
ENSG00000051620	HEBP2	34.355		35.56
ENSG00000051825	MPHOSPH9	23.895		24.74
ENSG00000052126	PLEKHA5	22		18.555
ENSG00000052344	PRSS8	2.34		2.46
ENSG00000052723	SIKE1	33.855		40.235
ENSG00000052749	RRP12	25.7		34.635
ENSG00000052795	FNIP2	12.83		12.575
ENSG00000052802	MSMO1	20.99		20.64
ENSG00000052841	TTC17	73.57		65.83
ENSG00000052850	ALX4	0.83		0.77
ENSG00000053108	FSTL4	0		0.125
ENSG00000053254	FOXN3	7.825		5.85
ENSG00000053328	METTL24	0		0
ENSG00000053371	AKR7A2	43.78		36
ENSG00000053372	MRTO4	51.87		69.165
ENSG00000053438	NNAT	0.775		0.41
ENSG00000053501	USE1	43.14		41.205
ENSG00000053524	MCF2L2	2.78		2.18
ENSG00000053702	NRIP2	0.845		1.205
ENSG00000053747	LAMA3	59.365		32.39
ENSG00000053770	AP5M1	18.195		24.46
ENSG00000053900	ANAPC4	23.21		22.19
ENSG00000053918	KCNQ1	0		0.07
ENSG00000054116	TRAPPC3	80.375		78.525
ENSG00000054118	THRAP3	94.18		110.41
ENSG00000054148	PHPT1	86.745		97.51
ENSG00000054179	ENTPD2	0.76		0.43
ENSG00000054219	LY75	0.015		0
ENSG00000054267	ARID4B	24.255		23.45
ENSG00000054277	OPN3	17.49		11.81
ENSG00000054282	SDCCAG8	23.1		19.12
ENSG00000054356	PTPRN	0.48		0.585
ENSG00000054392	HHAT	0		0
ENSG00000054523	KIF1B	22.575		20.87
ENSG00000054598	FOXC1	5.47		4.37
ENSG00000054611	TBC1D22A	12.14		9.775
ENSG00000054654	SYNE2	0.045		0.035
ENSG00000054690	PLEKHH1	20.105		16.47
ENSG00000054793	ATP9A	0.01		0.01
ENSG00000054796	SPO11	0		0
ENSG00000054803	CBLN4	0		0
ENSG00000054938	CHRDL2	0.12		0
ENSG00000054965	FAM168A	7.295		7.34
ENSG00000054967	RELT	9.41		8.33
ENSG00000054983	GALC	26.335		29.25
ENSG00000055044	NOP58	145.88		190.36
ENSG00000055070	SZRD1	68.92		69.59
ENSG00000055118	KCNH2	106.405		134.77
ENSG00000055130	CUL1	45.885		54.085
ENSG00000055147	FAM114A2	21.95		17.45
ENSG00000055163	CYFIP2	0.45		0.595
ENSG00000055208	TAB2	27.865		21.02
ENSG00000055211	GINM1	20.4		19.895
ENSG00000055332	EIF2AK2	23.665		22.565
ENSG00000055483	USP36	34.145		46.395
ENSG00000055609	KMT2C	56.405		54.5
ENSG00000055732	MCOLN3	7.105		9.065
ENSG00000055813	CCDC85A	0.11		0
ENSG00000055917	PUM2	38.045		41.08
ENSG00000055950	MRPL43	30.805		34.375
ENSG00000055955	ITIH4	0.62		0.87
ENSG00000055957	ITIH1	0		0
ENSG00000056050	HPF1	17.645		16.585
ENSG00000056097	ZFR	51.5		63.485
ENSG00000056277	ZNF280C	2.985		2.25
ENSG00000056291	NPFFR2	0.425		0.575
ENSG00000056487	PHF21B	4.2		3.755
ENSG00000056558	TRAF1	0.075		0.025
ENSG00000056586	RC3H2	17.65		19.435
ENSG00000056736	IL17RB	5.21		6.415
ENSG00000056972	TRAF3IP2	20.58		24.875
ENSG00000056998	GYG2	0.035		0.13
ENSG00000057019	DCBLD2	8.935		10.98
ENSG00000057149	SERPINB3	0.06		0
ENSG00000057252	SOAT1	10.64		14.6
ENSG00000057294	PKP2	12.95		10.85
ENSG00000057468	MSH4	0.085		0.11
ENSG00000057593	F7	0		0
ENSG00000057608	GDI2	321.05		385.62
ENSG00000057657	PRDM1	0.98		1.58
ENSG00000057663	ATG5	21.605		25.025
ENSG00000057704	TMCC3	0.02		0.24
ENSG00000057757	PITHD1	49.22		58.59
ENSG00000057935	MTA3	31.835		32.315
ENSG00000058056	USP13	16.795		19.315
ENSG00000058063	ATP11B	53.335		51.47
ENSG00000058085	LAMC2	0		0
ENSG00000058091	CDK14	0.18		0.125
ENSG00000058262	SEC61A1	92.54		89.875
ENSG00000058272	PPP1R12A	53.065		47.49
ENSG00000058335	RASGRF1	0.065		0.03
ENSG00000058404	CAMK2B	0.11		0.16
ENSG00000058453	CROCC	10.59		10.205
ENSG00000058600	POLR3E	57.115		64.72
ENSG00000058668	ATP2B4	3.33		3.69
ENSG00000058673	ZC3H11A	106.655		96.36
ENSG00000058729	RIOK2	33.365		38.925
ENSG00000058799	YIPF1	27.755		22.98
ENSG00000058804	NDC1	65.24		65.03
ENSG00000058866	DGKG	0		0.04
ENSG00000059122	FLYWCH1	23.06		21.19
ENSG00000059145	UNKL	25.275		32.395
ENSG00000059377	TBXAS1	15.06		13.935
ENSG00000059378	PARP12	45.915		37.285
ENSG00000059573	ALDH18A1	37.12		30.04
ENSG00000059588	TARBP1	25.67		21.425
ENSG00000059691	GATB	14.09		12.295
ENSG00000059728	MXD1	10.18		10.595
ENSG00000059758	CDK17	9.54		11.92
ENSG00000059769	DNAJC25	5.545		6.68
ENSG00000059804	SLC2A3	114.04		121.72
ENSG00000059915	PSD	10.77		8.96
ENSG00000060069	CTDP1	13.575		15.5
ENSG00000060138	YBX3	266.42		279.87
ENSG00000060140	STYK1	0.38		0.84
ENSG00000060237	WNK1	42.165		42.485
ENSG00000060303	RPS17P5	0.5		0.895
ENSG00000060339	CCAR1	74.31		94.14
ENSG00000060491	OGFR	17.175		15.865
ENSG00000060558	GNA15	0.345		0.115
ENSG00000060566	CREB3L3	0		0
ENSG00000060642	PIGV	8.69		7.37
ENSG00000060656	PTPRU	5.06		2.15
ENSG00000060688	SNRNP40	62.075		67.575
ENSG00000060709	RIMBP2	0.125		0
ENSG00000060718	COL11A1	2.48		0.69
ENSG00000060749	QSER1	18.57		21.315
ENSG00000060762	MPC1	43.135		37.825
ENSG00000060971	ACAA1	41.755		47.845
ENSG00000060982	BCAT1	165.045		162.865
ENSG00000061273	HDAC7	26.775		22.85
ENSG00000061337	LZTS1	0.015		0
ENSG00000061455	PRDM6	0.25		0.465
ENSG00000061492	WNT8A	0		0
ENSG00000061656	SPAG4	5.005		2.825
ENSG00000061676	NCKAP1	44.015		42.28
ENSG00000061794	MRPS35	107.935		114.155
ENSG00000061918	GUCY1B1	0.325		0.1
ENSG00000061936	SFSWAP	33.2		33.95
ENSG00000061938	TNK2	12.32		9.18
ENSG00000061987	MON2	16.67		15
ENSG00000062038	CDH3	0		0.035
ENSG00000062096	ARSF	0		0
ENSG00000062194	GPBP1	69.015		63.595
ENSG00000062282	DGAT2	2.775		2.875
ENSG00000062370	ZNF112	0		0
ENSG00000062485	CS	171.325		173.48
ENSG00000062524	LTK	8.245		7.055
ENSG00000062582	MRPS24	106.005		104.895
ENSG00000062598	ELMO2	9.15		10.525
ENSG00000062650	WAPL	20.78		20.845
ENSG00000062716	VMP1	86.8		74.285
ENSG00000062725	APPBP2	8.865		7.285
ENSG00000062822	POLD1	73.485		78.54
ENSG00000063015	SEZ6	0.42		0.12
ENSG00000063046	EIF4B	614.65		654.825
ENSG00000063127	SLC6A16	1.385		1.265
ENSG00000063169	BICRA	4.32		5.455
ENSG00000063176	SPHK2	12.655		12.02
ENSG00000063177	RPL18	1473.69		1431.51
ENSG00000063180	CA11	17.545		9.725
ENSG00000063241	ISOC2	54.245		59.325
ENSG00000063244	U2AF2	135.23		173.22
ENSG00000063245	EPN1	111.595		109.91
ENSG00000063322	MED29	15.87		16.405
ENSG00000063438	AHRR	0.84		0.535
ENSG00000063515	GSC2	0		0
ENSG00000063587	ZNF275	10.725		7.64
ENSG00000063601	MTMR1	9.905		12.61
ENSG00000063660	GPC1	0.255		0.555
ENSG00000063761	ADCK1	6.54		8.605
ENSG00000063854	HAGH	30.86		22.495
ENSG00000063978	RNF4	21.98		26.17
ENSG00000064012	CASP8	18.78		20.06
ENSG00000064042	LIMCH1	0		0
ENSG00000064102	INTS13	49.065		50.085
ENSG00000064115	TM7SF3	87.905		80.545
ENSG00000064195	DLX3	0.46		0.34
ENSG00000064199	SPA17	13.12		9.715
ENSG00000064201	TSPAN32	7.12		5.95
ENSG00000064205	CCN5	0.195		0
ENSG00000064218	DMRT3	0		0
ENSG00000064225	ST3GAL6	7.3		4.84
ENSG00000064270	ATP2C2	0.105		0.1
ENSG00000064300	NGFR	0.05		0
ENSG00000064309	CDON	0.145		0.1
ENSG00000064313	TAF2	25.61		29.24
ENSG00000064393	HIPK2	9.995		10.665
ENSG00000064419	TNPO3	57.145		57.735
ENSG00000064489	BORCS8-MEF2B	13.855		13.13
ENSG00000064490	RFXANK	42.485		37.615
ENSG00000064545	TMEM161A	46.33		40.235
ENSG00000064547	LPAR2	14.965		8.12
ENSG00000064601	CTSA	31.37		35.27
ENSG00000064607	SUGP2	91.765		87.615
ENSG00000064651	SLC12A2	11.265		13.435
ENSG00000064652	SNX24	12.93		10.915
ENSG00000064655	EYA2	0		0
ENSG00000064666	CNN2	79.525		65.285
ENSG00000064687	ABCA7	11.96		8.18
ENSG00000064692	SNCAIP	0.38		0
ENSG00000064703	DDX20	13.855		17.995
ENSG00000064726	BTBD1	65.2		71.055
ENSG00000064763	FAR2	7.035		7.13
ENSG00000064787	BCAS1	1.44		1.365
ENSG00000064835	POU1F1	0		0
ENSG00000064886	CHI3L2	0		0
ENSG00000064932	SBNO2	25.89		21.53
ENSG00000064933	PMS1	29.19		26.835
ENSG00000064961	HMG20B	95.31		85.01
ENSG00000064989	CALCRL	0.725		0.455
ENSG00000064995	TAF11	58.18		57.99
ENSG00000064999	ANKS1A	10.795		10.145
ENSG00000065000	AP3D1	90.655		100.725
ENSG00000065029	ZNF76	24.7		21.265
ENSG00000065054	SLC9A3R2	25.73		24.63
ENSG00000065057	NTHL1	17.82		17.675
ENSG00000065060	UHRF1BP1	15.22		16.705
ENSG00000065135	GNAI3	15.705		16.165
ENSG00000065150	IPO5	146.92		162.06
ENSG00000065154	OAT	51.425		48.96
ENSG00000065183	WDR3	38.29		41.765
ENSG00000065243	PKN2	34.655		36.57
ENSG00000065268	WDR18	67.735		62.855
ENSG00000065308	TRAM2	5.475		6.805
ENSG00000065320	NTN1	1.315		1.27
ENSG00000065325	GLP2R	0		0
ENSG00000065328	MCM10	31.39		33.815
ENSG00000065357	DGKA	16.98		12.12
ENSG00000065361	ERBB3	12.125		5.425
ENSG00000065371	ROPN1	0		0
ENSG00000065413	ANKRD44	0.335		0.555
ENSG00000065427	KARS1	216.78		222.205
ENSG00000065457	ADAT1	10.545		13.25
ENSG00000065485	PDIA5	45.515		35.9
ENSG00000065491	TBC1D22B	17.165		16.05
ENSG00000065518	NDUFB4	264.295		182.625
ENSG00000065526	SPEN	42.77		39.9
ENSG00000065534	MYLK	3.405		3.205
ENSG00000065548	ZC3H15	129.065		128.905
ENSG00000065559	MAP2K4	14.5		16.08
ENSG00000065600	PACC1	10.8		10.225
ENSG00000065609	SNAP91	0		0
ENSG00000065613	SLK	24.98		25.375
ENSG00000065615	CYB5R4	25.71		20.9
ENSG00000065618	COL17A1	0		0
ENSG00000065621	GSTO2	1.005		0.695
ENSG00000065665	SEC61A2	6.49		6.265
ENSG00000065675	PRKCQ	12.92		12.185
ENSG00000065717	TLE2	8.325		6.37
ENSG00000065802	ASB1	26.395		26.55
ENSG00000065809	FAM107B	1.99		0.82
ENSG00000065833	ME1	14.68		15.695
ENSG00000065882	TBC1D1	49.36		44.995
ENSG00000065883	CDK13	37.59		41.72
ENSG00000065911	MTHFD2	354.625		337.665
ENSG00000065923	SLC9A7	0.445		0.715
ENSG00000065970	FOXJ2	3.635		3.91
ENSG00000065978	YBX1	1699.59		2014.59
ENSG00000065989	PDE4A	24.515		25.475
ENSG00000066027	PPP2R5A	20.28		24.33
ENSG00000066032	CTNNA2	0.03		0.18
ENSG00000066044	ELAVL1	71.445		83.85
ENSG00000066056	TIE1	0.64		0.62
ENSG00000066084	DIP2B	8.775		9.03
ENSG00000066117	SMARCD1	43.09		57.355
ENSG00000066135	KDM4A	33.63		32.275
ENSG00000066136	NFYC	49.74		67.175
ENSG00000066185	ZMYND12	0		0
ENSG00000066230	SLC9A3	2.12		2.805
ENSG00000066248	NGEF	0.15		0.03
ENSG00000066279	ASPM	28.85		28.205
ENSG00000066294	CD84	0.59		0.39
ENSG00000066322	ELOVL1	56.17		62.53
ENSG00000066336	SPI1	6.875		7.695
ENSG00000066379	POLR1H	31.275		31.29
ENSG00000066382	MPPED2	0		0
ENSG00000066405	CLDN18	0		0
ENSG00000066422	ZBTB11	43.46		35.535
ENSG00000066427	ATXN3	12.72		14.64
ENSG00000066455	GOLGA5	14.34		12.53
ENSG00000066468	FGFR2	0.09		0
ENSG00000066557	LRRC40	22.66		22.58
ENSG00000066583	ISOC1	31.555		32.21
ENSG00000066629	EML1	0.205		0.04
ENSG00000066651	TRMT11	16.39		19.36
ENSG00000066654	THUMPD1	34.935		41.495
ENSG00000066697	MSANTD3	15.38		22.405
ENSG00000066735	KIF26A	0		0
ENSG00000066739	ATG2B	15.56		14.7
ENSG00000066777	ARFGEF1	24.76		24.16
ENSG00000066813	ACSM2B	0.14		0
ENSG00000066827	ZFAT	3.075		4.49
ENSG00000066855	MTFR1	30.725		27.455
ENSG00000066923	STAG3	7.12		5.37
ENSG00000066926	FECH	71.225		57.765
ENSG00000066933	MYO9A	11.935		13.465
ENSG00000067048	DDX3Y	0		0.035
ENSG00000067057	PFKP	78.955		74.745
ENSG00000067064	IDI1	38.215		46.775
ENSG00000067066	SP100	36.505		31.905
ENSG00000067082	KLF6	27.065		31.195
ENSG00000067113	PLPP1	1.46		0.885
ENSG00000067141	NEO1	0.43		0.04
ENSG00000067167	TRAM1	68.15		74.975
ENSG00000067177	PHKA1	9.85		7.295
ENSG00000067182	TNFRSF1A	39.05		39.955
ENSG00000067191	CACNB1	3.99		2.265
ENSG00000067208	EVI5	10.235		9.38
ENSG00000067221	STOML1	7.16		5.75
ENSG00000067225	PKM	269.925		295.28
ENSG00000067248	DHX29	30.07		29.63
ENSG00000067334	DNTTIP2	57.225		66.105
ENSG00000067365	METTL22	22.23		11.6
ENSG00000067369	TP53BP1	31.6		27.73
ENSG00000067445	TRO	0.025		0
ENSG00000067533	RRP15	12.915		18.115
ENSG00000067560	RHOA	257.06		264.37
ENSG00000067596	DHX8	17.585		18.355
ENSG00000067601	PMS2P4	13.165		11.99
ENSG00000067606	PRKCZ	4.19		3.91
ENSG00000067646	ZFY	0		0
ENSG00000067704	IARS2	86.16		83.7
ENSG00000067715	SYT1	3.38		2.94
ENSG00000067798	NAV3	0.775		0.285
ENSG00000067829	IDH3G	80.84		81.52
ENSG00000067836	ROGDI	5.08		5.78
ENSG00000067840	PDZD4	0.72		0.55
ENSG00000067842	ATP2B3	0		0
ENSG00000067900	ROCK1	40.67		39.63
ENSG00000067955	CBFB	91.63		104.505
ENSG00000067992	PDK3	0.095		0.12
ENSG00000068001	HYAL2	9.29		5.74
ENSG00000068024	HDAC4	10.78		11.145
ENSG00000068028	RASSF1	15.29		15.36
ENSG00000068078	FGFR3	9.775		4.805
ENSG00000068079	IFI35	6.095		3.86
ENSG00000068097	HEATR6	12.12		9.955
ENSG00000068120	COASY	68.055		67.345
ENSG00000068137	PLEKHH3	15.49		8.435
ENSG00000068305	MEF2A	16.395		16.9
ENSG00000068308	OTUD5	75.075		73.94
ENSG00000068323	TFE3	15.04		12.19
ENSG00000068354	TBC1D25	5.155		7.785
ENSG00000068366	ACSL4	15.76		15.125
ENSG00000068383	INPP5A	4.665		4.965
ENSG00000068394	GPKOW	17.515		17.855
ENSG00000068400	GRIPAP1	30.685		34.53
ENSG00000068438	FTSJ1	33.61		29.015
ENSG00000068489	PRR11	32.99		32.67
ENSG00000068615	REEP1	0.2		0.19
ENSG00000068650	ATP11A	18.065		21.105
ENSG00000068654	POLR1A	41.085		52.125
ENSG00000068697	LAPTM4A	36.095		33.37
ENSG00000068724	TTC7A	12.045		9.57
ENSG00000068745	IP6K2	31.535		35.605
ENSG00000068781	STON1-GTF2A1L	0		0.015
ENSG00000068784	SRBD1	9.9		10.27
ENSG00000068796	KIF2A	133.82		144.995
ENSG00000068831	RASGRP2	12.09		8.955
ENSG00000068878	PSME4	111.315		101.04
ENSG00000068885	IFT80	17.11		23.535
ENSG00000068903	SIRT2	25.775		27.315
ENSG00000068912	ERLEC1	43.63		39.945
ENSG00000068971	PPP2R5B	10.805		9.43
ENSG00000068976	PYGM	0.89		0.485
ENSG00000068985	PAGE1	0		0
ENSG00000069011	PITX1	58.81		75.88
ENSG00000069018	TRPC7	0.025		0
ENSG00000069020	MAST4	9.26		9.925
ENSG00000069122	ADGRF5	0		0
ENSG00000069188	SDK2	0		0
ENSG00000069206	ADAM7	0		0
ENSG00000069248	NUP133	35.12		33.035
ENSG00000069275	NUCKS1	107.73		114.105
ENSG00000069329	VPS35	65.95		70.03
ENSG00000069345	DNAJA2	72.72		80.66
ENSG00000069399	BCL3	10.015		4.025
ENSG00000069424	KCNAB2	12.64		9.41
ENSG00000069431	ABCC9	0.065		0.045
ENSG00000069482	GAL	43.75		42.67
ENSG00000069493	CLEC2D	12.925		10.105
ENSG00000069509	FUNDC1	11.59		11.13
ENSG00000069535	MAOB	0		0
ENSG00000069667	RORA	1.095		1.175
ENSG00000069696	DRD4	5.035		6.215
ENSG00000069702	TGFBR3	40.59		34.04
ENSG00000069764	PLA2G10	0.165		0.345
ENSG00000069812	HES2	0.25		0.205
ENSG00000069849	ATP1B3	114.78		119.98
ENSG00000069869	NEDD4	17.035		19.795
ENSG00000069943	PIGB	19.38		21.72
ENSG00000069956	MAPK6	34.855		39.905
ENSG00000069966	GNB5	2.65		1.45
ENSG00000069974	RAB27A	117.19		95.155
ENSG00000069998	HDHD5	20.69		19.29
ENSG00000070010	UFD1	237.795		233.845
ENSG00000070018	LRP6	8.03		8.885
ENSG00000070019	GUCY2C	0		0.02
ENSG00000070031	SCT	2.455		1.145
ENSG00000070047	PHRF1	12.905		14.165
ENSG00000070061	ELP1	60.59		55.37
ENSG00000070081	NUCB2	40.165		41.36
ENSG00000070087	PFN2	0.295		0
ENSG00000070159	PTPN3	0		0
ENSG00000070182	SPTB	37.185		40.27
ENSG00000070190	DAPP1	1.07		1.375
ENSG00000070193	FGF10	0.03		0
ENSG00000070214	SLC44A1	2		1.83
ENSG00000070269	TMEM260	9.37		9.6
ENSG00000070366	SMG6	9.24		9.615
ENSG00000070367	EXOC5	40.475		38.91
ENSG00000070371	CLTCL1	15.505		12.39
ENSG00000070388	FGF22	0.525		0.32
ENSG00000070404	FSTL3	2.545		2.81
ENSG00000070413	DGCR2	40.775		39.695
ENSG00000070423	RNF126	80.32		92.54
ENSG00000070444	MNT	15.645		18.27
ENSG00000070476	ZXDC	8.565		8.225
ENSG00000070495	JMJD6	35.915		37.6
ENSG00000070501	POLB	25.075		25.41
ENSG00000070526	ST6GALNAC1	126.43		135.29
ENSG00000070540	WIPI1	17.585		8.565
ENSG00000070601	FRMPD1	0		0.02
ENSG00000070610	GBA2	29.545		27.01
ENSG00000070614	NDST1	17.395		23.9
ENSG00000070669	ASNS	597.8		450.95
ENSG00000070718	AP3M2	19.98		19.405
ENSG00000070729	CNGB1	0		0
ENSG00000070731	ST6GALNAC2	0.815		1.135
ENSG00000070748	CHAT	0		0
ENSG00000070756	PABPC1	3638.29		4117.47
ENSG00000070759	TESK2	2.615		1.9
ENSG00000070761	CFAP20	41.48		43.19
ENSG00000070770	CSNK2A2	130.205		140.845
ENSG00000070778	PTPN21	1.71		2.17
ENSG00000070785	EIF2B3	58.645		58.915
ENSG00000070808	CAMK2A	0.385		0.15
ENSG00000070814	TCOF1	54.285		59.81
ENSG00000070831	CDC42	84.15		86.32
ENSG00000070882	OSBPL3	23.42		26.635
ENSG00000070886	EPHA8	0		0
ENSG00000070915	SLC12A3	0		0
ENSG00000070950	RAD18	25.785		24.88
ENSG00000070961	ATP2B1	20.03		19.72
ENSG00000070985	TRPM5	0		0.07
ENSG00000071051	NCK2	9.56		13.805
ENSG00000071054	MAP4K4	54.345		49.655
ENSG00000071073	MGAT4A	0.495		0.32
ENSG00000071082	RPL31	1662.95		1499.62
ENSG00000071127	WDR1	75.65		83.145
ENSG00000071189	SNX13	19.385		21.99
ENSG00000071203	MS4A12	0		0
ENSG00000071205	ARHGAP10	3.34		2.665
ENSG00000071242	RPS6KA2	5.855		5.415
ENSG00000071243	ING3	24.205		28.76
ENSG00000071246	VASH1	0.585		1.365
ENSG00000071282	LMCD1	0		0
ENSG00000071462	BUD23	157.34		151.315
ENSG00000071537	SEL1L	31.275		24.29
ENSG00000071539	TRIP13	42.13		50.14
ENSG00000071553	ATP6AP1	114.865		121.045
ENSG00000071564	TCF3	130.34		138.52
ENSG00000071575	TRIB2	31.405		33.275
ENSG00000071626	DAZAP1	176.175		217.615
ENSG00000071655	MBD3	40.435		48.64
ENSG00000071677	PRLH	0		0
ENSG00000071794	HLTF	49.27		36.125
ENSG00000071859	FAM50A	113.905		112.83
ENSG00000071889	FAM3A	44.26		45.445
ENSG00000071894	CPSF1	121.76		128.175
ENSG00000071909	MYO3B	7.145		5.21
ENSG00000071967	CYBRD1	13.42		11.765
ENSG00000071991	CDH19	1.235		0.795
ENSG00000071994	PDCD2	112.45		120.98
ENSG00000072041	SLC6A15	2.11		1.21
ENSG00000072042	RDH11	52.725		58.245
ENSG00000072062	PRKACA	72.725		59.975
ENSG00000072071	ADGRL1	30.585		19.765
ENSG00000072080	SPP2	0.27		0
ENSG00000072110	ACTN1	73.28		76.845
ENSG00000072121	ZFYVE26	6.1		6.72
ENSG00000072133	RPS6KA6	0		0.01
ENSG00000072134	EPN2	14.34		12.985
ENSG00000072135	PTPN18	51.89		52.305
ENSG00000072163	LIMS2	0.1		0
ENSG00000072182	ASIC4	18.855		16.2
ENSG00000072195	SPEG	4.07		2.39
ENSG00000072201	LNX1	4.32		2.14
ENSG00000072210	ALDH3A2	1.93		1.815
ENSG00000072274	TFRC	228.685		247.65
ENSG00000072310	SREBF1	106.75		89.9
ENSG00000072315	TRPC5	0.01		0
ENSG00000072364	AFF4	22.27		24.245
ENSG00000072401	UBE2D1	7.715		7.535
ENSG00000072415	PALS1	9.425		8.26
ENSG00000072422	RHOBTB1	12.225		7.45
ENSG00000072501	SMC1A	71.775		80.305
ENSG00000072506	HSD17B10	62.79		68.54
ENSG00000072518	MARK2	25.365		25.86
ENSG00000072571	HMMR	46.255		40.795
ENSG00000072609	CHFR	28.8		34.565
ENSG00000072657	TRHDE	0.305		0.505
ENSG00000072682	P4HA2	15.55		12.26
ENSG00000072694	FCGR2B	0.41		0.125
ENSG00000072736	NFATC3	37.52		49.435
ENSG00000072756	TRNT1	29.835		38.735
ENSG00000072778	ACADVL	243.565		222.89
ENSG00000072786	STK10	31.525		27.965
ENSG00000072803	FBXW11	27.205		31.16
ENSG00000072818	ACAP1	2.255		0.83
ENSG00000072832	CRMP1	0		0
ENSG00000072840	EVC	0		0
ENSG00000072849	DERL2	25.405		31.27
ENSG00000072858	SIDT1	0.55		0
ENSG00000072864	NDE1	17.82		16.11
ENSG00000072952	IRAG1	0.015		0.015
ENSG00000072954	TMEM38A	3.86		1.49
ENSG00000072958	AP1M1	51.655		48.6
ENSG00000073008	PVR	3.645		1.8
ENSG00000073050	XRCC1	48		38.735
ENSG00000073060	SCARB1	47.63		45.545
ENSG00000073067	CYP2W1	0.04		0.04
ENSG00000073111	MCM2	68.795		76.19
ENSG00000073146	MOV10L1	0		0
ENSG00000073150	PANX2	2.855		1.705
ENSG00000073169	SELENOO	19.165		16.81
ENSG00000073282	TP63	2.06		2.955
ENSG00000073331	ALPK1	4.29		3.33
ENSG00000073350	LLGL2	22.96		15.875
ENSG00000073417	PDE8A	27.19		21.125
ENSG00000073464	CLCN4	1.05		0.425
ENSG00000073536	NLE1	34.66		33.825
ENSG00000073578	SDHA	119.8		101.71
ENSG00000073584	SMARCE1	68.745		68.615
ENSG00000073598	FNDC8	0.085		0.08
ENSG00000073605	GSDMB	13.28		9.1
ENSG00000073614	KDM5A	26.78		22.93
ENSG00000073670	ADAM11	0.195		0.395
ENSG00000073711	PPP2R3A	1.215		1.32
ENSG00000073712	FERMT2	6.375		5.335
ENSG00000073734	ABCB11	0.475		0.675
ENSG00000073737	DHRS9	0		0
ENSG00000073754	CD5L	0		0
ENSG00000073756	PTGS2	0.75		0.465
ENSG00000073792	IGF2BP2	59.455		52.47
ENSG00000073803	MAP3K13	1.945		0.715
ENSG00000073849	ST6GAL1	51.96		32.795
ENSG00000073861	TBX21	0		0
ENSG00000073905	VDAC1P1	0.355		0.49
ENSG00000073910	FRY	0.395		1.06
ENSG00000073921	PICALM	247.535		240.905
ENSG00000073969	NSF	10.03		10.61
ENSG00000074047	GLI2	0		0
ENSG00000074054	CLASP1	33.265		31.165
ENSG00000074071	MRPS34	140.99		137.495
ENSG00000074181	NOTCH3	16.755		15.515
ENSG00000074201	CLNS1A	291.535		275.055
ENSG00000074211	PPP2R2C	0.19		0
ENSG00000074219	TEAD2	13.445		14.75
ENSG00000074266	EED	20.69		19.09
ENSG00000074276	CDHR2	0.735		0.78
ENSG00000074317	SNCB	0.425		0.165
ENSG00000074319	TSG101	69.385		64.985
ENSG00000074356	NCBP3	21.98		26.075
ENSG00000074370	ATP2A3	20.885		12.45
ENSG00000074410	CA12	0.39		0.45
ENSG00000074416	MGLL	0.025		0.13
ENSG00000074527	NTN4	0		0
ENSG00000074582	BCS1L	74.455		68.39
ENSG00000074590	NUAK1	0		0
ENSG00000074603	DPP8	23		18.1
ENSG00000074621	SLC24A1	5.525		5.22
ENSG00000074657	ZNF532	0.025		0.135
ENSG00000074660	SCARF1	4.255		2.83
ENSG00000074695	LMAN1	140.785		115.83
ENSG00000074696	HACD3	49.68		51.695
ENSG00000074706	IPCEF1	0		0
ENSG00000074755	ZZEF1	16.48		14.95
ENSG00000074771	NOX3	0		0
ENSG00000074800	ENO1	952.435		1041.53
ENSG00000074803	SLC12A1	0		0
ENSG00000074842	MYDGF	117.02		107.18
ENSG00000074855	ANO8	8.77		6.585
ENSG00000074935	TUBE1	33.685		28.78
ENSG00000074964	ARHGEF10L	0.21		0.025
ENSG00000074966	TXK	4.605		6.08
ENSG00000075035	WSCD2	0		0
ENSG00000075043	KCNQ2	0		0
ENSG00000075073	TACR2	0.64		0.58
ENSG00000075089	ACTR6	27.405		22.82
ENSG00000075131	TIPIN	23.83		27.7
ENSG00000075142	SRI	75.9		66.71
ENSG00000075151	EIF4G3	43.23		39.79
ENSG00000075188	NUP37	42.525		42.17
ENSG00000075213	SEMA3A	4.985		3.195
ENSG00000075218	GTSE1	16.755		17.695
ENSG00000075223	SEMA3C	0.215		0.225
ENSG00000075234	TTC38	17.74		18.165
ENSG00000075239	ACAT1	102.19		89.785
ENSG00000075240	GRAMD4	25.945		26.78
ENSG00000075275	CELSR1	1.255		1.11
ENSG00000075290	WNT8B	0.385		0.55
ENSG00000075292	ZNF638	65.62		71.11
ENSG00000075303	SLC25A40	24.17		22.815
ENSG00000075336	TIMM21	53.55		65.11
ENSG00000075340	ADD2	9.705		6.75
ENSG00000075388	FGF4	0		0
ENSG00000075391	RASAL2	0.515		0.42
ENSG00000075399	VPS9D1	8.19		6.02
ENSG00000075407	ZNF37A	12.755		12.305
ENSG00000075413	MARK3	44.695		42.95
ENSG00000075415	SLC25A3	424.62		447.92
ENSG00000075420	FNDC3B	28.22		19.41
ENSG00000075426	FOSL2	2.195		1.055
ENSG00000075429	CACNG5	0.06		0
ENSG00000075461	CACNG4	0		0
ENSG00000075539	FRYL	22.655		17.395
ENSG00000075568	TMEM131	20.745		22.535
ENSG00000075618	FSCN1	217.87		219.785
ENSG00000075624	ACTB	960.1		1192.21
ENSG00000075643	MOCOS	12.27		10.955
ENSG00000075651	PLD1	36.185		33.86
ENSG00000075673	ATP12A	0		0
ENSG00000075702	WDR62	23.33		24.535
ENSG00000075711	DLG1	29.565		29.095
ENSG00000075785	RAB7A	133.25		146.505
ENSG00000075790	BCAP29	35.995		37.21
ENSG00000075826	SEC31B	21.235		18.7
ENSG00000075856	SART3	33.605		36.075
ENSG00000075884	ARHGAP15	0		0.48
ENSG00000075886	TUBA3D	1.3		1.995
ENSG00000075891	PAX2	0		0
ENSG00000075914	EXOSC7	45.71		47.225
ENSG00000075945	KIFAP3	24.495		21.26
ENSG00000075975	MKRN2	23.39		22.845
ENSG00000076003	MCM6	78.165		86.675
ENSG00000076043	REXO2	117.81		115.18
ENSG00000076053	RBM7	25.515		28.65
ENSG00000076067	RBMS2	7.75		4.745
ENSG00000076108	BAZ2A	64.59		63.925
ENSG00000076201	PTPN23	33.145		31.955
ENSG00000076242	MLH1	54.21		60.3
ENSG00000076248	UNG	17.44		18.91
ENSG00000076258	FMO4	1.15		1.565
ENSG00000076321	KLHL20	10.815		11.59
ENSG00000076344	RGS11	0		0
ENSG00000076351	SLC46A1	6.25		5.82
ENSG00000076356	PLXNA2	0		0.03
ENSG00000076382	SPAG5	41.21		34.87
ENSG00000076513	ANKRD13A	26.13		25.275
ENSG00000076554	TPD52	43.205		35.565
ENSG00000076555	ACACB	0.61		0.43
ENSG00000076604	TRAF4	39.995		38.05
ENSG00000076641	PAG1	0.11		0.1
ENSG00000076650	GPATCH1	8.575		8.48
ENSG00000076662	ICAM3	10.52		9.76
ENSG00000076685	NT5C2	45.99		34.5
ENSG00000076706	MCAM	6.875		5.71
ENSG00000076716	GPC4	0		0
ENSG00000076770	MBNL3	0.955		0.62
ENSG00000076826	CAMSAP3	2.435		0.985
ENSG00000076864	RAP1GAP	13.14		13.43
ENSG00000076924	XAB2	45.935		45.435
ENSG00000076928	ARHGEF1	56.065		65.78
ENSG00000076944	STXBP2	131.965		122.4
ENSG00000076984	MAP2K7	37.37		43.28
ENSG00000077009	NMRK2	0.17		0
ENSG00000077044	DGKD	28.78		25.48
ENSG00000077063	CTTNBP2	0		0
ENSG00000077080	ACTL6B	0.085		0.16
ENSG00000077092	RARB	0.225		0.22
ENSG00000077097	TOP2B	93.495		101.98
ENSG00000077147	TM9SF3	52.56		57.27
ENSG00000077150	NFKB2	52.215		41.71
ENSG00000077152	UBE2T	38.9		36.435
ENSG00000077157	PPP1R12B	7		8.08
ENSG00000077232	DNAJC10	70.48		61.675
ENSG00000077235	GTF3C1	23.065		20.07
ENSG00000077238	IL4R	3.135		2.23
ENSG00000077254	USP33	36.165		33.1
ENSG00000077264	PAK3	0.01		0.01
ENSG00000077274	CAPN6	0		0
ENSG00000077279	DCX	0		0
ENSG00000077312	SNRPA	121.025		148.17
ENSG00000077327	SPAG6	7.655		4.65
ENSG00000077348	EXOSC5	37.065		35.475
ENSG00000077380	DYNC1I2	56.29		60.27
ENSG00000077420	APBB1IP	0		0
ENSG00000077454	LRCH4	29.48		32.455
ENSG00000077458	FAM76B	19.555		17.78
ENSG00000077463	SIRT6	26.175		27.12
ENSG00000077498	TYR	0		0
ENSG00000077514	POLD3	17.195		17.1
ENSG00000077522	ACTN2	1.835		3.605
ENSG00000077549	CAPZB	108.625		103.995
ENSG00000077585	GPR137B	0.755		1.28
ENSG00000077616	NAALAD2	0.935		0.72
ENSG00000077684	JADE1	13.125		13.855
ENSG00000077713	SLC25A43	26.85		23.975
ENSG00000077721	UBE2A	82.75		72.845
ENSG00000077782	FGFR1	43.855		54.935
ENSG00000077800	FKBP6	0.135		0.14
ENSG00000077935	SMC1B	0.065		0.02
ENSG00000077942	FBLN1	0		0.535
ENSG00000077943	ITGA8	0		0
ENSG00000077984	CST7	0.105		0.11
ENSG00000078018	MAP2	0.175		0.21
ENSG00000078043	PIAS2	28.445		27.615
ENSG00000078053	AMPH	0.03		0
ENSG00000078061	ARAF	26.97		27.64
ENSG00000078070	MCCC1	26.985		32.465
ENSG00000078081	LAMP3	0.97		0.895
ENSG00000078098	FAP	0		0
ENSG00000078114	NEBL	1.52		0.195
ENSG00000078124	ACER3	13.97		9.07
ENSG00000078140	UBE2K	97.31		99.105
ENSG00000078142	PIK3C3	125.48		132.405
ENSG00000078177	N4BP2	4.695		7.08
ENSG00000078237	TIGAR	2.28		1.25
ENSG00000078246	TULP3	7.235		7.72
ENSG00000078269	SYNJ2	6.13		5.105
ENSG00000078295	ADCY2	0		0
ENSG00000078304	PPP2R5C	77.55		77.49
ENSG00000078319	PMS2P1	38.46		38.365
ENSG00000078328	RBFOX1	0.03		0
ENSG00000078369	GNB1	222		202.57
ENSG00000078399	HOXA9	0		0
ENSG00000078401	EDN1	0		0
ENSG00000078403	MLLT10	34.015		37.78
ENSG00000078487	ZCWPW1	1.98		1.73
ENSG00000078549	ADCYAP1R1	0		0
ENSG00000078579	FGF20	0		0
ENSG00000078589	P2RY10	0.12		0
ENSG00000078596	ITM2A	112.94		90.38
ENSG00000078618	NRDC	197.505		194.985
ENSG00000078668	VDAC3	72.245		75
ENSG00000078674	PCM1	116.77		130.825
ENSG00000078687	TNRC6C	5.16		5.125
ENSG00000078699	CBFA2T2	6.82		5.805
ENSG00000078725	BRINP1	0		0
ENSG00000078747	ITCH	17.035		18
ENSG00000078795	PKD2L2	0.29		0.665
ENSG00000078804	TP53INP2	4.265		3.095
ENSG00000078808	SDF4	135.09		131.335
ENSG00000078814	MYH7B	0.305		0.4
ENSG00000078898	BPIFB2	0		0
ENSG00000078900	TP73	3.815		3.45
ENSG00000078902	TOLLIP	23.52		27.12
ENSG00000078967	UBE2D4	9.08		9.94
ENSG00000079101	CLUL1	1.68		0.625
ENSG00000079102	RUNX1T1	1.28		1.375
ENSG00000079112	CDH17	0		0.145
ENSG00000079134	THOC1	39.865		48.75
ENSG00000079150	FKBP7	7.775		4.095
ENSG00000079156	OSBPL6	11.485		11.595
ENSG00000079215	SLC1A3	0.08		0
ENSG00000079246	XRCC5	220.62		219.81
ENSG00000079257	LXN	0		0.13
ENSG00000079263	SP140	1.92		0.325
ENSG00000079277	MKNK1	37.53		44.065
ENSG00000079308	TNS1	0.47		0.08
ENSG00000079313	REXO1	33.865		32.235
ENSG00000079332	SAR1A	81.06		75.345
ENSG00000079335	CDC14A	20.705		20.37
ENSG00000079337	RAPGEF3	0.465		0.425
ENSG00000079385	CEACAM1	2.29		0.985
ENSG00000079387	SENP1	13.93		15.78
ENSG00000079393	DUSP13	27.85		21.96
ENSG00000079432	CIC	10.39		11.675
ENSG00000079435	LIPE	1.095		1.42
ENSG00000079459	FDFT1	307.645		370.045
ENSG00000079462	PAFAH1B3	35.92		35.91
ENSG00000079482	OPHN1	7.085		6.27
ENSG00000079557	AFM	0		0
ENSG00000079616	KIF22	48.345		49.37
ENSG00000079689	SCGN	0.69		0.595
ENSG00000079691	CARMIL1	2.79		2.14
ENSG00000079739	PGM1	0.2		0.155
ENSG00000079785	DDX1	117.725		137.585
ENSG00000079805	DNM2	130.15		125.675
ENSG00000079819	EPB41L2	120.175		86.155
ENSG00000079841	RIMS1	0		0
ENSG00000079931	MOXD1	0		0
ENSG00000079950	STX7	25.62		24.225
ENSG00000079974	RABL2B	15.49		11.455
ENSG00000079999	KEAP1	48.625		58.36
ENSG00000080007	DDX43	0		0
ENSG00000080031	PTPRH	13.15		8.16
ENSG00000080166	DCT	0.435		0.485
ENSG00000080189	SLC35C2	29.615		33.27
ENSG00000080200	CRYBG3	5.605		5.235
ENSG00000080224	EPHA6	0.01		0.01
ENSG00000080293	SCTR	0.13		0
ENSG00000080298	RFX3	5.99		6.41
ENSG00000080345	RIF1	39.44		46.035
ENSG00000080371	RAB21	20.445		22.09
ENSG00000080493	SLC4A4	0		0
ENSG00000080503	SMARCA2	40.485		28.895
ENSG00000080511	RDH8	0		0
ENSG00000080546	SESN1	6		5.23
ENSG00000080561	MID2	0.04		0.145
ENSG00000080572	DNAAF6	0		0
ENSG00000080573	COL5A3	0.015		0.015
ENSG00000080603	SRCAP	27.445		29.69
ENSG00000080608	PUM3	29.59		34.31
ENSG00000080618	CPB2	0.08		0.095
ENSG00000080644	CHRNA3	0.81		0.345
ENSG00000080709	KCNN2	0.11		0
ENSG00000080802	CNOT4	11.425		14
ENSG00000080815	PSEN1	27.52		29.055
ENSG00000080819	CPOX	51.56		41.48
ENSG00000080822	CLDND1	42.5		36.75
ENSG00000080823	MOK	5.05		4.735
ENSG00000080824	HSP90AA1	265.95		321.26
ENSG00000080839	RBL1	8.735		10.11
ENSG00000080845	DLGAP4	25.09		18.045
ENSG00000080854	IGSF9B	0		0
ENSG00000080910	CFHR2	0		0
ENSG00000080947	CROCCP3	5.425		3.32
ENSG00000080986	NDC80	51.94		50.735
ENSG00000081014	AP4E1	7.94		7.635
ENSG00000081019	RSBN1	10.285		11.645
ENSG00000081026	MAGI3	2.53		1.82
ENSG00000081041	CXCL2	1.73		0.51
ENSG00000081051	AFP	1.7		1.895
ENSG00000081052	COL4A4	0.405		0.43
ENSG00000081059	TCF7	24.67		23.955
ENSG00000081087	OSTM1	18.825		17.53
ENSG00000081138	CDH7	0		0.04
ENSG00000081148	IMPG2	0.13		0.255
ENSG00000081154	PCNP	135.385		108.93
ENSG00000081177	EXD2	5.53		6.005
ENSG00000081181	ARG2	53.44		25.68
ENSG00000081189	MEF2C	58.055		69.485
ENSG00000081237	PTPRC	233.095		210.99
ENSG00000081248	CACNA1S	0		0
ENSG00000081277	PKP1	0		0
ENSG00000081307	UBA5	50.225		49.77
ENSG00000081320	STK17B	8.58		7.045
ENSG00000081377	CDC14B	11.625		9.725
ENSG00000081386	ZNF510	6.215		5.565
ENSG00000081479	LRP2	0.12		0.07
ENSG00000081665	ZNF506	4.92		3.93
ENSG00000081692	JMJD4	11.53		9.87
ENSG00000081721	DUSP12	32.615		38.955
ENSG00000081760	AACS	14.14		14.8
ENSG00000081791	DELE1	54.69		67.225
ENSG00000081800	SLC13A1	0		0
ENSG00000081803	CADPS2	0.02		0.195
ENSG00000081818	PCDHB4	0		0.16
ENSG00000081842	PCDHA6	0		0
ENSG00000081853	PCDHGA2	0		0.07
ENSG00000081870	HSPB11	81.975		76.095
ENSG00000081913	PHLPP1	10.4		9.9
ENSG00000081923	ATP8B1	3.31		3.165
ENSG00000081985	IL12RB2	0.335		0.465
ENSG00000082014	SMARCD3	8.025		3.435
ENSG00000082068	WDR70	25.32		28.485
ENSG00000082074	FYB1	0.035		0.035
ENSG00000082126	MPP4	0		0.045
ENSG00000082146	STRADB	39.325		43.53
ENSG00000082153	BZW1	107.205		141.14
ENSG00000082175	PGR	0.39		0.275
ENSG00000082196	C1QTNF3	5.82		3.815
ENSG00000082212	ME2	76.26		74.03
ENSG00000082213	C5orf22	40.81		35.45
ENSG00000082258	CCNT2	24.245		26.075
ENSG00000082269	FAM135A	18.07		13.715
ENSG00000082293	COL19A1	0.505		0.125
ENSG00000082397	EPB41L3	0		0
ENSG00000082438	COBLL1	1.645		0.92
ENSG00000082458	DLG3	4.805		3.19
ENSG00000082482	KCNK2	0		0
ENSG00000082497	SERTAD4	0		0
ENSG00000082512	TRAF5	12.99		14.38
ENSG00000082515	MRPL22	57.805		59.1
ENSG00000082516	GEMIN5	21.125		25.51
ENSG00000082556	OPRK1	0		0
ENSG00000082641	NFE2L1	58.755		49.935
ENSG00000082684	SEMA5B	0		0.03
ENSG00000082701	GSK3B	35.615		34.205
ENSG00000082781	ITGB5	39.85		25.49
ENSG00000082805	ERC1	12.17		11.885
ENSG00000082898	XPO1	128.29		139.19
ENSG00000082929	LINC01587	0		0
ENSG00000082996	RNF13	13.37		16.575
ENSG00000083067	TRPM3	0.025		0
ENSG00000083093	PALB2	9.095		10.49
ENSG00000083097	DOP1A	8.16		6.68
ENSG00000083099	LYRM2	27.505		31.82
ENSG00000083123	BCKDHB	16.735		17.09
ENSG00000083168	KAT6A	12.61		15.895
ENSG00000083223	TUT7	16.765		15.595
ENSG00000083290	ULK2	0		0.175
ENSG00000083307	GRHL2	0		0
ENSG00000083312	TNPO1	54.45		60.3
ENSG00000083444	PLOD1	49.11		48.415
ENSG00000083454	P2RX5	8.325		10.425
ENSG00000083457	ITGAE	8.725		5.75
ENSG00000083520	DIS3	36.685		37.685
ENSG00000083535	PIBF1	18.505		18.34
ENSG00000083544	TDRD3	11.205		9.29
ENSG00000083622	ENSG00000083622	0		0
ENSG00000083635	NUFIP1	5.095		5.82
ENSG00000083642	PDS5B	16.68		15.69
ENSG00000083720	OXCT1	18.395		21.8
ENSG00000083750	RRAGB	9.045		11.34
ENSG00000083782	EPYC	0		0
ENSG00000083799	CYLD	6.97		4.78
ENSG00000083807	SLC27A5	20.925		22.465
ENSG00000083812	ZNF324	6.345		6.44
ENSG00000083814	ZNF671	0.515		1.6
ENSG00000083817	ZNF416	0.585		0.595
ENSG00000083828	ZNF586	11.92		15.135
ENSG00000083838	ZNF446	4.49		3.545
ENSG00000083844	ZNF264	2.15		2.62
ENSG00000083845	RPS5	1450.19		1445.29
ENSG00000083857	FAT1	0.56		0.22
ENSG00000083896	YTHDC1	42.045		45.99
ENSG00000083937	CHMP2B	15.79		14.485
ENSG00000084070	SMAP2	115.495		101.065
ENSG00000084072	PPIE	78.81		66.86
ENSG00000084073	ZMPSTE24	44.075		52.52
ENSG00000084090	STARD7	85.2		108.475
ENSG00000084092	NOA1	37.24		40.46
ENSG00000084093	REST	13.4		14.455
ENSG00000084110	HAL	0		0.12
ENSG00000084112	SSH1	3.99		3.65
ENSG00000084207	GSTP1	495.385		467.08
ENSG00000084234	APLP2	352.91		331.915
ENSG00000084444	FAM234B	3.88		2.45
ENSG00000084453	SLCO1A2	6.49		6.47
ENSG00000084463	WBP11	61.14		71.335
ENSG00000084623	EIF3I	426.31		424.525
ENSG00000084628	NKAIN1	0		0
ENSG00000084636	COL16A1	0.575		0.24
ENSG00000084652	TXLNA	67.46		65.75
ENSG00000084674	APOB	0		0
ENSG00000084676	NCOA1	9		8.35
ENSG00000084693	AGBL5	36.545		35.73
ENSG00000084710	EFR3B	0.01		0
ENSG00000084731	KIF3C	6.275		6.065
ENSG00000084733	RAB10	112.11		121.415
ENSG00000084734	GCKR	0		0
ENSG00000084754	HADHA	271.775		270.165
ENSG00000084764	MAPRE3	46.52		33.64
ENSG00000084774	CAD	62.27		68.9
ENSG00000085063	CD59	74.995		67.28
ENSG00000085117	CD82	1.255		1.27
ENSG00000085185	BCORL1	10.335		9.51
ENSG00000085224	ATRX	26.075		32.44
ENSG00000085231	AK6	40.935		48.93
ENSG00000085265	FCN1	0.02		0.025
ENSG00000085274	MYNN	8.085		7.76
ENSG00000085276	MECOM	8.945		9.15
ENSG00000085365	SCAMP1	28.845		28.075
ENSG00000085377	PREP	27.47		29.865
ENSG00000085382	HACE1	10.73		7.465
ENSG00000085415	SEH1L	41.275		41.71
ENSG00000085433	WDR47	7.245		4.98
ENSG00000085449	WDFY1	28.265		25.07
ENSG00000085465	OVGP1	1.48		1.34
ENSG00000085491	SLC25A24	25.12		24.43
ENSG00000085511	MAP3K4	33.895		33.785
ENSG00000085514	PILRA	1.47		2.045
ENSG00000085552	IGSF9	0		0
ENSG00000085563	ABCB1	7.64		7.37
ENSG00000085644	ZNF213	5.74		6.485
ENSG00000085662	AKR1B1	0		0
ENSG00000085719	CPNE3	28.905		28.33
ENSG00000085721	RRN3	11.43		12.53
ENSG00000085733	CTTN	177.755		177.825
ENSG00000085741	WNT11	0.64		1.28
ENSG00000085760	MTIF2	83.81		80.375
ENSG00000085788	DDHD2	85.285		71.5
ENSG00000085831	TTC39A	1.65		0.585
ENSG00000085832	EPS15	76.52		66.18
ENSG00000085840	ORC1	38.375		42.92
ENSG00000085871	MGST2	52.325		52.505
ENSG00000085872	CHERP	58.84		62.94
ENSG00000085978	ATG16L1	15.89		19.115
ENSG00000085982	USP40	18.7		18.435
ENSG00000085998	POMGNT1	36.5		32.6
ENSG00000085999	RAD54L	31.18		33.17
ENSG00000086015	MAST2	25.065		22.715
ENSG00000086061	DNAJA1	80.42		96.51
ENSG00000086062	B4GALT1	17.055		15.51
ENSG00000086065	CHMP5	32.58		28.35
ENSG00000086102	NFX1	26.29		27.33
ENSG00000086159	AQP6	0.11		0
ENSG00000086189	DIMT1	50.82		48.645
ENSG00000086200	IPO11	37.335		39.835
ENSG00000086205	FOLH1	0		0
ENSG00000086232	EIF2AK1	166.53		124.39
ENSG00000086288	NME8	0		0
ENSG00000086289	EPDR1	0		0
ENSG00000086300	SNX10	2.975		2.06
ENSG00000086475	SEPHS1	37.5		36.525
ENSG00000086504	MRPL28	143.59		137.42
ENSG00000086506	HBQ1	42.565		43.35
ENSG00000086544	ITPKC	6.47		5.52
ENSG00000086548	CEACAM6	0		0
ENSG00000086570	FAT2	0.225		0.32
ENSG00000086589	RBM22	96.775		82.19
ENSG00000086598	TMED2	111.855		108
ENSG00000086619	ERO1B	2.265		1.575
ENSG00000086666	ZFAND6	49		41.455
ENSG00000086696	HSD17B2	0		0
ENSG00000086712	TXLNG	19.185		20.79
ENSG00000086717	PPEF1	0		0
ENSG00000086730	LAT2	0.83		0.685
ENSG00000086758	HUWE1	66.05		68.625
ENSG00000086827	ZW10	20.225		21.375
ENSG00000086848	ALG9	19.685		23.12
ENSG00000086967	MYBPC2	0.05		0.05
ENSG00000086991	NOX4	0.31		0.035
ENSG00000087008	ACOX3	6.9		7.515
ENSG00000087053	MTMR2	28.345		31.47
ENSG00000087074	PPP1R15A	60.44		59.605
ENSG00000087076	HSD17B14	0.53		1.14
ENSG00000087077	TRIP6	67.915		66.435
ENSG00000087085	ACHE	2.52		1.615
ENSG00000087086	FTL	3317.99		3700.26
ENSG00000087087	SRRT	90.65		118.595
ENSG00000087088	BAX	69.84		58.115
ENSG00000087095	NLK	44.985		36.885
ENSG00000087111	PIGS	85.705		75.25
ENSG00000087116	ADAMTS2	0.045		0.095
ENSG00000087128	TMPRSS11E	0		0
ENSG00000087152	ATXN7L3	26.765		25.42
ENSG00000087157	PGS1	25.09		21.195
ENSG00000087191	PSMC5	106.695		121.79
ENSG00000087206	UIMC1	30.34		35.05
ENSG00000087237	CETP	0		0
ENSG00000087245	MMP2	0.875		0.945
ENSG00000087250	MT3	0		0
ENSG00000087253	LPCAT2	0.4		0.495
ENSG00000087258	GNAO1	3.355		1.84
ENSG00000087263	OGFOD1	85.83		83.99
ENSG00000087266	SH3BP2	17.95		15.445
ENSG00000087269	NOP14	41.165		48.585
ENSG00000087274	ADD1	56.62		67.605
ENSG00000087299	L2HGDH	11.305		11.875
ENSG00000087301	TXNDC16	13.965		12.125
ENSG00000087302	RTRAF	153.13		145.17
ENSG00000087303	NID2	0.39		0.905
ENSG00000087338	GMCL1	18.695		15.89
ENSG00000087365	SF3B2	223.505		219.45
ENSG00000087448	KLHL42	15.92		14.605
ENSG00000087460	GNAS	530.265		504.055
ENSG00000087470	DNM1L	90.02		91.98
ENSG00000087494	PTHLH	1.955		1.52
ENSG00000087495	PHACTR3	0		0
ENSG00000087502	ERGIC2	65.61		53.63
ENSG00000087510	TFAP2C	0		0
ENSG00000087586	AURKA	36.965		35.39
ENSG00000087589	CASS4	4.485		3.945
ENSG00000087842	PIR	2.34		2.405
ENSG00000087884	AAMDC	9.965		6.46
ENSG00000087903	RFX2	18.775		18.635
ENSG00000087995	METTL2A	20.015		22.25
ENSG00000088002	SULT2B1	0.14		0.2
ENSG00000088035	ALG6	12.425		13.64
ENSG00000088038	CNOT3	60.055		57.325
ENSG00000088053	GP6	2.575		3.97
ENSG00000088179	PTPN4	21.56		21.545
ENSG00000088205	DDX18	61.42		73.725
ENSG00000088247	KHSRP	301.28		366.24
ENSG00000088256	GNA11	17.535		22.28
ENSG00000088280	ASAP3	14.225		11.765
ENSG00000088298	EDEM2	13.07		11.085
ENSG00000088305	DNMT3B	24.175		18.475
ENSG00000088320	REM1	0		0
ENSG00000088325	TPX2	83.85		83.23
ENSG00000088340	FER1L4	0.05		0.05
ENSG00000088356	PDRG1	8.805		7.845
ENSG00000088367	EPB41L1	3.635		1.465
ENSG00000088386	SLC15A1	0		0
ENSG00000088387	DOCK9	19.225		19.995
ENSG00000088448	ANKRD10	95.91		104.735
ENSG00000088451	TGDS	12.2		8.365
ENSG00000088538	DOCK3	0.12		0.055
ENSG00000088543	C3orf18	6.385		2.825
ENSG00000088682	COQ9	47.07		42.745
ENSG00000088726	TMEM40	0		0.055
ENSG00000088727	KIF9	12.21		11.29
ENSG00000088756	ARHGAP28	1.32		2.535
ENSG00000088766	CRLS1	41.375		41.505
ENSG00000088782	DEFB127	0		0
ENSG00000088808	PPP1R13B	0.6		0.705
ENSG00000088812	ATRN	10.915		9.97
ENSG00000088826	SMOX	2.36		2.785
ENSG00000088827	SIGLEC1	0		0
ENSG00000088832	FKBP1A	171.33		171.95
ENSG00000088833	NSFL1C	64.675		61
ENSG00000088836	SLC4A11	9.875		6.17
ENSG00000088854	DNAAF9	2.745		2.925
ENSG00000088876	ZNF343	4.075		3.63
ENSG00000088881	EBF4	0.675		0.155
ENSG00000088882	CPXM1	31.535		12.18
ENSG00000088888	MAVS	18.695		19.85
ENSG00000088899	LZTS3	3.31		2.33
ENSG00000088926	F11	0		0
ENSG00000088930	XRN2	56.55		63.3
ENSG00000088970	KIZ	13.18		12.155
ENSG00000088986	DYNLL1	175.87		188.46
ENSG00000088992	TESC	30.25		23.965
ENSG00000089006	SNX5	159.585		144.28
ENSG00000089009	RPL6	1449.53		1453.4
ENSG00000089012	SIRPG	0		0
ENSG00000089022	MAPKAPK5	26.535		26.005
ENSG00000089041	P2RX7	0.12		0.09
ENSG00000089048	ESF1	16.58		19.2
ENSG00000089050	RBBP9	3.415		4.225
ENSG00000089053	ANAPC5	145.21		126.415
ENSG00000089057	SLC23A2	9.585		7.575
ENSG00000089060	SLC8B1	21.01		19.665
ENSG00000089063	TMEM230	101.75		103.3
ENSG00000089091	DZANK1	0.49		0.495
ENSG00000089094	KDM2B	12.865		13.08
ENSG00000089101	CFAP61	0		0.16
ENSG00000089116	LHX5	0.66		0.33
ENSG00000089123	TASP1	5.455		5.285
ENSG00000089127	OAS1	0.09		0.07
ENSG00000089154	GCN1	70.975		66.33
ENSG00000089157	RPLP0	2960.34		2941.45
ENSG00000089159	PXN	29.085		33.125
ENSG00000089163	SIRT4	0.57		1.09
ENSG00000089169	RPH3A	0		0
ENSG00000089177	KIF16B	7.46		7.585
ENSG00000089195	TRMT6	23.7		27.755
ENSG00000089199	CHGB	0.075		0.19
ENSG00000089220	PEBP1	81.51		92.505
ENSG00000089225	TBX5	0		0
ENSG00000089234	BRAP	13.32		15.69
ENSG00000089248	ERP29	198.02		194.31
ENSG00000089250	NOS1	0		0
ENSG00000089280	FUS	294.33		402.835
ENSG00000089289	IGBP1	41.745		43.615
ENSG00000089327	FXYD5	186.855		173.955
ENSG00000089335	ZNF302	0.11		0
ENSG00000089351	GRAMD1A	78.575		81.265
ENSG00000089356	FXYD3	0		0
ENSG00000089472	HEPH	53.085		45.42
ENSG00000089486	CDIP1	0.875		0.585
ENSG00000089505	CMTM1	2.365		2.535
ENSG00000089558	KCNH4	1.255		1.765
ENSG00000089597	GANAB	247.96		232.165
ENSG00000089639	GMIP	17.115		16.46
ENSG00000089682	RBM41	27.055		28.695
ENSG00000089685	BIRC5	66.695		60.385
ENSG00000089692	LAG3	0.11		0.13
ENSG00000089693	MLF2	95.44		88.505
ENSG00000089723	OTUB2	0.245		0.105
ENSG00000089737	DDX24	61.895		63.06
ENSG00000089775	ZBTB25	5		4.52
ENSG00000089818	NECAP1	19.755		20.8
ENSG00000089820	ARHGAP4	28.46		26.55
ENSG00000089847	ANKRD24	0.25		0.34
ENSG00000089876	DHX32	16.065		17.765
ENSG00000089902	RCOR1	30.51		31.555
ENSG00000089916	GPATCH2L	20.21		23.46
ENSG00000090006	LTBP4	86.965		66.435
ENSG00000090013	BLVRB	169.84		120.37
ENSG00000090020	SLC9A1	5.52		6.595
ENSG00000090054	SPTLC1	52.98		57.315
ENSG00000090060	PAPOLA	89.54		89.575
ENSG00000090061	CCNK	50.8		49.805
ENSG00000090097	PCBP4	6.37		4.75
ENSG00000090104	RGS1	0		0
ENSG00000090238	YPEL3	18.48		13.035
ENSG00000090263	MRPS33	28.1		30.815
ENSG00000090266	NDUFB2	58.145		64.46
ENSG00000090273	NUDC	186.225		206.12
ENSG00000090316	MAEA	25.08		30.13
ENSG00000090339	ICAM1	53.17		53.485
ENSG00000090372	STRN4	67.775		69.87
ENSG00000090376	IRAK3	0		0
ENSG00000090382	LYZ	0.15		0.27
ENSG00000090402	SI	0		0
ENSG00000090432	MUL1	14.76		15.14
ENSG00000090447	TFAP4	15.575		24.1
ENSG00000090470	PDCD7	31.945		29.205
ENSG00000090487	SPG21	56.97		61.97
ENSG00000090512	FETUB	0		0
ENSG00000090520	DNAJB11	51.155		41.975
ENSG00000090530	P3H2	0		0
ENSG00000090534	THPO	0.265		0
ENSG00000090539	CHRD	0.985		0.225
ENSG00000090554	FLT3LG	3.77		1
ENSG00000090565	RAB11FIP3	10.625		9.165
ENSG00000090581	GNPTG	34.265		37.265
ENSG00000090612	ZNF268	3.02		4.25
ENSG00000090615	GOLGA3	35.18		39.555
ENSG00000090621	PABPC4	255.195		291.445
ENSG00000090659	CD209	0		0
ENSG00000090661	CERS4	21.22		20.165
ENSG00000090674	MCOLN1	14.765		16.15
ENSG00000090686	USP48	113.24		107.605
ENSG00000090776	EFNB1	0.775		0.53
ENSG00000090857	PDPR	26.665		30.44
ENSG00000090861	AARS1	346.24		268.765
ENSG00000090863	GLG1	27.83		25.56
ENSG00000090889	KIF4A	13.235		13.5
ENSG00000090905	TNRC6A	16.095		19.76
ENSG00000090924	PLEKHG2	15.735		11.82
ENSG00000090932	DLL3	0.555		0.63
ENSG00000090971	NAT14	23.385		21.955
ENSG00000090975	PITPNM2	3.05		3.43
ENSG00000090989	EXOC1	22.78		23.445
ENSG00000091009	RBM27	41.61		41.38
ENSG00000091010	POU4F3	0.035		0.035
ENSG00000091039	OSBPL8	35.955		37.075
ENSG00000091073	DTX2	13.51		11.47
ENSG00000091106	NLRC4	0.73		0.535
ENSG00000091127	PUS7	15.42		24.1
ENSG00000091128	LAMB4	0.63		0.26
ENSG00000091129	NRCAM	0.175		0.035
ENSG00000091136	LAMB1	55.03		47.995
ENSG00000091137	SLC26A4	0.305		0.02
ENSG00000091138	SLC26A3	0		0
ENSG00000091140	DLD	143.53		139.375
ENSG00000091157	WDR7	7.92		8.585
ENSG00000091164	TXNL1	83.42		104.85
ENSG00000091181	IL5RA	0		0
ENSG00000091262	ABCC6	0.135		0.1
ENSG00000091317	CMTM6	36.02		36.04
ENSG00000091409	ITGA6	0.52		0.515
ENSG00000091428	RAPGEF4	0.36		0.08
ENSG00000091436	MAP3K20	9.51		10.41
ENSG00000091482	SMPX	0		0
ENSG00000091483	FH	131.65		136.665
ENSG00000091490	SEL1L3	29.995		24.32
ENSG00000091513	TF	39.75		33.145
ENSG00000091527	CDV3	92.495		116.37
ENSG00000091536	MYO15A	0.865		0.35
ENSG00000091542	ALKBH5	31.37		27.2
ENSG00000091583	APOH	0		0
ENSG00000091592	NLRP1	83.49		79.885
ENSG00000091622	PITPNM3	0.67		0.61
ENSG00000091640	SPAG7	45.91		42.815
ENSG00000091651	ORC6	39.415		36.82
ENSG00000091656	ZFHX4	3.38		4.1
ENSG00000091664	SLC17A6	0		0
ENSG00000091704	CPA1	0		0
ENSG00000091732	ZC3HC1	27.39		29.205
ENSG00000091831	ESR1	0.255		0.03
ENSG00000091844	RGS17	0.325		0.245
ENSG00000091879	ANGPT2	0.205		0.135
ENSG00000091947	TMEM101	29.085		26.025
ENSG00000091972	CD200	0		0.015
ENSG00000091986	CCDC80	1.015		0.535
ENSG00000092009	CMA1	0		0
ENSG00000092010	PSME1	47.415		30.475
ENSG00000092020	PPP2R3C	23.91		25.51
ENSG00000092036	HAUS4	46.195		42.6
ENSG00000092051	JPH4	0.04		0
ENSG00000092054	MYH7	0		0
ENSG00000092067	CEBPE	0		0
ENSG00000092068	SLC7A8	10.46		10.17
ENSG00000092094	OSGEP	64.845		63.19
ENSG00000092096	SLC22A17	0.35		0
ENSG00000092098	RNF31	35.44		34.155
ENSG00000092108	SCFD1	50.775		41.465
ENSG00000092140	G2E3	24.325		17.86
ENSG00000092148	HECTD1	38.645		49.2
ENSG00000092199	HNRNPC	604.8		682.47
ENSG00000092200	RPGRIP1	0.64		1.01
ENSG00000092201	SUPT16H	71.39		83.72
ENSG00000092203	TOX4	42.255		41.955
ENSG00000092208	GEMIN2	26.9		17.785
ENSG00000092295	TGM1	1.75		1
ENSG00000092330	TINF2	11.175		11.27
ENSG00000092345	DAZL	0.03		0
ENSG00000092377	TBL1Y	0		0
ENSG00000092421	SEMA6A	0.67		1.695
ENSG00000092439	TRPM7	27.68		28.89
ENSG00000092445	TYRO3	13.85		14.465
ENSG00000092470	WDR76	25.15		27.905
ENSG00000092529	CAPN3	1.145		1.895
ENSG00000092531	SNAP23	127.345		110.42
ENSG00000092607	TBX15	0.53		0.18
ENSG00000092621	PHGDH	264.64		231.135
ENSG00000092758	COL9A3	0.875		0.515
ENSG00000092820	EZR	66.345		74.02
ENSG00000092841	MYL6	223.215		196.27
ENSG00000092847	AGO1	32.475		34.575
ENSG00000092850	TEKT2	0.065		0.13
ENSG00000092853	CLSPN	29.77		34.97
ENSG00000092871	RFFL	8		7.445
ENSG00000092929	UNC13D	2.05		3.9
ENSG00000092931	MFSD11	25.12		23.66
ENSG00000092964	DPYSL2	0.845		0.475
ENSG00000092969	TGFB2	0.04		0.385
ENSG00000092978	GPATCH2	7.465		7.86
ENSG00000093000	NUP50	35.075		37.45
ENSG00000093009	CDC45	143.88		133.635
ENSG00000093010	COMT	374.22		340.76
ENSG00000093072	ADA2	0.185		0.415
ENSG00000093100	ENSG00000093100	0.435		0.445
ENSG00000093134	VNN3P	0		0
ENSG00000093144	ECHDC1	52.81		57.47
ENSG00000093167	LRRFIP2	34.64		38.01
[truncated: 59,499 more rows]

## Sheet: Mitochondrial
GeneID	GeneName	WHITE Trimmomatic TPM, mean		RED Trimmomatic TPM, mean
ENSG00000000003	TSPAN6	4.3		3.83
ENSG00000000005	TNMD	0		0
ENSG00000000419	DPM1	60.715		56.31
ENSG00000000457	SCYL3	6.005		6.455
ENSG00000000460	C1orf112	15.785		19.795
ENSG00000000938	FGR	0		0
ENSG00000000971	CFH	92.395		80.22
ENSG00000001036	FUCA2	63.315		61.4
ENSG00000001084	GCLC	13.285		14.395
ENSG00000001167	NFYA	13.4		12.76
ENSG00000001460	STPG1	8.745		6.43
ENSG00000001461	NIPAL3	13.935		11.645
ENSG00000001497	LAS1L	37.24		40.37
ENSG00000001561	ENPP4	0		0
ENSG00000001617	SEMA3F	2.315		0.56
ENSG00000001626	CFTR	0		0
ENSG00000001629	ANKIB1	60.435		55.395
ENSG00000001630	CYP51A1	49.575		65.385
ENSG00000001631	KRIT1	40.73		36.27
ENSG00000002016	RAD52	27.86		30.74
ENSG00000002079	MYH16	0		0.225
ENSG00000002330	BAD	12.845		11.525
ENSG00000002549	LAP3	51.785		54.925
ENSG00000002586	CD99	51.23		54.245
ENSG00000002587	HS3ST1	0		0
ENSG00000002726	AOC1	0		0
ENSG00000002745	WNT16	0		0
ENSG00000002746	HECW1	0.2		0
ENSG00000002822	MAD1L1	23.99		25.74
ENSG00000002834	LASP1	43.7		45.635
ENSG00000002919	SNX11	9.765		10.7
ENSG00000002933	TMEM176A	0		0
ENSG00000003056	M6PR	84.125		80.505
ENSG00000003096	KLHL13	3.14		2.45
ENSG00000003137	CYP26B1	5.97		2.795
ENSG00000003147	ICA1	29.18		23.095
ENSG00000003249	DBNDD1	16.115		11.24
ENSG00000003393	ALS2	22.36		23.565
ENSG00000003400	CASP10	22.915		18.64
ENSG00000003402	CFLAR	118.265		94.33
ENSG00000003436	TFPI	1255.34		1197.38
ENSG00000003509	NDUFAF7	36.285		30.44
ENSG00000003756	RBM5	92.9		91.13
ENSG00000003987	MTMR7	1.43		1.91
ENSG00000003989	SLC7A2	1.59		1.71
ENSG00000004059	ARF5	104.115		87.435
ENSG00000004139	SARM1	1.755		0.8
ENSG00000004142	POLDIP2	86.435		94.32
ENSG00000004399	PLXND1	14.675		9.45
ENSG00000004455	AK2	302.375		343.7
ENSG00000004468	CD38	0		0
ENSG00000004478	FKBP4	77.36		86.645
ENSG00000004487	KDM1A	80.46		78.835
ENSG00000004534	RBM6	40.63		39.07
ENSG00000004660	CAMKK1	2.19		2.125
ENSG00000004700	RECQL	25.13		23.96
ENSG00000004766	VPS50	17.2		20.62
ENSG00000004776	HSPB6	0.175		0.06
ENSG00000004777	ARHGAP33	10.755		8.195
ENSG00000004779	NDUFAB1	90.955		96.075
ENSG00000004799	PDK4	3.09		1.84
ENSG00000004809	SLC22A16	0		0
ENSG00000004838	ZMYND10	1.805		1.905
ENSG00000004846	ABCB5	0		0
ENSG00000004848	ARX	0.16		0.095
ENSG00000004864	SLC25A13	53.32		61.435
ENSG00000004866	ST7	45.87		68.51
ENSG00000004897	CDC27	32.835		38.975
ENSG00000004939	SLC4A1	2.455		0.955
ENSG00000004948	CALCR	0.05		0.115
ENSG00000004961	HCCS	15.74		15.15
ENSG00000004975	DVL2	26.015		35.44
ENSG00000005001	PRSS22	0.26		0.61
ENSG00000005007	UPF1	41.39		45.99
ENSG00000005020	SKAP2	18.98		12.34
ENSG00000005022	SLC25A5	1018.42		1109.77
ENSG00000005059	MCUB	14.21		12.49
ENSG00000005073	HOXA11	0.795		1.575
ENSG00000005075	POLR2J	24.995		26.66
ENSG00000005100	DHX33	23.605		26.29
ENSG00000005102	MEOX1	0		0
ENSG00000005108	THSD7A	1.66		0.96
ENSG00000005156	LIG3	24.72		31.27
ENSG00000005175	RPAP3	28.8		28.825
ENSG00000005187	ACSM3	256.755		231.11
ENSG00000005189	REXO5	15.85		15.645
ENSG00000005194	CIAPIN1	92.095		84.445
ENSG00000005206	SPPL2B	63.2		50.565
ENSG00000005238	FAM214B	6.145		3.735
ENSG00000005243	COPZ2	0.25		0
ENSG00000005249	PRKAR2B	40.42		44.6
ENSG00000005302	MSL3	10.81		10.495
ENSG00000005339	CREBBP	8.225		10.51
ENSG00000005379	TSPOAP1	0.93		2.7
ENSG00000005381	MPO	0		0
ENSG00000005421	PON1	0		0
ENSG00000005436	GCFC2	22.25		22.945
ENSG00000005448	WDR54	4.7		3.84
ENSG00000005469	CROT	0.075		0.16
ENSG00000005471	ABCB4	0.4		0.33
ENSG00000005483	KMT2E	37.77		37.475
ENSG00000005486	RHBDD2	33.72		28.07
ENSG00000005513	SOX8	2.35		1.77
ENSG00000005700	IBTK	18.73		21.2
ENSG00000005801	ZNF195	32.335		35.5
ENSG00000005810	MYCBP2	17.785		22.62
ENSG00000005812	FBXL3	6.415		7.385
ENSG00000005844	ITGAL	0.07		0.375
ENSG00000005882	PDK2	1.425		1.35
ENSG00000005884	ITGA3	0.92		0.115
ENSG00000005889	ZFX	5.88		9.09
ENSG00000005893	LAMP2	97.83		101.1
ENSG00000005961	ITGA2B	3.32		1.83
ENSG00000005981	ASB4	0.06		0
ENSG00000006007	GDE1	26.26		18.34
ENSG00000006015	REX1BD	33.125		32.03
ENSG00000006016	CRLF1	9.705		8.915
ENSG00000006025	OSBPL7	15.09		13.6
ENSG00000006042	TMEM98	28.33		26.07
ENSG00000006047	YBX2	0.195		0.17
ENSG00000006059	KRT33A	0		0
ENSG00000006062	MAP3K14	1.775		1.325
ENSG00000006071	ABCC8	0		0.03
ENSG00000006116	CACNG3	0		0
ENSG00000006118	TMEM132A	1.97		1.21
ENSG00000006125	AP2B1	109.825		100.375
ENSG00000006128	TAC1	0		0
ENSG00000006194	ZNF263	19.215		18.87
ENSG00000006210	CX3CL1	0		0
ENSG00000006282	SPATA20	7.405		5.57
ENSG00000006283	CACNA1G	0		0.025
ENSG00000006327	TNFRSF12A	16.68		10.945
ENSG00000006377	DLX6	0		0.08
ENSG00000006432	MAP3K9	4.14		3.11
ENSG00000006451	RALA	70.785		61.13
ENSG00000006453	BAIAP2L1	54.915		44.31
ENSG00000006459	KDM7A	15.415		13.01
ENSG00000006468	ETV1	18.695		17.7
ENSG00000006530	AGK	31.535		35.2
ENSG00000006534	ALDH3B1	0.63		0.245
ENSG00000006555	TTC22	0.025		0
ENSG00000006576	PHTF2	37.635		31.07
ENSG00000006606	CCL26	0		0
ENSG00000006607	FARP2	31.96		30.755
ENSG00000006611	USH1C	0		0
ENSG00000006625	GGCT	92.24		93.59
ENSG00000006634	DBF4	46.32		44.515
ENSG00000006638	TBXA2R	20.075		14.46
ENSG00000006652	IFRD1	64.465		53.16
ENSG00000006659	LGALS14	0		0
ENSG00000006695	COX10	15.775		16.255
ENSG00000006704	GTF2IRD1	21.35		23.72
ENSG00000006712	PAF1	26.165		36.53
ENSG00000006715	VPS41	46.525		47.635
ENSG00000006740	ARHGAP44	0.315		0.23
ENSG00000006744	ELAC2	63.975		72.13
ENSG00000006747	SCIN	1.985		2.62
ENSG00000006756	ARSD	0.27		0.29
ENSG00000006757	PNPLA4	10.11		11.675
ENSG00000006788	MYH13	0		0
ENSG00000006831	ADIPOR2	32.845		31.08
ENSG00000006837	CDKL3	2.12		3.865
ENSG00000007001	UPP2	0		0
ENSG00000007038	PRSS21	120.935		111.645
ENSG00000007047	MARK4	54.98		41.48
ENSG00000007062	PROM1	0		0
ENSG00000007080	CCDC124	107.98		104.175
ENSG00000007129	CEACAM21	0.135		0
ENSG00000007168	PAFAH1B1	49.99		48.225
ENSG00000007171	NOS2	0.025		0.08
ENSG00000007174	DNAH9	0.03		0
ENSG00000007202	KIAA0100	62.75		66.65
ENSG00000007216	SLC13A2	0.205		0.47
ENSG00000007237	GAS7	0.025		0
ENSG00000007255	TRAPPC6A	66.955		53.72
ENSG00000007264	MATK	24.405		24.125
ENSG00000007306	CEACAM7	0		0
ENSG00000007312	CD79B	0.55		0.585
ENSG00000007314	SCN4A	1.54		0.31
ENSG00000007341	ST7L	23.54		24.225
ENSG00000007350	TKTL1	9.61		3.825
ENSG00000007372	PAX6	22.08		20.885
ENSG00000007376	RPUSD1	27.79		32.755
ENSG00000007384	RHBDF1	5.37		4.7
ENSG00000007392	LUC7L	127.735		104.55
ENSG00000007402	CACNA2D2	1.385		0.655
ENSG00000007516	BAIAP3	3.495		2.305
ENSG00000007520	TSR3	46.56		55.215
ENSG00000007541	PIGQ	24.24		29.075
ENSG00000007545	CRAMP1	16.86		19.77
ENSG00000007866	TEAD3	8.675		8.73
ENSG00000007908	SELE	0		0
ENSG00000007923	DNAJC11	73.945		86.435
ENSG00000007933	FMO3	0		0.11
ENSG00000007944	MYLIP	28.93		25.965
ENSG00000007952	NOX1	0.185		0
ENSG00000007968	E2F2	9.95		7.48
ENSG00000008018	PSMB1	189.71		207.385
ENSG00000008056	SYN1	0.935		1.11
ENSG00000008083	JARID2	20.11		17.405
ENSG00000008086	CDKL5	0.13		0.08
ENSG00000008118	CAMK1G	0		0
ENSG00000008128	CDK11A	69.255		67.23
ENSG00000008130	NADK	79.16		75.335
ENSG00000008196	TFAP2B	29.265		21.545
ENSG00000008197	TFAP2D	0		0
ENSG00000008226	DLEC1	0		0.015
ENSG00000008256	CYTH3	11.575		10.81
ENSG00000008277	ADAM22	1.995		2
ENSG00000008282	SYPL1	41.495		44.765
ENSG00000008283	CYB561	20.54		16.14
ENSG00000008294	SPAG9	45.115		50.595
ENSG00000008300	CELSR3	7.22		5.55
ENSG00000008311	AASS	5.41		5.29
ENSG00000008323	PLEKHG6	1.01		0.125
ENSG00000008324	SS18L2	22.045		26.13
ENSG00000008382	MPND	8.04		8.135
ENSG00000008394	MGST1	129.285		145.825
ENSG00000008405	CRY1	9.33		8.865
ENSG00000008438	PGLYRP1	0.695		0.41
ENSG00000008441	NFIX	14.695		14.355
ENSG00000008513	ST3GAL1	5.78		6.725
ENSG00000008516	MMP25	1.945		0.89
ENSG00000008517	IL32	7.54		2.205
ENSG00000008710	PKD1	75.025		73.3
ENSG00000008735	MAPK8IP2	0.565		0.885
ENSG00000008838	MED24	71.7		68.17
ENSG00000008853	RHOBTB2	1.525		1.335
ENSG00000008869	HEATR5B	13.375		14.105
ENSG00000008952	SEC62	42.365		45.885
ENSG00000008988	RPS20	2198.64		2031.09
ENSG00000009307	CSDE1	357.2		389.195
ENSG00000009335	UBE3C	29.99		30.005
ENSG00000009413	REV3L	9.73		10.38
ENSG00000009694	TENM1	0.155		0.03
ENSG00000009709	PAX7	0		0
ENSG00000009724	MASP2	4.275		4.955
ENSG00000009765	IYD	0		0.02
ENSG00000009780	FAM76A	3.11		2.82
ENSG00000009790	TRAF3IP3	0.495		0.05
ENSG00000009830	POMT2	22.555		20.925
ENSG00000009844	VTA1	36.865		39.98
ENSG00000009950	MLXIPL	20.98		10.12
ENSG00000009954	BAZ1B	56.595		64.765
ENSG00000010017	RANBP9	53.605		58.66
ENSG00000010030	ETV7	0.145		0.33
ENSG00000010072	SPRTN	19.3		18.435
ENSG00000010165	METTL13	23.5		26.465
ENSG00000010219	DYRK4	21.57		20.87
ENSG00000010244	ZNF207	169.755		191.04
ENSG00000010256	UQCRC1	111.58		103.36
ENSG00000010270	STARD3NL	46.02		41.665
ENSG00000010278	CD9	5.94		5.955
ENSG00000010282	HHATL	0		0
ENSG00000010292	NCAPD2	54.355		49.405
ENSG00000010295	IFFO1	0.035		0.05
ENSG00000010310	GIPR	32.025		22.385
ENSG00000010318	PHF7	14.825		12.415
ENSG00000010319	SEMA3G	0		0
ENSG00000010322	NISCH	37.01		37.405
ENSG00000010327	STAB1	0.44		0.505
ENSG00000010361	FUZ	8.03		7.54
ENSG00000010379	SLC6A13	1.345		0.725
ENSG00000010404	IDS	16.02		12.94
ENSG00000010438	PRSS3	0		0.125
ENSG00000010539	ZNF200	16.61		16.81
ENSG00000010610	CD4	0.24		0
ENSG00000010626	LRRC23	4.445		2.36
ENSG00000010671	BTK	58.95		52.755
ENSG00000010704	HFE	1.245		1.33
ENSG00000010803	SCMH1	40.12		43.465
ENSG00000010810	FYN	24.48		24.24
ENSG00000010818	HIVEP2	6.115		4.615
ENSG00000010932	FMO1	0.29		0.055
ENSG00000011007	ELOA	18.115		22
ENSG00000011009	LYPLA2	80.95		83.47
ENSG00000011021	CLCN6	18.16		27.605
ENSG00000011028	MRC2	17.95		10.195
ENSG00000011052	NME1-NME2	28.435		10.07
ENSG00000011083	SLC6A7	0		0
ENSG00000011105	TSPAN9	1.465		1.78
ENSG00000011114	BTBD7	7.695		7.43
ENSG00000011132	APBA3	18.815		21.06
ENSG00000011143	MKS1	12.805		15.075
ENSG00000011198	ABHD5	32.46		32.77
ENSG00000011201	ANOS1	0		0
ENSG00000011243	AKAP8L	83.365		76.725
ENSG00000011258	MBTD1	16.34		14.73
ENSG00000011260	UTP18	36.49		42.325
ENSG00000011275	RNF216	36.425		33.81
ENSG00000011295	TTC19	38.835		39.625
ENSG00000011304	PTBP1	253.26		316.755
ENSG00000011332	DPF1	5.96		5.91
ENSG00000011347	SYT7	0.39		0.02
ENSG00000011376	LARS2	21.285		19.535
ENSG00000011405	PIK3C2A	11.33		12.725
ENSG00000011422	PLAUR	32.21		31.54
ENSG00000011426	ANLN	26.01		28.225
ENSG00000011451	WIZ	17.28		23.76
ENSG00000011454	RABGAP1	20.08		16.24
ENSG00000011465	DCN	0		0.29
ENSG00000011478	QPCTL	18.925		18.31
ENSG00000011485	PPP5C	56.56		75.185
ENSG00000011523	CEP68	8.305		6.005
ENSG00000011566	MAP4K3	15.5		14.54
ENSG00000011590	ZBTB32	0		0.05
ENSG00000011600	TYROBP	0		0.18
ENSG00000011638	LDAF1	21.9		16.315
ENSG00000011677	GABRA3	2.32		1.13
ENSG00000012048	BRCA1	30.75		32.37
ENSG00000012061	ERCC1	64.29		66.975
ENSG00000012124	CD22	0.195		0
ENSG00000012171	SEMA3B	1.205		0.42
ENSG00000012174	MBTPS2	9.985		8.47
ENSG00000012211	PRICKLE3	14.24		11.23
ENSG00000012223	LTF	0.385		0.375
ENSG00000012232	EXTL3	12.16		10.695
ENSG00000012504	NR1H4	0		0
ENSG00000012660	ELOVL5	158.97		151.615
ENSG00000012779	ALOX5	1.865		1.275
ENSG00000012817	KDM5D	0		0
ENSG00000012822	CALCOCO1	33.255		28.08
ENSG00000012963	UBR7	23.56		27.455
ENSG00000012983	MAP4K5	23.36		23.27
ENSG00000013016	EHD3	0		0
ENSG00000013275	PSMC4	127.055		130.165
ENSG00000013288	MAN2B2	7.245		6.75
ENSG00000013293	SLC7A14	0		0.205
ENSG00000013297	CLDN11	6.04		9.735
ENSG00000013306	SLC25A39	199.065		180.83
ENSG00000013364	MVP	2.715		1.935
ENSG00000013374	NUB1	58.87		49.475
ENSG00000013375	PGM3	59.955		44.24
ENSG00000013392	RWDD2A	3.095		1.96
ENSG00000013441	CLK1	27.61		34.63
ENSG00000013503	POLR3B	10.385		10.825
ENSG00000013523	ANGEL1	12.91		10.4
ENSG00000013561	RNF14	49.44		47.11
ENSG00000013563	DNASE1L1	9.6		6.14
ENSG00000013573	DDX11	67.04		58.59
ENSG00000013583	HEBP1	13.065		12.735
ENSG00000013588	GPRC5A	0.185		0.135
ENSG00000013619	MAMLD1	0		0
ENSG00000013725	CD6	0		0
ENSG00000013810	TACC3	42.7		45.585
ENSG00000014123	UFL1	18.985		16.15
ENSG00000014138	POLA2	28.425		28.915
ENSG00000014164	ZC3H3	15.94		15.02
ENSG00000014216	CAPN1	69.11		77.49
ENSG00000014257	ACP3	0.555		0.505
ENSG00000014641	MDH1	145.705		134.465
ENSG00000014824	SLC30A9	36.995		37.3
ENSG00000014914	MTMR11	1.255		0.545
ENSG00000014919	COX15	27.565		24.535
ENSG00000015133	CCDC88C	17.26		16.59
ENSG00000015153	YAF2	16.355		17.345
ENSG00000015171	ZMYND11	15.07		12.025
ENSG00000015285	WAS	0.255		0.345
ENSG00000015413	DPEP1	0.29		0
ENSG00000015475	BID	30.175		29.6
ENSG00000015479	MATR3	144.65		148.195
ENSG00000015520	NPC1L1	0.07		0.02
ENSG00000015532	XYLT2	10.255		6.835
ENSG00000015568	RGPD5	1.56		5.005
ENSG00000015592	STMN4	0.08		0
ENSG00000015676	NUDCD3	54.915		51.62
ENSG00000016082	ISL1	0		0.1
ENSG00000016391	CHDH	3.41		2.615
ENSG00000016402	IL20RA	0		0
ENSG00000016490	CLCA1	10.42		7.675
ENSG00000016602	CLCA4	0		0
ENSG00000016864	GLT8D1	36.21		38.025
ENSG00000017260	ATP2C1	37.22		39.315
ENSG00000017427	IGF1	36.865		20.76
ENSG00000017483	SLC38A5	46.555		54.14
ENSG00000017797	RALBP1	21.19		22.115
ENSG00000018189	RUFY3	22.775		31.24
ENSG00000018236	CNTN1	0.13		0.015
ENSG00000018280	SLC11A1	0.665		0.935
ENSG00000018408	WWTR1	0.15		0.04
ENSG00000018510	AGPS	59.37		64.925
ENSG00000018607	ZNF285CP	0.075		0.045
ENSG00000018610	STEEP1	39.335		41.93
ENSG00000018625	ATP1A2	0.135		0
ENSG00000018699	TTC27	30.625		33.64
ENSG00000018869	ZNF582	2.11		1.92
ENSG00000019102	VSIG2	0.32		0.075
ENSG00000019144	PHLDB1	15.575		13.475
ENSG00000019169	MARCO	0		0
ENSG00000019186	CYP24A1	0		0
ENSG00000019485	PRDM11	0.285		0.165
ENSG00000019505	SYT13	0		0
ENSG00000019549	SNAI2	0		0
ENSG00000019582	CD74	0.675		0.15
ENSG00000019991	HGF	0.22		0.035
ENSG00000019995	ZRANB1	1.26		1.085
ENSG00000020129	NCDN	35.82		33.62
ENSG00000020181	ADGRA2	0.935		0.195
ENSG00000020219	CCT8L1P	0		0.115
ENSG00000020256	ZFP64	5.91		4.485
ENSG00000020426	MNAT1	35.255		34.95
ENSG00000020577	SAMD4A	3.34		2.105
ENSG00000020633	RUNX3	0		0.035
ENSG00000020922	MRE11	34.72		31.54
ENSG00000021300	PLEKHB1	1.15		0.79
ENSG00000021355	SERPINB1	48.06		35.035
ENSG00000021461	CYP3A43	0.195		0.495
ENSG00000021488	SLC7A9	0.09		0
ENSG00000021574	SPAST	17.435		18.53
ENSG00000021645	NRXN3	0.035		0.03
ENSG00000021762	OSBPL5	11.515		13.04
ENSG00000021776	AQR	18.68		23.755
ENSG00000021826	CPS1	16.11		16.22
ENSG00000021852	C8B	0		0
ENSG00000022267	FHL1	0.245		0.375
ENSG00000022277	RTF2	69.29		65.935
ENSG00000022355	GABRA1	0		0
ENSG00000022556	NLRP2	46.555		40.82
ENSG00000022567	SLC45A4	7.5		6.435
ENSG00000022840	RNF10	78.885		86.52
ENSG00000022976	ZNF839	8.785		9.18
ENSG00000023041	ZDHHC6	32.335		34.66
ENSG00000023171	GRAMD1B	0		0
ENSG00000023191	RNH1	66.08		68.775
ENSG00000023228	NDUFS1	117.555		125.44
ENSG00000023287	RB1CC1	37.885		33.245
ENSG00000023318	ERP44	92.77		80.64
ENSG00000023330	ALAS1	19.82		10.865
ENSG00000023445	BIRC3	0.94		0.7
ENSG00000023516	AKAP11	44.21		34.885
ENSG00000023572	GLRX2	34.545		41.175
ENSG00000023608	SNAPC1	3.1		2.365
ENSG00000023697	DERA	13.485		10.41
ENSG00000023734	STRAP	111.745		112.295
ENSG00000023839	ABCC2	0		0.08
ENSG00000023892	DEF6	27.395		25.665
ENSG00000023902	PLEKHO1	6.97		4.745
ENSG00000023909	GCLM	35.735		48.315
ENSG00000024048	UBR2	17.4		17.3
ENSG00000024422	EHD2	30.14		25.055
ENSG00000024526	DEPDC1	23.025		19.325
ENSG00000024862	CCDC28A	13.255		13.33
ENSG00000025039	RRAGD	14.27		16.51
ENSG00000025156	HSF2	18.605		19.855
ENSG00000025293	PHF20	20.565		21.595
ENSG00000025423	HSD17B6	2.465		2.125
ENSG00000025434	NR1H3	15.77		14.41
ENSG00000025708	TYMP	2.895		4.585
ENSG00000025770	NCAPH2	53.11		53.165
ENSG00000025772	TOMM34	46.715		47.385
ENSG00000025796	SEC63	175.005		191.33
ENSG00000025800	KPNA6	40.61		35.525
ENSG00000026025	VIM	870.27		819.715
ENSG00000026036	RTEL1-TNFRSF6B	3.845		3.39
ENSG00000026103	FAS	0.07		0.015
ENSG00000026297	RNASET2	125.975		125.025
ENSG00000026508	CD44	6.05		5.27
ENSG00000026559	KCNG1	0.765		0.27
ENSG00000026652	AGPAT4	17.17		12.815
ENSG00000026751	SLAMF7	0.275		0.115
ENSG00000026950	BTN3A1	8.18		3.53
ENSG00000027001	MIPEP	9.14		8.175
ENSG00000027075	PRKCH	0		0
ENSG00000027644	INSRR	0.015		0.02
ENSG00000027697	IFNGR1	17.965		12.74
ENSG00000027847	B4GALT7	10.63		13.11
ENSG00000027869	SH2D2A	15.275		10.445
ENSG00000028116	VRK2	30.62		31.1
ENSG00000028137	TNFRSF1B	17.185		14.21
ENSG00000028203	VEZT	15.94		14.055
ENSG00000028277	POU2F2	1.255		0.815
ENSG00000028310	BRD9	41.525		50.325
ENSG00000028528	SNX1	50.57		53.965
ENSG00000028839	TBPL1	83.645		72.66
ENSG00000029153	ARNTL2	9.135		6.55
ENSG00000029363	BCLAF1	66.52		97.27
ENSG00000029364	SLC39A9	21.545		19.125
ENSG00000029534	ANK1	38.965		45.2
ENSG00000029559	IBSP	0		0
ENSG00000029639	TFB1M	22.375		26.005
ENSG00000029725	RABEP1	32.19		36.765
ENSG00000029993	HMGB3	34.165		38.575
ENSG00000030066	NUP160	54.795		59.055
ENSG00000030110	BAK1	11.68		10.1
ENSG00000030304	MUSK	0.19		0
ENSG00000030419	IKZF2	10.88		11.175
ENSG00000030582	GRN	67.24		57.225
ENSG00000031003	FAM13B	7.07		9.95
ENSG00000031081	ARHGAP31	3.605		2.82
ENSG00000031691	CENPQ	7.71		8.83
ENSG00000031698	SARS1	355.235		339.865
ENSG00000031823	RANBP3	54.38		68.56
ENSG00000032219	ARID4A	22.255		13.095
ENSG00000032389	EIPR1	35.415		38.81
ENSG00000032444	PNPLA6	45.385		34.945
ENSG00000032742	IFT88	12.47		14.26
ENSG00000033011	ALG1	9.79		11.27
ENSG00000033030	ZCCHC8	19.105		23.335
ENSG00000033050	ABCF2	22.63		22.17
ENSG00000033100	CHPF2	19.04		17.54
ENSG00000033122	LRRC7	3.725		1.38
ENSG00000033170	FUT8	24.005		30.13
ENSG00000033178	UBA6	78.25		78.67
ENSG00000033327	GAB2	64.58		70.58
ENSG00000033627	ATP6V0A1	79.96		94.78
ENSG00000033800	PIAS1	30.025		22.1
ENSG00000033867	SLC4A7	15		11.92
ENSG00000034053	APBA2	20.985		21.43
ENSG00000034152	MAP2K3	7.01		6.2
ENSG00000034239	EFCAB1	0		0.04
ENSG00000034510	TMSB10	365.325		370.74
ENSG00000034533	ASTE1	1.56		2.97
ENSG00000034677	RNF19A	18.87		20.505
ENSG00000034693	PEX3	14.885		19.01
ENSG00000034713	GABARAPL2	93.01		84.95
ENSG00000034971	MYOC	0		0
ENSG00000035115	SH3YL1	12.215		14.635
ENSG00000035141	FAM136A	47.835		63.09
ENSG00000035403	VCL	58.935		56.95
ENSG00000035499	DEPDC1B	14.655		15.235
ENSG00000035664	DAPK2	1.665		1.44
ENSG00000035681	NSMAF	82.765		88.145
ENSG00000035687	ADSS2	30.06		37.865
ENSG00000035720	STAP1	0.39		0.085
ENSG00000035862	TIMP2	0		0
ENSG00000035928	RFC1	57.065		63.82
ENSG00000036054	TBC1D23	29.37		31.015
ENSG00000036257	CUL3	48.125		55.97
ENSG00000036448	MYOM2	0.395		0
ENSG00000036473	OTC	0		0
ENSG00000036530	CYP46A1	0.075		0.015
ENSG00000036549	ZZZ3	20.275		18.55
ENSG00000036565	SLC18A1	0		0
ENSG00000036672	USP2	8.445		9.545
ENSG00000036828	CASR	0.04		0.01
ENSG00000037042	TUBG2	0.115		0.135
ENSG00000037241	RPL26L1	41.47		42.125
ENSG00000037280	FLT4	2.045		0.835
ENSG00000037474	NSUN2	135.195		156.885
ENSG00000037637	FBXO42	10.73		9.735
ENSG00000037749	MFAP3	21.685		21.285
ENSG00000037757	MRI1	23.68		20
ENSG00000037897	METTL1	13.715		19.025
ENSG00000037965	HOXC8	0.495		0.335
ENSG00000038002	AGA	10.435		8.63
ENSG00000038210	PI4K2B	8.87		7.3
ENSG00000038219	BOD1L1	19.56		22.26
ENSG00000038274	MAT2B	32.565		36.945
ENSG00000038295	TLL1	0		0
ENSG00000038358	EDC4	62.47		77.885
ENSG00000038382	TRIO	3.84		5.225
ENSG00000038427	VCAN	0.925		0.465
ENSG00000038532	CLEC16A	12.81		14.935
ENSG00000038945	MSR1	4.575		4.95
ENSG00000039068	CDH1	0		0
ENSG00000039123	MTREX	169.11		182.435
ENSG00000039139	DNAH5	0		0.045
ENSG00000039319	ZFYVE16	18.62		12.165
ENSG00000039523	RIPOR1	25.35		19.04
ENSG00000039537	C6	0		0
ENSG00000039560	RAI14	13.67		13.745
ENSG00000039600	SOX30	0		0
ENSG00000039650	PNKP	40.105		43.955
ENSG00000039987	BEST2	0.05		0
ENSG00000040199	PHLPP2	4.42		3.775
ENSG00000040275	SPDL1	37.85		37.41
ENSG00000040341	STAU2	47.015		52.22
ENSG00000040487	SLC66A1	13.47		16.59
ENSG00000040531	CTNS	11.54		12.03
ENSG00000040608	RTN4R	1.4		0.375
ENSG00000040633	PHF23	28.655		27.27
ENSG00000040731	CDH10	0.445		0.145
ENSG00000040933	INPP4A	14.255		11.06
ENSG00000041353	RAB27B	1.155		1.48
ENSG00000041357	PSMA4	176.655		188.48
ENSG00000041515	MYO16	9.99		8.82
ENSG00000041802	LSG1	27.455		31.93
ENSG00000041880	PARP3	7.56		7.22
ENSG00000041982	TNC	0.02		0
ENSG00000041988	THAP3	12.87		13.67
ENSG00000042062	RIPOR3	26.015		15.73
ENSG00000042088	TDP1	22.505		23.835
ENSG00000042286	AIFM2	6.695		8.37
ENSG00000042304	C2orf83	0		0
ENSG00000042317	SPATA7	5.1		3.175
ENSG00000042429	MED17	15.925		19.215
ENSG00000042445	RETSAT	11.165		10.905
ENSG00000042493	CAPG	38.01		31.135
ENSG00000042753	AP2S1	138.94		122.505
ENSG00000042781	USH2A	0.025		0.01
ENSG00000042813	ZPBP	0		0
ENSG00000042832	TG	0		0
ENSG00000042980	ADAM28	0		0.015
ENSG00000043039	BARX2	0.085		0
ENSG00000043093	DCUN1D1	29.53		30.875
ENSG00000043143	JADE2	6.555		8.39
ENSG00000043355	ZIC2	10.515		11.685
ENSG00000043462	LCP2	0.115		0.255
ENSG00000043514	TRIT1	78.63		77.16
ENSG00000043591	ADRB1	0.06		0
ENSG00000044012	GUCA2B	0		0
ENSG00000044090	CUL7	12.555		7.875
ENSG00000044115	CTNNA1	107.475		94.525
ENSG00000044446	PHKA2	26.825		21.875
ENSG00000044459	CNTLN	0.075		0.055
ENSG00000044524	EPHA3	0.05		0.07
ENSG00000044574	HSPA5	505.68		282.23
ENSG00000046604	DSG2	43.485		46.41
ENSG00000046647	GEMIN8	8.89		7.38
ENSG00000046651	OFD1	11.475		14.145
ENSG00000046653	GPM6B	0.37		0.33
ENSG00000046774	MAGEC2	39.08		36.61
ENSG00000046889	PREX2	0.03		0.245
ENSG00000047056	WDR37	8.57		7.71
ENSG00000047188	YTHDC2	24.7		22.59
ENSG00000047230	CTPS2	9.97		9.14
ENSG00000047249	ATP6V1H	50.18		49.82
ENSG00000047315	POLR2B	67.695		74.99
ENSG00000047346	FAM214A	12.4		12.245
ENSG00000047365	ARAP2	3.14		2.745
ENSG00000047410	TPR	82.505		98.04
ENSG00000047457	CP	0.045		0
ENSG00000047578	KATNIP	5.49		6.375
ENSG00000047579	DTNBP1	21.495		25.755
ENSG00000047597	XK	65.585		55.28
ENSG00000047617	ANO2	0		0
ENSG00000047621	C12orf4	18.03		14.915
ENSG00000047634	SCML1	0		0
ENSG00000047644	WWC3	0.105		0.42
ENSG00000047648	ARHGAP6	25.395		26.61
ENSG00000047662	FAM184B	0.1		0.055
ENSG00000047849	MAP4	111.655		106.21
ENSG00000047932	GOPC	19.385		19.705
ENSG00000047936	ROS1	0.03		0.01
ENSG00000048028	USP28	16.635		15.045
ENSG00000048052	HDAC9	36.265		23.505
ENSG00000048140	TSPAN17	28.54		23.695
ENSG00000048162	NOP16	78.575		97.785
ENSG00000048342	CC2D2A	4.35		5.11
ENSG00000048392	RRM2B	13.415		11.16
ENSG00000048405	ZNF800	18.18		19.385
ENSG00000048462	TNFRSF17	0.15		0.2
ENSG00000048471	SNX29	2.335		2.58
ENSG00000048540	LMO3	4.42		2.7
ENSG00000048544	MRPS10	53.005		48.095
ENSG00000048545	GUCA1A	0		0.035
ENSG00000048649	RSF1	36.71		44.85
ENSG00000048707	VPS13D	45.58		31.555
ENSG00000048740	CELF2	95.845		84.8
ENSG00000048828	FAM120A	66.36		78.16
ENSG00000048991	R3HDM1	54.12		59.235
ENSG00000049089	COL9A2	0.895		0.38
ENSG00000049130	KITLG	0.215		0.18
ENSG00000049167	ERCC8	21.845		20.78
ENSG00000049192	ADAMTS6	2.66		2.94
ENSG00000049239	H6PD	5.245		5.145
ENSG00000049245	VAMP3	44.445		49.56
ENSG00000049246	PER3	18.975		16.005
ENSG00000049247	UTS2	0.375		0.34
ENSG00000049249	TNFRSF9	4.66		1.44
ENSG00000049283	EPN3	0		0
ENSG00000049323	LTBP1	13.315		16.38
ENSG00000049449	RCN1	34.225		35.745
ENSG00000049540	ELN	0.035		0
ENSG00000049541	RFC2	78.015		82.6
ENSG00000049618	ARID1B	22.95		25.905
ENSG00000049656	CLPTM1L	145.76		152.28
ENSG00000049759	NEDD4L	47.26		51.845
ENSG00000049768	FOXP3	0.27		0.87
ENSG00000049769	PPP1R3F	2.605		4.29
ENSG00000049860	HEXB	89.75		80.955
ENSG00000049883	PTCD2	16.43		15.55
ENSG00000050030	NEXMIF	0		0
ENSG00000050130	JKAMP	27.495		28.72
ENSG00000050165	DKK3	0		0
ENSG00000050327	ARHGEF5	0		0
ENSG00000050344	NFE2L3	11.92		7.92
ENSG00000050393	MCUR1	32.54		30.525
ENSG00000050405	LIMA1	10.33		8.09
ENSG00000050426	LETMD1	119.595		119.455
ENSG00000050438	SLC4A8	0.165		0.72
ENSG00000050555	LAMC3	0.93		0.56
ENSG00000050628	PTGER3	51.29		69.05
ENSG00000050730	TNIP3	0		0
ENSG00000050748	MAPK9	31.33		27.56
ENSG00000050767	COL23A1	4.895		4.22
ENSG00000050820	BCAR1	20.765		19.79
ENSG00000051009	FHIP1B	21.88		24.25
ENSG00000051108	HERPUD1	97.6		66.01
ENSG00000051128	HOMER3	11.255		6.525
ENSG00000051180	RAD51	36.72		38.375
ENSG00000051341	POLQ	9.745		8.01
ENSG00000051382	PIK3CB	46.795		39.995
ENSG00000051523	CYBA	133.25		110.17
ENSG00000051596	THOC3	62.515		72.49
ENSG00000051620	HEBP2	34.355		35.56
ENSG00000051825	MPHOSPH9	23.895		24.74
ENSG00000052126	PLEKHA5	22		18.555
ENSG00000052344	PRSS8	2.34		2.46
ENSG00000052723	SIKE1	33.855		40.235
ENSG00000052749	RRP12	25.7		34.635
ENSG00000052795	FNIP2	12.83		12.575
ENSG00000052802	MSMO1	20.99		20.64
ENSG00000052841	TTC17	73.57		65.83
ENSG00000052850	ALX4	0.83		0.77
ENSG00000053108	FSTL4	0		0.125
ENSG00000053254	FOXN3	7.825		5.85
ENSG00000053328	METTL24	0		0
ENSG00000053371	AKR7A2	43.78		36
ENSG00000053372	MRTO4	51.87		69.165
ENSG00000053438	NNAT	0.775		0.41
ENSG00000053501	USE1	43.14		41.205
ENSG00000053524	MCF2L2	2.78		2.18
ENSG00000053702	NRIP2	0.845		1.205
ENSG00000053747	LAMA3	59.365		32.39
ENSG00000053770	AP5M1	18.195		24.46
ENSG00000053900	ANAPC4	23.21		22.19
ENSG00000053918	KCNQ1	0		0.07
ENSG00000054116	TRAPPC3	80.375		78.525
ENSG00000054118	THRAP3	94.18		110.41
ENSG00000054148	PHPT1	86.745		97.51
ENSG00000054179	ENTPD2	0.76		0.43
ENSG00000054219	LY75	0.015		0
ENSG00000054267	ARID4B	24.255		23.45
ENSG00000054277	OPN3	17.49		11.81
ENSG00000054282	SDCCAG8	23.1		19.12
ENSG00000054356	PTPRN	0.48		0.585
ENSG00000054392	HHAT	0		0
ENSG00000054523	KIF1B	22.575		20.87
ENSG00000054598	FOXC1	5.47		4.37
ENSG00000054611	TBC1D22A	12.14		9.775
ENSG00000054654	SYNE2	0.045		0.035
ENSG00000054690	PLEKHH1	20.105		16.47
ENSG00000054793	ATP9A	0.01		0.01
ENSG00000054796	SPO11	0		0
ENSG00000054803	CBLN4	0		0
ENSG00000054938	CHRDL2	0.12		0
ENSG00000054965	FAM168A	7.295		7.34
ENSG00000054967	RELT	9.41		8.33
ENSG00000054983	GALC	26.335		29.25
ENSG00000055044	NOP58	145.88		190.36
ENSG00000055070	SZRD1	68.92		69.59
ENSG00000055118	KCNH2	106.405		134.77
ENSG00000055130	CUL1	45.885		54.085
ENSG00000055147	FAM114A2	21.95		17.45
ENSG00000055163	CYFIP2	0.45		0.595
ENSG00000055208	TAB2	27.865		21.02
ENSG00000055211	GINM1	20.4		19.895
ENSG00000055332	EIF2AK2	23.665		22.565
ENSG00000055483	USP36	34.145		46.395
ENSG00000055609	KMT2C	56.405		54.5
ENSG00000055732	MCOLN3	7.105		9.065
ENSG00000055813	CCDC85A	0.11		0
ENSG00000055917	PUM2	38.045		41.08
ENSG00000055950	MRPL43	30.805		34.375
ENSG00000055955	ITIH4	0.62		0.87
ENSG00000055957	ITIH1	0		0
ENSG00000056050	HPF1	17.645		16.585
ENSG00000056097	ZFR	51.5		63.485
ENSG00000056277	ZNF280C	2.985		2.25
ENSG00000056291	NPFFR2	0.425		0.575
ENSG00000056487	PHF21B	4.2		3.755
ENSG00000056558	TRAF1	0.075		0.025
ENSG00000056586	RC3H2	17.65		19.435
ENSG00000056736	IL17RB	5.21		6.415
ENSG00000056972	TRAF3IP2	20.58		24.875
ENSG00000056998	GYG2	0.035		0.13
ENSG00000057019	DCBLD2	8.935		10.98
ENSG00000057149	SERPINB3	0.06		0
ENSG00000057252	SOAT1	10.64		14.6
ENSG00000057294	PKP2	12.95		10.85
ENSG00000057468	MSH4	0.085		0.11
ENSG00000057593	F7	0		0
ENSG00000057608	GDI2	321.05		385.62
ENSG00000057657	PRDM1	0.98		1.58
ENSG00000057663	ATG5	21.605		25.025
ENSG00000057704	TMCC3	0.02		0.24
ENSG00000057757	PITHD1	49.22		58.59
ENSG00000057935	MTA3	31.835		32.315
ENSG00000058056	USP13	16.795		19.315
ENSG00000058063	ATP11B	53.335		51.47
ENSG00000058085	LAMC2	0		0
ENSG00000058091	CDK14	0.18		0.125
ENSG00000058262	SEC61A1	92.54		89.875
ENSG00000058272	PPP1R12A	53.065		47.49
ENSG00000058335	RASGRF1	0.065		0.03
ENSG00000058404	CAMK2B	0.11		0.16
ENSG00000058453	CROCC	10.59		10.205
ENSG00000058600	POLR3E	57.115		64.72
ENSG00000058668	ATP2B4	3.33		3.69
ENSG00000058673	ZC3H11A	106.655		96.36
ENSG00000058729	RIOK2	33.365		38.925
ENSG00000058799	YIPF1	27.755		22.98
ENSG00000058804	NDC1	65.24		65.03
ENSG00000058866	DGKG	0		0.04
ENSG00000059122	FLYWCH1	23.06		21.19
ENSG00000059145	UNKL	25.275		32.395
ENSG00000059377	TBXAS1	15.06		13.935
ENSG00000059378	PARP12	45.915		37.285
ENSG00000059573	ALDH18A1	37.12		30.04
ENSG00000059588	TARBP1	25.67		21.425
ENSG00000059691	GATB	14.09		12.295
ENSG00000059728	MXD1	10.18		10.595
ENSG00000059758	CDK17	9.54		11.92
ENSG00000059769	DNAJC25	5.545		6.68
ENSG00000059804	SLC2A3	114.04		121.72
ENSG00000059915	PSD	10.77		8.96
ENSG00000060069	CTDP1	13.575		15.5
ENSG00000060138	YBX3	266.42		279.87
ENSG00000060140	STYK1	0.38		0.84
ENSG00000060237	WNK1	42.165		42.485
ENSG00000060303	RPS17P5	0.5		0.895
ENSG00000060339	CCAR1	74.31		94.14
ENSG00000060491	OGFR	17.175		15.865
ENSG00000060558	GNA15	0.345		0.115
ENSG00000060566	CREB3L3	0		0
ENSG00000060642	PIGV	8.69		7.37
ENSG00000060656	PTPRU	5.06		2.15
ENSG00000060688	SNRNP40	62.075		67.575
ENSG00000060709	RIMBP2	0.125		0
ENSG00000060718	COL11A1	2.48		0.69
ENSG00000060749	QSER1	18.57		21.315
ENSG00000060762	MPC1	43.135		37.825
ENSG00000060971	ACAA1	41.755		47.845
ENSG00000060982	BCAT1	165.045		162.865
ENSG00000061273	HDAC7	26.775		22.85
ENSG00000061337	LZTS1	0.015		0
ENSG00000061455	PRDM6	0.25		0.465
ENSG00000061492	WNT8A	0		0
ENSG00000061656	SPAG4	5.005		2.825
ENSG00000061676	NCKAP1	44.015		42.28
ENSG00000061794	MRPS35	107.935		114.155
ENSG00000061918	GUCY1B1	0.325		0.1
ENSG00000061936	SFSWAP	33.2		33.95
ENSG00000061938	TNK2	12.32		9.18
ENSG00000061987	MON2	16.67		15
ENSG00000062038	CDH3	0		0.035
ENSG00000062096	ARSF	0		0
ENSG00000062194	GPBP1	69.015		63.595
ENSG00000062282	DGAT2	2.775		2.875
ENSG00000062370	ZNF112	0		0
ENSG00000062485	CS	171.325		173.48
ENSG00000062524	LTK	8.245		7.055
ENSG00000062582	MRPS24	106.005		104.895
ENSG00000062598	ELMO2	9.15		10.525
ENSG00000062650	WAPL	20.78		20.845
ENSG00000062716	VMP1	86.8		74.285
ENSG00000062725	APPBP2	8.865		7.285
ENSG00000062822	POLD1	73.485		78.54
ENSG00000063015	SEZ6	0.42		0.12
ENSG00000063046	EIF4B	614.65		654.825
ENSG00000063127	SLC6A16	1.385		1.265
ENSG00000063169	BICRA	4.32		5.455
ENSG00000063176	SPHK2	12.655		12.02
ENSG00000063177	RPL18	1473.69		1431.51
ENSG00000063180	CA11	17.545		9.725
ENSG00000063241	ISOC2	54.245		59.325
ENSG00000063244	U2AF2	135.23		173.22
ENSG00000063245	EPN1	111.595		109.91
ENSG00000063322	MED29	15.87		16.405
ENSG00000063438	AHRR	0.84		0.535
ENSG00000063515	GSC2	0		0
ENSG00000063587	ZNF275	10.725		7.64
ENSG00000063601	MTMR1	9.905		12.61
ENSG00000063660	GPC1	0.255		0.555
ENSG00000063761	ADCK1	6.54		8.605
ENSG00000063854	HAGH	30.86		22.495
ENSG00000063978	RNF4	21.98		26.17
ENSG00000064012	CASP8	18.78		20.06
ENSG00000064042	LIMCH1	0		0
ENSG00000064102	INTS13	49.065		50.085
ENSG00000064115	TM7SF3	87.905		80.545
ENSG00000064195	DLX3	0.46		0.34
ENSG00000064199	SPA17	13.12		9.715
ENSG00000064201	TSPAN32	7.12		5.95
ENSG00000064205	CCN5	0.195		0
ENSG00000064218	DMRT3	0		0
ENSG00000064225	ST3GAL6	7.3		4.84
ENSG00000064270	ATP2C2	0.105		0.1
ENSG00000064300	NGFR	0.05		0
ENSG00000064309	CDON	0.145		0.1
ENSG00000064313	TAF2	25.61		29.24
ENSG00000064393	HIPK2	9.995		10.665
ENSG00000064419	TNPO3	57.145		57.735
ENSG00000064489	BORCS8-MEF2B	13.855		13.13
ENSG00000064490	RFXANK	42.485		37.615
ENSG00000064545	TMEM161A	46.33		40.235
ENSG00000064547	LPAR2	14.965		8.12
ENSG00000064601	CTSA	31.37		35.27
ENSG00000064607	SUGP2	91.765		87.615
ENSG00000064651	SLC12A2	11.265		13.435
ENSG00000064652	SNX24	12.93		10.915
ENSG00000064655	EYA2	0		0
ENSG00000064666	CNN2	79.525		65.285
ENSG00000064687	ABCA7	11.96		8.18
ENSG00000064692	SNCAIP	0.38		0
ENSG00000064703	DDX20	13.855		17.995
ENSG00000064726	BTBD1	65.2		71.055
ENSG00000064763	FAR2	7.035		7.13
ENSG00000064787	BCAS1	1.44		1.365
ENSG00000064835	POU1F1	0		0
ENSG00000064886	CHI3L2	0		0
ENSG00000064932	SBNO2	25.89		21.53
ENSG00000064933	PMS1	29.19		26.835
ENSG00000064961	HMG20B	95.31		85.01
ENSG00000064989	CALCRL	0.725		0.455
ENSG00000064995	TAF11	58.18		57.99
ENSG00000064999	ANKS1A	10.795		10.145
ENSG00000065000	AP3D1	90.655		100.725
ENSG00000065029	ZNF76	24.7		21.265
ENSG00000065054	SLC9A3R2	25.73		24.63
ENSG00000065057	NTHL1	17.82		17.675
ENSG00000065060	UHRF1BP1	15.22		16.705
ENSG00000065135	GNAI3	15.705		16.165
ENSG00000065150	IPO5	146.92		162.06
ENSG00000065154	OAT	51.425		48.96
ENSG00000065183	WDR3	38.29		41.765
ENSG00000065243	PKN2	34.655		36.57
ENSG00000065268	WDR18	67.735		62.855
ENSG00000065308	TRAM2	5.475		6.805
ENSG00000065320	NTN1	1.315		1.27
ENSG00000065325	GLP2R	0		0
ENSG00000065328	MCM10	31.39		33.815
ENSG00000065357	DGKA	16.98		12.12
ENSG00000065361	ERBB3	12.125		5.425
ENSG00000065371	ROPN1	0		0
ENSG00000065413	ANKRD44	0.335		0.555
ENSG00000065427	KARS1	216.78		222.205
ENSG00000065457	ADAT1	10.545		13.25
ENSG00000065485	PDIA5	45.515		35.9
ENSG00000065491	TBC1D22B	17.165		16.05
ENSG00000065518	NDUFB4	264.295		182.625
ENSG00000065526	SPEN	42.77		39.9
ENSG00000065534	MYLK	3.405		3.205
ENSG00000065548	ZC3H15	129.065		128.905
ENSG00000065559	MAP2K4	14.5		16.08
ENSG00000065600	PACC1	10.8		10.225
ENSG00000065609	SNAP91	0		0
ENSG00000065613	SLK	24.98		25.375
ENSG00000065615	CYB5R4	25.71		20.9
ENSG00000065618	COL17A1	0		0
ENSG00000065621	GSTO2	1.005		0.695
ENSG00000065665	SEC61A2	6.49		6.265
ENSG00000065675	PRKCQ	12.92		12.185
ENSG00000065717	TLE2	8.325		6.37
ENSG00000065802	ASB1	26.395		26.55
ENSG00000065809	FAM107B	1.99		0.82
ENSG00000065833	ME1	14.68		15.695
ENSG00000065882	TBC1D1	49.36		44.995
ENSG00000065883	CDK13	37.59		41.72
ENSG00000065911	MTHFD2	354.625		337.665
ENSG00000065923	SLC9A7	0.445		0.715
ENSG00000065970	FOXJ2	3.635		3.91
ENSG00000065978	YBX1	1699.59		2014.59
ENSG00000065989	PDE4A	24.515		25.475
ENSG00000066027	PPP2R5A	20.28		24.33
ENSG00000066032	CTNNA2	0.03		0.18
ENSG00000066044	ELAVL1	71.445		83.85
ENSG00000066056	TIE1	0.64		0.62
ENSG00000066084	DIP2B	8.775		9.03
ENSG00000066117	SMARCD1	43.09		57.355
ENSG00000066135	KDM4A	33.63		32.275
ENSG00000066136	NFYC	49.74		67.175
ENSG00000066185	ZMYND12	0		0
ENSG00000066230	SLC9A3	2.12		2.805
ENSG00000066248	NGEF	0.15		0.03
ENSG00000066279	ASPM	28.85		28.205
ENSG00000066294	CD84	0.59		0.39
ENSG00000066322	ELOVL1	56.17		62.53
ENSG00000066336	SPI1	6.875		7.695
ENSG00000066379	POLR1H	31.275		31.29
ENSG00000066382	MPPED2	0		0
ENSG00000066405	CLDN18	0		0
ENSG00000066422	ZBTB11	43.46		35.535
ENSG00000066427	ATXN3	12.72		14.64
ENSG00000066455	GOLGA5	14.34		12.53
ENSG00000066468	FGFR2	0.09		0
ENSG00000066557	LRRC40	22.66		22.58
ENSG00000066583	ISOC1	31.555		32.21
ENSG00000066629	EML1	0.205		0.04
ENSG00000066651	TRMT11	16.39		19.36
ENSG00000066654	THUMPD1	34.935		41.495
ENSG00000066697	MSANTD3	15.38		22.405
ENSG00000066735	KIF26A	0		0
ENSG00000066739	ATG2B	15.56		14.7
ENSG00000066777	ARFGEF1	24.76		24.16
ENSG00000066813	ACSM2B	0.14		0
ENSG00000066827	ZFAT	3.075		4.49
ENSG00000066855	MTFR1	30.725		27.455
ENSG00000066923	STAG3	7.12		5.37
ENSG00000066926	FECH	71.225		57.765
ENSG00000066933	MYO9A	11.935		13.465
ENSG00000067048	DDX3Y	0		0.035
ENSG00000067057	PFKP	78.955		74.745
ENSG00000067064	IDI1	38.215		46.775
ENSG00000067066	SP100	36.505		31.905
ENSG00000067082	KLF6	27.065		31.195
ENSG00000067113	PLPP1	1.46		0.885
ENSG00000067141	NEO1	0.43		0.04
ENSG00000067167	TRAM1	68.15		74.975
ENSG00000067177	PHKA1	9.85		7.295
ENSG00000067182	TNFRSF1A	39.05		39.955
ENSG00000067191	CACNB1	3.99		2.265
ENSG00000067208	EVI5	10.235		9.38
ENSG00000067221	STOML1	7.16		5.75
ENSG00000067225	PKM	269.925		295.28
ENSG00000067248	DHX29	30.07		29.63
ENSG00000067334	DNTTIP2	57.225		66.105
ENSG00000067365	METTL22	22.23		11.6
ENSG00000067369	TP53BP1	31.6		27.73
ENSG00000067445	TRO	0.025		0
ENSG00000067533	RRP15	12.915		18.115
ENSG00000067560	RHOA	257.06		264.37
ENSG00000067596	DHX8	17.585		18.355
ENSG00000067601	PMS2P4	13.165		11.99
ENSG00000067606	PRKCZ	4.19		3.91
ENSG00000067646	ZFY	0		0
ENSG00000067704	IARS2	86.16		83.7
ENSG00000067715	SYT1	3.38		2.94
ENSG00000067798	NAV3	0.775		0.285
ENSG00000067829	IDH3G	80.84		81.52
ENSG00000067836	ROGDI	5.08		5.78
ENSG00000067840	PDZD4	0.72		0.55
ENSG00000067842	ATP2B3	0		0
ENSG00000067900	ROCK1	40.67		39.63
ENSG00000067955	CBFB	91.63		104.505
ENSG00000067992	PDK3	0.095		0.12
ENSG00000068001	HYAL2	9.29		5.74
ENSG00000068024	HDAC4	10.78		11.145
ENSG00000068028	RASSF1	15.29		15.36
ENSG00000068078	FGFR3	9.775		4.805
ENSG00000068079	IFI35	6.095		3.86
ENSG00000068097	HEATR6	12.12		9.955
ENSG00000068120	COASY	68.055		67.345
ENSG00000068137	PLEKHH3	15.49		8.435
ENSG00000068305	MEF2A	16.395		16.9
ENSG00000068308	OTUD5	75.075		73.94
ENSG00000068323	TFE3	15.04		12.19
ENSG00000068354	TBC1D25	5.155		7.785
ENSG00000068366	ACSL4	15.76		15.125
ENSG00000068383	INPP5A	4.665		4.965
ENSG00000068394	GPKOW	17.515		17.855
ENSG00000068400	GRIPAP1	30.685		34.53
ENSG00000068438	FTSJ1	33.61		29.015
ENSG00000068489	PRR11	32.99		32.67
ENSG00000068615	REEP1	0.2		0.19
ENSG00000068650	ATP11A	18.065		21.105
ENSG00000068654	POLR1A	41.085		52.125
ENSG00000068697	LAPTM4A	36.095		33.37
ENSG00000068724	TTC7A	12.045		9.57
ENSG00000068745	IP6K2	31.535		35.605
ENSG00000068781	STON1-GTF2A1L	0		0.015
ENSG00000068784	SRBD1	9.9		10.27
ENSG00000068796	KIF2A	133.82		144.995
ENSG00000068831	RASGRP2	12.09		8.955
ENSG00000068878	PSME4	111.315		101.04
ENSG00000068885	IFT80	17.11		23.535
ENSG00000068903	SIRT2	25.775		27.315
ENSG00000068912	ERLEC1	43.63		39.945
ENSG00000068971	PPP2R5B	10.805		9.43
ENSG00000068976	PYGM	0.89		0.485
ENSG00000068985	PAGE1	0		0
ENSG00000069011	PITX1	58.81		75.88
ENSG00000069018	TRPC7	0.025		0
ENSG00000069020	MAST4	9.26		9.925
ENSG00000069122	ADGRF5	0		0
ENSG00000069188	SDK2	0		0
ENSG00000069206	ADAM7	0		0
ENSG00000069248	NUP133	35.12		33.035
ENSG00000069275	NUCKS1	107.73		114.105
ENSG00000069329	VPS35	65.95		70.03
ENSG00000069345	DNAJA2	72.72		80.66
ENSG00000069399	BCL3	10.015		4.025
ENSG00000069424	KCNAB2	12.64		9.41
ENSG00000069431	ABCC9	0.065		0.045
ENSG00000069482	GAL	43.75		42.67
ENSG00000069493	CLEC2D	12.925		10.105
ENSG00000069509	FUNDC1	11.59		11.13
ENSG00000069535	MAOB	0		0
ENSG00000069667	RORA	1.095		1.175
ENSG00000069696	DRD4	5.035		6.215
ENSG00000069702	TGFBR3	40.59		34.04
ENSG00000069764	PLA2G10	0.165		0.345
ENSG00000069812	HES2	0.25		0.205
ENSG00000069849	ATP1B3	114.78		119.98
ENSG00000069869	NEDD4	17.035		19.795
ENSG00000069943	PIGB	19.38		21.72
ENSG00000069956	MAPK6	34.855		39.905
ENSG00000069966	GNB5	2.65		1.45
ENSG00000069974	RAB27A	117.19		95.155
ENSG00000069998	HDHD5	20.69		19.29
ENSG00000070010	UFD1	237.795		233.845
ENSG00000070018	LRP6	8.03		8.885
ENSG00000070019	GUCY2C	0		0.02
ENSG00000070031	SCT	2.455		1.145
ENSG00000070047	PHRF1	12.905		14.165
ENSG00000070061	ELP1	60.59		55.37
ENSG00000070081	NUCB2	40.165		41.36
ENSG00000070087	PFN2	0.295		0
ENSG00000070159	PTPN3	0		0
ENSG00000070182	SPTB	37.185		40.27
ENSG00000070190	DAPP1	1.07		1.375
ENSG00000070193	FGF10	0.03		0
ENSG00000070214	SLC44A1	2		1.83
ENSG00000070269	TMEM260	9.37		9.6
ENSG00000070366	SMG6	9.24		9.615
ENSG00000070367	EXOC5	40.475		38.91
ENSG00000070371	CLTCL1	15.505		12.39
ENSG00000070388	FGF22	0.525		0.32
ENSG00000070404	FSTL3	2.545		2.81
ENSG00000070413	DGCR2	40.775		39.695
ENSG00000070423	RNF126	80.32		92.54
ENSG00000070444	MNT	15.645		18.27
ENSG00000070476	ZXDC	8.565		8.225
ENSG00000070495	JMJD6	35.915		37.6
ENSG00000070501	POLB	25.075		25.41
ENSG00000070526	ST6GALNAC1	126.43		135.29
ENSG00000070540	WIPI1	17.585		8.565
ENSG00000070601	FRMPD1	0		0.02
ENSG00000070610	GBA2	29.545		27.01
ENSG00000070614	NDST1	17.395		23.9
ENSG00000070669	ASNS	597.8		450.95
ENSG00000070718	AP3M2	19.98		19.405
ENSG00000070729	CNGB1	0		0
ENSG00000070731	ST6GALNAC2	0.815		1.135
ENSG00000070748	CHAT	0		0
ENSG00000070756	PABPC1	3638.29		4117.47
ENSG00000070759	TESK2	2.615		1.9
ENSG00000070761	CFAP20	41.48		43.19
ENSG00000070770	CSNK2A2	130.205		140.845
ENSG00000070778	PTPN21	1.71		2.17
ENSG00000070785	EIF2B3	58.645		58.915
ENSG00000070808	CAMK2A	0.385		0.15
ENSG00000070814	TCOF1	54.285		59.81
ENSG00000070831	CDC42	84.15		86.32
ENSG00000070882	OSBPL3	23.42		26.635
ENSG00000070886	EPHA8	0		0
ENSG00000070915	SLC12A3	0		0
ENSG00000070950	RAD18	25.785		24.88
ENSG00000070961	ATP2B1	20.03		19.72
ENSG00000070985	TRPM5	0		0.07
ENSG00000071051	NCK2	9.56		13.805
ENSG00000071054	MAP4K4	54.345		49.655
ENSG00000071073	MGAT4A	0.495		0.32
ENSG00000071082	RPL31	1662.95		1499.62
ENSG00000071127	WDR1	75.65		83.145
ENSG00000071189	SNX13	19.385		21.99
ENSG00000071203	MS4A12	0		0
ENSG00000071205	ARHGAP10	3.34		2.665
ENSG00000071242	RPS6KA2	5.855		5.415
ENSG00000071243	ING3	24.205		28.76
ENSG00000071246	VASH1	0.585		1.365
ENSG00000071282	LMCD1	0		0
ENSG00000071462	BUD23	157.34		151.315
ENSG00000071537	SEL1L	31.275		24.29
ENSG00000071539	TRIP13	42.13		50.14
ENSG00000071553	ATP6AP1	114.865		121.045
ENSG00000071564	TCF3	130.34		138.52
ENSG00000071575	TRIB2	31.405		33.275
ENSG00000071626	DAZAP1	176.175		217.615
ENSG00000071655	MBD3	40.435		48.64
ENSG00000071677	PRLH	0		0
ENSG00000071794	HLTF	49.27		36.125
ENSG00000071859	FAM50A	113.905		112.83
ENSG00000071889	FAM3A	44.26		45.445
ENSG00000071894	CPSF1	121.76		128.175
ENSG00000071909	MYO3B	7.145		5.21
ENSG00000071967	CYBRD1	13.42		11.765
ENSG00000071991	CDH19	1.235		0.795
ENSG00000071994	PDCD2	112.45		120.98
ENSG00000072041	SLC6A15	2.11		1.21
ENSG00000072042	RDH11	52.725		58.245
ENSG00000072062	PRKACA	72.725		59.975
ENSG00000072071	ADGRL1	30.585		19.765
ENSG00000072080	SPP2	0.27		0
ENSG00000072110	ACTN1	73.28		76.845
ENSG00000072121	ZFYVE26	6.1		6.72
ENSG00000072133	RPS6KA6	0		0.01
ENSG00000072134	EPN2	14.34		12.985
ENSG00000072135	PTPN18	51.89		52.305
ENSG00000072163	LIMS2	0.1		0
ENSG00000072182	ASIC4	18.855		16.2
ENSG00000072195	SPEG	4.07		2.39
ENSG00000072201	LNX1	4.32		2.14
ENSG00000072210	ALDH3A2	1.93		1.815
ENSG00000072274	TFRC	228.685		247.65
ENSG00000072310	SREBF1	106.75		89.9
ENSG00000072315	TRPC5	0.01		0
ENSG00000072364	AFF4	22.27		24.245
ENSG00000072401	UBE2D1	7.715		7.535
ENSG00000072415	PALS1	9.425		8.26
ENSG00000072422	RHOBTB1	12.225		7.45
ENSG00000072501	SMC1A	71.775		80.305
ENSG00000072506	HSD17B10	62.79		68.54
ENSG00000072518	MARK2	25.365		25.86
ENSG00000072571	HMMR	46.255		40.795
ENSG00000072609	CHFR	28.8		34.565
ENSG00000072657	TRHDE	0.305		0.505
ENSG00000072682	P4HA2	15.55		12.26
ENSG00000072694	FCGR2B	0.41		0.125
ENSG00000072736	NFATC3	37.52		49.435
ENSG00000072756	TRNT1	29.835		38.735
ENSG00000072778	ACADVL	243.565		222.89
ENSG00000072786	STK10	31.525		27.965
ENSG00000072803	FBXW11	27.205		31.16
ENSG00000072818	ACAP1	2.255		0.83
ENSG00000072832	CRMP1	0		0
ENSG00000072840	EVC	0		0
ENSG00000072849	DERL2	25.405		31.27
ENSG00000072858	SIDT1	0.55		0
ENSG00000072864	NDE1	17.82		16.11
ENSG00000072952	IRAG1	0.015		0.015
ENSG00000072954	TMEM38A	3.86		1.49
ENSG00000072958	AP1M1	51.655		48.6
ENSG00000073008	PVR	3.645		1.8
ENSG00000073050	XRCC1	48		38.735
ENSG00000073060	SCARB1	47.63		45.545
ENSG00000073067	CYP2W1	0.04		0.04
ENSG00000073111	MCM2	68.795		76.19
ENSG00000073146	MOV10L1	0		0
ENSG00000073150	PANX2	2.855		1.705
ENSG00000073169	SELENOO	19.165		16.81
ENSG00000073282	TP63	2.06		2.955
ENSG00000073331	ALPK1	4.29		3.33
ENSG00000073350	LLGL2	22.96		15.875
ENSG00000073417	PDE8A	27.19		21.125
ENSG00000073464	CLCN4	1.05		0.425
ENSG00000073536	NLE1	34.66		33.825
ENSG00000073578	SDHA	119.8		101.71
ENSG00000073584	SMARCE1	68.745		68.615
ENSG00000073598	FNDC8	0.085		0.08
ENSG00000073605	GSDMB	13.28		9.1
ENSG00000073614	KDM5A	26.78		22.93
ENSG00000073670	ADAM11	0.195		0.395
ENSG00000073711	PPP2R3A	1.215		1.32
ENSG00000073712	FERMT2	6.375		5.335
ENSG00000073734	ABCB11	0.475		0.675
ENSG00000073737	DHRS9	0		0
ENSG00000073754	CD5L	0		0
ENSG00000073756	PTGS2	0.75		0.465
ENSG00000073792	IGF2BP2	59.455		52.47
ENSG00000073803	MAP3K13	1.945		0.715
ENSG00000073849	ST6GAL1	51.96		32.795
ENSG00000073861	TBX21	0		0
ENSG00000073905	VDAC1P1	0.355		0.49
ENSG00000073910	FRY	0.395		1.06
ENSG00000073921	PICALM	247.535		240.905
ENSG00000073969	NSF	10.03		10.61
ENSG00000074047	GLI2	0		0
ENSG00000074054	CLASP1	33.265		31.165
ENSG00000074071	MRPS34	140.99		137.495
ENSG00000074181	NOTCH3	16.755		15.515
ENSG00000074201	CLNS1A	291.535		275.055
ENSG00000074211	PPP2R2C	0.19		0
ENSG00000074219	TEAD2	13.445		14.75
ENSG00000074266	EED	20.69		19.09
ENSG00000074276	CDHR2	0.735		0.78
ENSG00000074317	SNCB	0.425		0.165
ENSG00000074319	TSG101	69.385		64.985
ENSG00000074356	NCBP3	21.98		26.075
ENSG00000074370	ATP2A3	20.885		12.45
ENSG00000074410	CA12	0.39		0.45
ENSG00000074416	MGLL	0.025		0.13
ENSG00000074527	NTN4	0		0
ENSG00000074582	BCS1L	74.455		68.39
ENSG00000074590	NUAK1	0		0
ENSG00000074603	DPP8	23		18.1
ENSG00000074621	SLC24A1	5.525		5.22
ENSG00000074657	ZNF532	0.025		0.135
ENSG00000074660	SCARF1	4.255		2.83
ENSG00000074695	LMAN1	140.785		115.83
ENSG00000074696	HACD3	49.68		51.695
ENSG00000074706	IPCEF1	0		0
ENSG00000074755	ZZEF1	16.48		14.95
ENSG00000074771	NOX3	0		0
ENSG00000074800	ENO1	952.435		1041.53
ENSG00000074803	SLC12A1	0		0
ENSG00000074842	MYDGF	117.02		107.18
ENSG00000074855	ANO8	8.77		6.585
ENSG00000074935	TUBE1	33.685		28.78
ENSG00000074964	ARHGEF10L	0.21		0.025
ENSG00000074966	TXK	4.605		6.08
ENSG00000075035	WSCD2	0		0
ENSG00000075043	KCNQ2	0		0
ENSG00000075073	TACR2	0.64		0.58
ENSG00000075089	ACTR6	27.405		22.82
ENSG00000075131	TIPIN	23.83		27.7
ENSG00000075142	SRI	75.9		66.71
ENSG00000075151	EIF4G3	43.23		39.79
ENSG00000075188	NUP37	42.525		42.17
ENSG00000075213	SEMA3A	4.985		3.195
ENSG00000075218	GTSE1	16.755		17.695
ENSG00000075223	SEMA3C	0.215		0.225
ENSG00000075234	TTC38	17.74		18.165
ENSG00000075239	ACAT1	102.19		89.785
ENSG00000075240	GRAMD4	25.945		26.78
ENSG00000075275	CELSR1	1.255		1.11
ENSG00000075290	WNT8B	0.385		0.55
ENSG00000075292	ZNF638	65.62		71.11
ENSG00000075303	SLC25A40	24.17		22.815
ENSG00000075336	TIMM21	53.55		65.11
ENSG00000075340	ADD2	9.705		6.75
ENSG00000075388	FGF4	0		0
ENSG00000075391	RASAL2	0.515		0.42
ENSG00000075399	VPS9D1	8.19		6.02
ENSG00000075407	ZNF37A	12.755		12.305
ENSG00000075413	MARK3	44.695		42.95
ENSG00000075415	SLC25A3	424.62		447.92
ENSG00000075420	FNDC3B	28.22		19.41
ENSG00000075426	FOSL2	2.195		1.055
ENSG00000075429	CACNG5	0.06		0
ENSG00000075461	CACNG4	0		0
ENSG00000075539	FRYL	22.655		17.395
ENSG00000075568	TMEM131	20.745		22.535
ENSG00000075618	FSCN1	217.87		219.785
ENSG00000075624	ACTB	960.1		1192.21
ENSG00000075643	MOCOS	12.27		10.955
ENSG00000075651	PLD1	36.185		33.86
ENSG00000075673	ATP12A	0		0
ENSG00000075702	WDR62	23.33		24.535
ENSG00000075711	DLG1	29.565		29.095
ENSG00000075785	RAB7A	133.25		146.505
ENSG00000075790	BCAP29	35.995		37.21
ENSG00000075826	SEC31B	21.235		18.7
ENSG00000075856	SART3	33.605		36.075
ENSG00000075884	ARHGAP15	0		0.48
ENSG00000075886	TUBA3D	1.3		1.995
ENSG00000075891	PAX2	0		0
ENSG00000075914	EXOSC7	45.71		47.225
ENSG00000075945	KIFAP3	24.495		21.26
ENSG00000075975	MKRN2	23.39		22.845
ENSG00000076003	MCM6	78.165		86.675
ENSG00000076043	REXO2	117.81		115.18
ENSG00000076053	RBM7	25.515		28.65
ENSG00000076067	RBMS2	7.75		4.745
ENSG00000076108	BAZ2A	64.59		63.925
ENSG00000076201	PTPN23	33.145		31.955
ENSG00000076242	MLH1	54.21		60.3
ENSG00000076248	UNG	17.44		18.91
ENSG00000076258	FMO4	1.15		1.565
ENSG00000076321	KLHL20	10.815		11.59
ENSG00000076344	RGS11	0		0
ENSG00000076351	SLC46A1	6.25		5.82
ENSG00000076356	PLXNA2	0		0.03
ENSG00000076382	SPAG5	41.21		34.87
ENSG00000076513	ANKRD13A	26.13		25.275
ENSG00000076554	TPD52	43.205		35.565
ENSG00000076555	ACACB	0.61		0.43
ENSG00000076604	TRAF4	39.995		38.05
ENSG00000076641	PAG1	0.11		0.1
ENSG00000076650	GPATCH1	8.575		8.48
ENSG00000076662	ICAM3	10.52		9.76
ENSG00000076685	NT5C2	45.99		34.5
ENSG00000076706	MCAM	6.875		5.71
ENSG00000076716	GPC4	0		0
ENSG00000076770	MBNL3	0.955		0.62
ENSG00000076826	CAMSAP3	2.435		0.985
ENSG00000076864	RAP1GAP	13.14		13.43
ENSG00000076924	XAB2	45.935		45.435
ENSG00000076928	ARHGEF1	56.065		65.78
ENSG00000076944	STXBP2	131.965		122.4
ENSG00000076984	MAP2K7	37.37		43.28
ENSG00000077009	NMRK2	0.17		0
ENSG00000077044	DGKD	28.78		25.48
ENSG00000077063	CTTNBP2	0		0
ENSG00000077080	ACTL6B	0.085		0.16
ENSG00000077092	RARB	0.225		0.22
ENSG00000077097	TOP2B	93.495		101.98
ENSG00000077147	TM9SF3	52.56		57.27
ENSG00000077150	NFKB2	52.215		41.71
ENSG00000077152	UBE2T	38.9		36.435
ENSG00000077157	PPP1R12B	7		8.08
ENSG00000077232	DNAJC10	70.48		61.675
ENSG00000077235	GTF3C1	23.065		20.07
ENSG00000077238	IL4R	3.135		2.23
ENSG00000077254	USP33	36.165		33.1
ENSG00000077264	PAK3	0.01		0.01
ENSG00000077274	CAPN6	0		0
ENSG00000077279	DCX	0		0
ENSG00000077312	SNRPA	121.025		148.17
ENSG00000077327	SPAG6	7.655		4.65
ENSG00000077348	EXOSC5	37.065		35.475
ENSG00000077380	DYNC1I2	56.29		60.27
ENSG00000077420	APBB1IP	0		0
ENSG00000077454	LRCH4	29.48		32.455
ENSG00000077458	FAM76B	19.555		17.78
ENSG00000077463	SIRT6	26.175		27.12
ENSG00000077498	TYR	0		0
ENSG00000077514	POLD3	17.195		17.1
ENSG00000077522	ACTN2	1.835		3.605
ENSG00000077549	CAPZB	108.625		103.995
ENSG00000077585	GPR137B	0.755		1.28
ENSG00000077616	NAALAD2	0.935		0.72
ENSG00000077684	JADE1	13.125		13.855
ENSG00000077713	SLC25A43	26.85		23.975
ENSG00000077721	UBE2A	82.75		72.845
ENSG00000077782	FGFR1	43.855		54.935
ENSG00000077800	FKBP6	0.135		0.14
ENSG00000077935	SMC1B	0.065		0.02
ENSG00000077942	FBLN1	0		0.535
ENSG00000077943	ITGA8	0		0
ENSG00000077984	CST7	0.105		0.11
ENSG00000078018	MAP2	0.175		0.21
ENSG00000078043	PIAS2	28.445		27.615
ENSG00000078053	AMPH	0.03		0
ENSG00000078061	ARAF	26.97		27.64
ENSG00000078070	MCCC1	26.985		32.465
ENSG00000078081	LAMP3	0.97		0.895
ENSG00000078098	FAP	0		0
ENSG00000078114	NEBL	1.52		0.195
ENSG00000078124	ACER3	13.97		9.07
ENSG00000078140	UBE2K	97.31		99.105
ENSG00000078142	PIK3C3	125.48		132.405
ENSG00000078177	N4BP2	4.695		7.08
ENSG00000078237	TIGAR	2.28		1.25
ENSG00000078246	TULP3	7.235		7.72
ENSG00000078269	SYNJ2	6.13		5.105
ENSG00000078295	ADCY2	0		0
ENSG00000078304	PPP2R5C	77.55		77.49
ENSG00000078319	PMS2P1	38.46		38.365
ENSG00000078328	RBFOX1	0.03		0
ENSG00000078369	GNB1	222		202.57
ENSG00000078399	HOXA9	0		0
ENSG00000078401	EDN1	0		0
ENSG00000078403	MLLT10	34.015		37.78
ENSG00000078487	ZCWPW1	1.98		1.73
ENSG00000078549	ADCYAP1R1	0		0
ENSG00000078579	FGF20	0		0
ENSG00000078589	P2RY10	0.12		0
ENSG00000078596	ITM2A	112.94		90.38
ENSG00000078618	NRDC	197.505		194.985
ENSG00000078668	VDAC3	72.245		75
ENSG00000078674	PCM1	116.77		130.825
ENSG00000078687	TNRC6C	5.16		5.125
ENSG00000078699	CBFA2T2	6.82		5.805
ENSG00000078725	BRINP1	0		0
ENSG00000078747	ITCH	17.035		18
ENSG00000078795	PKD2L2	0.29		0.665
ENSG00000078804	TP53INP2	4.265		3.095
ENSG00000078808	SDF4	135.09		131.335
ENSG00000078814	MYH7B	0.305		0.4
ENSG00000078898	BPIFB2	0		0
ENSG00000078900	TP73	3.815		3.45
ENSG00000078902	TOLLIP	23.52		27.12
ENSG00000078967	UBE2D4	9.08		9.94
ENSG00000079101	CLUL1	1.68		0.625
ENSG00000079102	RUNX1T1	1.28		1.375
ENSG00000079112	CDH17	0		0.145
ENSG00000079134	THOC1	39.865		48.75
ENSG00000079150	FKBP7	7.775		4.095
ENSG00000079156	OSBPL6	11.485		11.595
ENSG00000079215	SLC1A3	0.08		0
ENSG00000079246	XRCC5	220.62		219.81
ENSG00000079257	LXN	0		0.13
ENSG00000079263	SP140	1.92		0.325
ENSG00000079277	MKNK1	37.53		44.065
ENSG00000079308	TNS1	0.47		0.08
ENSG00000079313	REXO1	33.865		32.235
ENSG00000079332	SAR1A	81.06		75.345
ENSG00000079335	CDC14A	20.705		20.37
ENSG00000079337	RAPGEF3	0.465		0.425
ENSG00000079385	CEACAM1	2.29		0.985
ENSG00000079387	SENP1	13.93		15.78
ENSG00000079393	DUSP13	27.85		21.96
ENSG00000079432	CIC	10.39		11.675
ENSG00000079435	LIPE	1.095		1.42
ENSG00000079459	FDFT1	307.645		370.045
ENSG00000079462	PAFAH1B3	35.92		35.91
ENSG00000079482	OPHN1	7.085		6.27
ENSG00000079557	AFM	0		0
ENSG00000079616	KIF22	48.345		49.37
ENSG00000079689	SCGN	0.69		0.595
ENSG00000079691	CARMIL1	2.79		2.14
ENSG00000079739	PGM1	0.2		0.155
ENSG00000079785	DDX1	117.725		137.585
ENSG00000079805	DNM2	130.15		125.675
ENSG00000079819	EPB41L2	120.175		86.155
ENSG00000079841	RIMS1	0		0
ENSG00000079931	MOXD1	0		0
ENSG00000079950	STX7	25.62		24.225
ENSG00000079974	RABL2B	15.49		11.455
ENSG00000079999	KEAP1	48.625		58.36
ENSG00000080007	DDX43	0		0
ENSG00000080031	PTPRH	13.15		8.16
ENSG00000080166	DCT	0.435		0.485
ENSG00000080189	SLC35C2	29.615		33.27
ENSG00000080200	CRYBG3	5.605		5.235
ENSG00000080224	EPHA6	0.01		0.01
ENSG00000080293	SCTR	0.13		0
ENSG00000080298	RFX3	5.99		6.41
ENSG00000080345	RIF1	39.44		46.035
ENSG00000080371	RAB21	20.445		22.09
ENSG00000080493	SLC4A4	0		0
ENSG00000080503	SMARCA2	40.485		28.895
ENSG00000080511	RDH8	0		0
ENSG00000080546	SESN1	6		5.23
ENSG00000080561	MID2	0.04		0.145
ENSG00000080572	DNAAF6	0		0
ENSG00000080573	COL5A3	0.015		0.015
ENSG00000080603	SRCAP	27.445		29.69
ENSG00000080608	PUM3	29.59		34.31
ENSG00000080618	CPB2	0.08		0.095
ENSG00000080644	CHRNA3	0.81		0.345
ENSG00000080709	KCNN2	0.11		0
ENSG00000080802	CNOT4	11.425		14
ENSG00000080815	PSEN1	27.52		29.055
ENSG00000080819	CPOX	51.56		41.48
ENSG00000080822	CLDND1	42.5		36.75
ENSG00000080823	MOK	5.05		4.735
ENSG00000080824	HSP90AA1	265.95		321.26
ENSG00000080839	RBL1	8.735		10.11
ENSG00000080845	DLGAP4	25.09		18.045
ENSG00000080854	IGSF9B	0		0
ENSG00000080910	CFHR2	0		0
ENSG00000080947	CROCCP3	5.425		3.32
ENSG00000080986	NDC80	51.94		50.735
ENSG00000081014	AP4E1	7.94		7.635
ENSG00000081019	RSBN1	10.285		11.645
ENSG00000081026	MAGI3	2.53		1.82
ENSG00000081041	CXCL2	1.73		0.51
ENSG00000081051	AFP	1.7		1.895
ENSG00000081052	COL4A4	0.405		0.43
ENSG00000081059	TCF7	24.67		23.955
ENSG00000081087	OSTM1	18.825		17.53
ENSG00000081138	CDH7	0		0.04
ENSG00000081148	IMPG2	0.13		0.255
ENSG00000081154	PCNP	135.385		108.93
ENSG00000081177	EXD2	5.53		6.005
ENSG00000081181	ARG2	53.44		25.68
ENSG00000081189	MEF2C	58.055		69.485
ENSG00000081237	PTPRC	233.095		210.99
ENSG00000081248	CACNA1S	0		0
ENSG00000081277	PKP1	0		0
ENSG00000081307	UBA5	50.225		49.77
ENSG00000081320	STK17B	8.58		7.045
ENSG00000081377	CDC14B	11.625		9.725
ENSG00000081386	ZNF510	6.215		5.565
ENSG00000081479	LRP2	0.12		0.07
ENSG00000081665	ZNF506	4.92		3.93
ENSG00000081692	JMJD4	11.53		9.87
ENSG00000081721	DUSP12	32.615		38.955
ENSG00000081760	AACS	14.14		14.8
ENSG00000081791	DELE1	54.69		67.225
ENSG00000081800	SLC13A1	0		0
ENSG00000081803	CADPS2	0.02		0.195
ENSG00000081818	PCDHB4	0		0.16
ENSG00000081842	PCDHA6	0		0
ENSG00000081853	PCDHGA2	0		0.07
ENSG00000081870	HSPB11	81.975		76.095
ENSG00000081913	PHLPP1	10.4		9.9
ENSG00000081923	ATP8B1	3.31		3.165
ENSG00000081985	IL12RB2	0.335		0.465
ENSG00000082014	SMARCD3	8.025		3.435
ENSG00000082068	WDR70	25.32		28.485
ENSG00000082074	FYB1	0.035		0.035
ENSG00000082126	MPP4	0		0.045
ENSG00000082146	STRADB	39.325		43.53
ENSG00000082153	BZW1	107.205		141.14
ENSG00000082175	PGR	0.39		0.275
ENSG00000082196	C1QTNF3	5.82		3.815
ENSG00000082212	ME2	76.26		74.03
ENSG00000082213	C5orf22	40.81		35.45
ENSG00000082258	CCNT2	24.245		26.075
ENSG00000082269	FAM135A	18.07		13.715
ENSG00000082293	COL19A1	0.505		0.125
ENSG00000082397	EPB41L3	0		0
ENSG00000082438	COBLL1	1.645		0.92
ENSG00000082458	DLG3	4.805		3.19
ENSG00000082482	KCNK2	0		0
ENSG00000082497	SERTAD4	0		0
ENSG00000082512	TRAF5	12.99		14.38
ENSG00000082515	MRPL22	57.805		59.1
ENSG00000082516	GEMIN5	21.125		25.51
ENSG00000082556	OPRK1	0		0
ENSG00000082641	NFE2L1	58.755		49.935
ENSG00000082684	SEMA5B	0		0.03
ENSG00000082701	GSK3B	35.615		34.205
ENSG00000082781	ITGB5	39.85		25.49
ENSG00000082805	ERC1	12.17		11.885
ENSG00000082898	XPO1	128.29		139.19
ENSG00000082929	LINC01587	0		0
ENSG00000082996	RNF13	13.37		16.575
ENSG00000083067	TRPM3	0.025		0
ENSG00000083093	PALB2	9.095		10.49
ENSG00000083097	DOP1A	8.16		6.68
ENSG00000083099	LYRM2	27.505		31.82
ENSG00000083123	BCKDHB	16.735		17.09
ENSG00000083168	KAT6A	12.61		15.895
ENSG00000083223	TUT7	16.765		15.595
ENSG00000083290	ULK2	0		0.175
ENSG00000083307	GRHL2	0		0
ENSG00000083312	TNPO1	54.45		60.3
ENSG00000083444	PLOD1	49.11		48.415
ENSG00000083454	P2RX5	8.325		10.425
ENSG00000083457	ITGAE	8.725		5.75
ENSG00000083520	DIS3	36.685		37.685
ENSG00000083535	PIBF1	18.505		18.34
ENSG00000083544	TDRD3	11.205		9.29
ENSG00000083622	ENSG00000083622	0		0
ENSG00000083635	NUFIP1	5.095		5.82
ENSG00000083642	PDS5B	16.68		15.69
ENSG00000083720	OXCT1	18.395		21.8
ENSG00000083750	RRAGB	9.045		11.34
ENSG00000083782	EPYC	0		0
ENSG00000083799	CYLD	6.97		4.78
ENSG00000083807	SLC27A5	20.925		22.465
ENSG00000083812	ZNF324	6.345		6.44
ENSG00000083814	ZNF671	0.515		1.6
ENSG00000083817	ZNF416	0.585		0.595
ENSG00000083828	ZNF586	11.92		15.135
ENSG00000083838	ZNF446	4.49		3.545
ENSG00000083844	ZNF264	2.15		2.62
ENSG00000083845	RPS5	1450.19		1445.29
ENSG00000083857	FAT1	0.56		0.22
ENSG00000083896	YTHDC1	42.045		45.99
ENSG00000083937	CHMP2B	15.79		14.485
ENSG00000084070	SMAP2	115.495		101.065
ENSG00000084072	PPIE	78.81		66.86
ENSG00000084073	ZMPSTE24	44.075		52.52
ENSG00000084090	STARD7	85.2		108.475
ENSG00000084092	NOA1	37.24		40.46
ENSG00000084093	REST	13.4		14.455
ENSG00000084110	HAL	0		0.12
ENSG00000084112	SSH1	3.99		3.65
ENSG00000084207	GSTP1	495.385		467.08
ENSG00000084234	APLP2	352.91		331.915
ENSG00000084444	FAM234B	3.88		2.45
ENSG00000084453	SLCO1A2	6.49		6.47
ENSG00000084463	WBP11	61.14		71.335
ENSG00000084623	EIF3I	426.31		424.525
ENSG00000084628	NKAIN1	0		0
ENSG00000084636	COL16A1	0.575		0.24
ENSG00000084652	TXLNA	67.46		65.75
ENSG00000084674	APOB	0		0
ENSG00000084676	NCOA1	9		8.35
ENSG00000084693	AGBL5	36.545		35.73
ENSG00000084710	EFR3B	0.01		0
ENSG00000084731	KIF3C	6.275		6.065
ENSG00000084733	RAB10	112.11		121.415
ENSG00000084734	GCKR	0		0
ENSG00000084754	HADHA	271.775		270.165
ENSG00000084764	MAPRE3	46.52		33.64
ENSG00000084774	CAD	62.27		68.9
ENSG00000085063	CD59	74.995		67.28
ENSG00000085117	CD82	1.255		1.27
ENSG00000085185	BCORL1	10.335		9.51
ENSG00000085224	ATRX	26.075		32.44
ENSG00000085231	AK6	40.935		48.93
ENSG00000085265	FCN1	0.02		0.025
ENSG00000085274	MYNN	8.085		7.76
ENSG00000085276	MECOM	8.945		9.15
ENSG00000085365	SCAMP1	28.845		28.075
ENSG00000085377	PREP	27.47		29.865
ENSG00000085382	HACE1	10.73		7.465
ENSG00000085415	SEH1L	41.275		41.71
ENSG00000085433	WDR47	7.245		4.98
ENSG00000085449	WDFY1	28.265		25.07
ENSG00000085465	OVGP1	1.48		1.34
ENSG00000085491	SLC25A24	25.12		24.43
ENSG00000085511	MAP3K4	33.895		33.785
ENSG00000085514	PILRA	1.47		2.045
ENSG00000085552	IGSF9	0		0
ENSG00000085563	ABCB1	7.64		7.37
ENSG00000085644	ZNF213	5.74		6.485
ENSG00000085662	AKR1B1	0		0
ENSG00000085719	CPNE3	28.905		28.33
ENSG00000085721	RRN3	11.43		12.53
ENSG00000085733	CTTN	177.755		177.825
ENSG00000085741	WNT11	0.64		1.28
ENSG00000085760	MTIF2	83.81		80.375
ENSG00000085788	DDHD2	85.285		71.5
ENSG00000085831	TTC39A	1.65		0.585
ENSG00000085832	EPS15	76.52		66.18
ENSG00000085840	ORC1	38.375		42.92
ENSG00000085871	MGST2	52.325		52.505
ENSG00000085872	CHERP	58.84		62.94
ENSG00000085978	ATG16L1	15.89		19.115
ENSG00000085982	USP40	18.7		18.435
ENSG00000085998	POMGNT1	36.5		32.6
ENSG00000085999	RAD54L	31.18		33.17
ENSG00000086015	MAST2	25.065		22.715
ENSG00000086061	DNAJA1	80.42		96.51
ENSG00000086062	B4GALT1	17.055		15.51
ENSG00000086065	CHMP5	32.58		28.35
ENSG00000086102	NFX1	26.29		27.33
ENSG00000086159	AQP6	0.11		0
ENSG00000086189	DIMT1	50.82		48.645
ENSG00000086200	IPO11	37.335		39.835
ENSG00000086205	FOLH1	0		0
ENSG00000086232	EIF2AK1	166.53		124.39
ENSG00000086288	NME8	0		0
ENSG00000086289	EPDR1	0		0
ENSG00000086300	SNX10	2.975		2.06
ENSG00000086475	SEPHS1	37.5		36.525
ENSG00000086504	MRPL28	143.59		137.42
ENSG00000086506	HBQ1	42.565		43.35
ENSG00000086544	ITPKC	6.47		5.52
ENSG00000086548	CEACAM6	0		0
ENSG00000086570	FAT2	0.225		0.32
ENSG00000086589	RBM22	96.775		82.19
ENSG00000086598	TMED2	111.855		108
ENSG00000086619	ERO1B	2.265		1.575
ENSG00000086666	ZFAND6	49		41.455
ENSG00000086696	HSD17B2	0		0
ENSG00000086712	TXLNG	19.185		20.79
ENSG00000086717	PPEF1	0		0
ENSG00000086730	LAT2	0.83		0.685
ENSG00000086758	HUWE1	66.05		68.625
ENSG00000086827	ZW10	20.225		21.375
ENSG00000086848	ALG9	19.685		23.12
ENSG00000086967	MYBPC2	0.05		0.05
ENSG00000086991	NOX4	0.31		0.035
ENSG00000087008	ACOX3	6.9		7.515
ENSG00000087053	MTMR2	28.345		31.47
ENSG00000087074	PPP1R15A	60.44		59.605
ENSG00000087076	HSD17B14	0.53		1.14
ENSG00000087077	TRIP6	67.915		66.435
ENSG00000087085	ACHE	2.52		1.615
ENSG00000087086	FTL	3317.99		3700.26
ENSG00000087087	SRRT	90.65		118.595
ENSG00000087088	BAX	69.84		58.115
ENSG00000087095	NLK	44.985		36.885
ENSG00000087111	PIGS	85.705		75.25
ENSG00000087116	ADAMTS2	0.045		0.095
ENSG00000087128	TMPRSS11E	0		0
ENSG00000087152	ATXN7L3	26.765		25.42
ENSG00000087157	PGS1	25.09		21.195
ENSG00000087191	PSMC5	106.695		121.79
ENSG00000087206	UIMC1	30.34		35.05
ENSG00000087237	CETP	0		0
ENSG00000087245	MMP2	0.875		0.945
ENSG00000087250	MT3	0		0
ENSG00000087253	LPCAT2	0.4		0.495
ENSG00000087258	GNAO1	3.355		1.84
ENSG00000087263	OGFOD1	85.83		83.99
ENSG00000087266	SH3BP2	17.95		15.445
ENSG00000087269	NOP14	41.165		48.585
ENSG00000087274	ADD1	56.62		67.605
ENSG00000087299	L2HGDH	11.305		11.875
ENSG00000087301	TXNDC16	13.965		12.125
ENSG00000087302	RTRAF	153.13		145.17
ENSG00000087303	NID2	0.39		0.905
ENSG00000087338	GMCL1	18.695		15.89
ENSG00000087365	SF3B2	223.505		219.45
ENSG00000087448	KLHL42	15.92		14.605
ENSG00000087460	GNAS	530.265		504.055
ENSG00000087470	DNM1L	90.02		91.98
ENSG00000087494	PTHLH	1.955		1.52
ENSG00000087495	PHACTR3	0		0
ENSG00000087502	ERGIC2	65.61		53.63
ENSG00000087510	TFAP2C	0		0
ENSG00000087586	AURKA	36.965		35.39
ENSG00000087589	CASS4	4.485		3.945
ENSG00000087842	PIR	2.34		2.405
ENSG00000087884	AAMDC	9.965		6.46
ENSG00000087903	RFX2	18.775		18.635
ENSG00000087995	METTL2A	20.015		22.25
ENSG00000088002	SULT2B1	0.14		0.2
ENSG00000088035	ALG6	12.425		13.64
ENSG00000088038	CNOT3	60.055		57.325
ENSG00000088053	GP6	2.575		3.97
ENSG00000088179	PTPN4	21.56		21.545
ENSG00000088205	DDX18	61.42		73.725
ENSG00000088247	KHSRP	301.28		366.24
ENSG00000088256	GNA11	17.535		22.28
ENSG00000088280	ASAP3	14.225		11.765
ENSG00000088298	EDEM2	13.07		11.085
ENSG00000088305	DNMT3B	24.175		18.475
ENSG00000088320	REM1	0		0
ENSG00000088325	TPX2	83.85		83.23
ENSG00000088340	FER1L4	0.05		0.05
ENSG00000088356	PDRG1	8.805		7.845
ENSG00000088367	EPB41L1	3.635		1.465
ENSG00000088386	SLC15A1	0		0
ENSG00000088387	DOCK9	19.225		19.995
ENSG00000088448	ANKRD10	95.91		104.735
ENSG00000088451	TGDS	12.2		8.365
ENSG00000088538	DOCK3	0.12		0.055
ENSG00000088543	C3orf18	6.385		2.825
ENSG00000088682	COQ9	47.07		42.745
ENSG00000088726	TMEM40	0		0.055
ENSG00000088727	KIF9	12.21		11.29
ENSG00000088756	ARHGAP28	1.32		2.535
ENSG00000088766	CRLS1	41.375		41.505
ENSG00000088782	DEFB127	0		0
ENSG00000088808	PPP1R13B	0.6		0.705
ENSG00000088812	ATRN	10.915		9.97
ENSG00000088826	SMOX	2.36		2.785
ENSG00000088827	SIGLEC1	0		0
ENSG00000088832	FKBP1A	171.33		171.95
ENSG00000088833	NSFL1C	64.675		61
ENSG00000088836	SLC4A11	9.875		6.17
ENSG00000088854	DNAAF9	2.745		2.925
ENSG00000088876	ZNF343	4.075		3.63
ENSG00000088881	EBF4	0.675		0.155
ENSG00000088882	CPXM1	31.535		12.18
ENSG00000088888	MAVS	18.695		19.85
ENSG00000088899	LZTS3	3.31		2.33
ENSG00000088926	F11	0		0
ENSG00000088930	XRN2	56.55		63.3
ENSG00000088970	KIZ	13.18		12.155
ENSG00000088986	DYNLL1	175.87		188.46
ENSG00000088992	TESC	30.25		23.965
ENSG00000089006	SNX5	159.585		144.28
ENSG00000089009	RPL6	1449.53		1453.4
ENSG00000089012	SIRPG	0		0
ENSG00000089022	MAPKAPK5	26.535		26.005
ENSG00000089041	P2RX7	0.12		0.09
ENSG00000089048	ESF1	16.58		19.2
ENSG00000089050	RBBP9	3.415		4.225
ENSG00000089053	ANAPC5	145.21		126.415
ENSG00000089057	SLC23A2	9.585		7.575
ENSG00000089060	SLC8B1	21.01		19.665
ENSG00000089063	TMEM230	101.75		103.3
ENSG00000089091	DZANK1	0.49		0.495
ENSG00000089094	KDM2B	12.865		13.08
ENSG00000089101	CFAP61	0		0.16
ENSG00000089116	LHX5	0.66		0.33
ENSG00000089123	TASP1	5.455		5.285
ENSG00000089127	OAS1	0.09		0.07
ENSG00000089154	GCN1	70.975		66.33
ENSG00000089157	RPLP0	2960.34		2941.45
ENSG00000089159	PXN	29.085		33.125
ENSG00000089163	SIRT4	0.57		1.09
ENSG00000089169	RPH3A	0		0
ENSG00000089177	KIF16B	7.46		7.585
ENSG00000089195	TRMT6	23.7		27.755
ENSG00000089199	CHGB	0.075		0.19
ENSG00000089220	PEBP1	81.51		92.505
ENSG00000089225	TBX5	0		0
ENSG00000089234	BRAP	13.32		15.69
ENSG00000089248	ERP29	198.02		194.31
ENSG00000089250	NOS1	0		0
ENSG00000089280	FUS	294.33		402.835
ENSG00000089289	IGBP1	41.745		43.615
ENSG00000089327	FXYD5	186.855		173.955
ENSG00000089335	ZNF302	0.11		0
ENSG00000089351	GRAMD1A	78.575		81.265
ENSG00000089356	FXYD3	0		0
ENSG00000089472	HEPH	53.085		45.42
ENSG00000089486	CDIP1	0.875		0.585
ENSG00000089505	CMTM1	2.365		2.535
ENSG00000089558	KCNH4	1.255		1.765
ENSG00000089597	GANAB	247.96		232.165
ENSG00000089639	GMIP	17.115		16.46
ENSG00000089682	RBM41	27.055		28.695
ENSG00000089685	BIRC5	66.695		60.385
ENSG00000089692	LAG3	0.11		0.13
ENSG00000089693	MLF2	95.44		88.505
ENSG00000089723	OTUB2	0.245		0.105
ENSG00000089737	DDX24	61.895		63.06
ENSG00000089775	ZBTB25	5		4.52
ENSG00000089818	NECAP1	19.755		20.8
ENSG00000089820	ARHGAP4	28.46		26.55
ENSG00000089847	ANKRD24	0.25		0.34
ENSG00000089876	DHX32	16.065		17.765
ENSG00000089902	RCOR1	30.51		31.555
ENSG00000089916	GPATCH2L	20.21		23.46
ENSG00000090006	LTBP4	86.965		66.435
ENSG00000090013	BLVRB	169.84		120.37
ENSG00000090020	SLC9A1	5.52		6.595
ENSG00000090054	SPTLC1	52.98		57.315
ENSG00000090060	PAPOLA	89.54		89.575
ENSG00000090061	CCNK	50.8		49.805
ENSG00000090097	PCBP4	6.37		4.75
ENSG00000090104	RGS1	0		0
ENSG00000090238	YPEL3	18.48		13.035
ENSG00000090263	MRPS33	28.1		30.815
ENSG00000090266	NDUFB2	58.145		64.46
ENSG00000090273	NUDC	186.225		206.12
ENSG00000090316	MAEA	25.08		30.13
ENSG00000090339	ICAM1	53.17		53.485
ENSG00000090372	STRN4	67.775		69.87
ENSG00000090376	IRAK3	0		0
ENSG00000090382	LYZ	0.15		0.27
ENSG00000090402	SI	0		0
ENSG00000090432	MUL1	14.76		15.14
ENSG00000090447	TFAP4	15.575		24.1
ENSG00000090470	PDCD7	31.945		29.205
ENSG00000090487	SPG21	56.97		61.97
ENSG00000090512	FETUB	0		0
ENSG00000090520	DNAJB11	51.155		41.975
ENSG00000090530	P3H2	0		0
ENSG00000090534	THPO	0.265		0
ENSG00000090539	CHRD	0.985		0.225
ENSG00000090554	FLT3LG	3.77		1
ENSG00000090565	RAB11FIP3	10.625		9.165
ENSG00000090581	GNPTG	34.265		37.265
ENSG00000090612	ZNF268	3.02		4.25
ENSG00000090615	GOLGA3	35.18		39.555
ENSG00000090621	PABPC4	255.195		291.445
ENSG00000090659	CD209	0		0
ENSG00000090661	CERS4	21.22		20.165
ENSG00000090674	MCOLN1	14.765		16.15
ENSG00000090686	USP48	113.24		107.605
ENSG00000090776	EFNB1	0.775		0.53
ENSG00000090857	PDPR	26.665		30.44
ENSG00000090861	AARS1	346.24		268.765
ENSG00000090863	GLG1	27.83		25.56
ENSG00000090889	KIF4A	13.235		13.5
ENSG00000090905	TNRC6A	16.095		19.76
ENSG00000090924	PLEKHG2	15.735		11.82
ENSG00000090932	DLL3	0.555		0.63
ENSG00000090971	NAT14	23.385		21.955
ENSG00000090975	PITPNM2	3.05		3.43
ENSG00000090989	EXOC1	22.78		23.445
ENSG00000091009	RBM27	41.61		41.38
ENSG00000091010	POU4F3	0.035		0.035
ENSG00000091039	OSBPL8	35.955		37.075
ENSG00000091073	DTX2	13.51		11.47
ENSG00000091106	NLRC4	0.73		0.535
ENSG00000091127	PUS7	15.42		24.1
ENSG00000091128	LAMB4	0.63		0.26
ENSG00000091129	NRCAM	0.175		0.035
ENSG00000091136	LAMB1	55.03		47.995
ENSG00000091137	SLC26A4	0.305		0.02
ENSG00000091138	SLC26A3	0		0
ENSG00000091140	DLD	143.53		139.375
ENSG00000091157	WDR7	7.92		8.585
ENSG00000091164	TXNL1	83.42		104.85
ENSG00000091181	IL5RA	0		0
ENSG00000091262	ABCC6	0.135		0.1
ENSG00000091317	CMTM6	36.02		36.04
ENSG00000091409	ITGA6	0.52		0.515
ENSG00000091428	RAPGEF4	0.36		0.08
ENSG00000091436	MAP3K20	9.51		10.41
ENSG00000091482	SMPX	0		0
ENSG00000091483	FH	131.65		136.665
ENSG00000091490	SEL1L3	29.995		24.32
ENSG00000091513	TF	39.75		33.145
ENSG00000091527	CDV3	92.495		116.37
ENSG00000091536	MYO15A	0.865		0.35
ENSG00000091542	ALKBH5	31.37		27.2
ENSG00000091583	APOH	0		0
ENSG00000091592	NLRP1	83.49		79.885
ENSG00000091622	PITPNM3	0.67		0.61
ENSG00000091640	SPAG7	45.91		42.815
ENSG00000091651	ORC6	39.415		36.82
ENSG00000091656	ZFHX4	3.38		4.1
ENSG00000091664	SLC17A6	0		0
ENSG00000091704	CPA1	0		0
ENSG00000091732	ZC3HC1	27.39		29.205
ENSG00000091831	ESR1	0.255		0.03
ENSG00000091844	RGS17	0.325		0.245
ENSG00000091879	ANGPT2	0.205		0.135
ENSG00000091947	TMEM101	29.085		26.025
ENSG00000091972	CD200	0		0.015
ENSG00000091986	CCDC80	1.015		0.535
ENSG00000092009	CMA1	0		0
ENSG00000092010	PSME1	47.415		30.475
ENSG00000092020	PPP2R3C	23.91		25.51
ENSG00000092036	HAUS4	46.195		42.6
ENSG00000092051	JPH4	0.04		0
ENSG00000092054	MYH7	0		0
ENSG00000092067	CEBPE	0		0
ENSG00000092068	SLC7A8	10.46		10.17
ENSG00000092094	OSGEP	64.845		63.19
ENSG00000092096	SLC22A17	0.35		0
ENSG00000092098	RNF31	35.44		34.155
ENSG00000092108	SCFD1	50.775		41.465
ENSG00000092140	G2E3	24.325		17.86
ENSG00000092148	HECTD1	38.645		49.2
ENSG00000092199	HNRNPC	604.8		682.47
ENSG00000092200	RPGRIP1	0.64		1.01
ENSG00000092201	SUPT16H	71.39		83.72
ENSG00000092203	TOX4	42.255		41.955
ENSG00000092208	GEMIN2	26.9		17.785
ENSG00000092295	TGM1	1.75		1
ENSG00000092330	TINF2	11.175		11.27
ENSG00000092345	DAZL	0.03		0
ENSG00000092377	TBL1Y	0		0
ENSG00000092421	SEMA6A	0.67		1.695
ENSG00000092439	TRPM7	27.68		28.89
ENSG00000092445	TYRO3	13.85		14.465
ENSG00000092470	WDR76	25.15		27.905
ENSG00000092529	CAPN3	1.145		1.895
ENSG00000092531	SNAP23	127.345		110.42
ENSG00000092607	TBX15	0.53		0.18
ENSG00000092621	PHGDH	264.64		231.135
ENSG00000092758	COL9A3	0.875		0.515
ENSG00000092820	EZR	66.345		74.02
ENSG00000092841	MYL6	223.215		196.27
ENSG00000092847	AGO1	32.475		34.575
ENSG00000092850	TEKT2	0.065		0.13
ENSG00000092853	CLSPN	29.77		34.97
ENSG00000092871	RFFL	8		7.445
ENSG00000092929	UNC13D	2.05		3.9
ENSG00000092931	MFSD11	25.12		23.66
ENSG00000092964	DPYSL2	0.845		0.475
ENSG00000092969	TGFB2	0.04		0.385
ENSG00000092978	GPATCH2	7.465		7.86
ENSG00000093000	NUP50	35.075		37.45
ENSG00000093009	CDC45	143.88		133.635
ENSG00000093010	COMT	374.22		340.76
ENSG00000093072	ADA2	0.185		0.415
ENSG00000093100	ENSG00000093100	0.435		0.445
ENSG00000093134	VNN3P	0		0
ENSG00000093144	ECHDC1	52.81		57.47
ENSG00000093167	LRRFIP2	34.64		38.01
[truncated: 59,499 more rows]
