# Supplementary material for: Induction of the Erythroid Differentiation of K562 Cells Is Coupled with Changes in the Inter-Chromosomal Contacts of rDNA Clusters
Source: Int J Mol Sci. 2023 Jun 7;24(12):9842. doi: 10.3390/ijms24129842 (PMC10298330; doi:10.3390/ijms24129842)
Supplement: Supplementary file 1 [file ijms-24-09842-s001.zip › Table S9.xls]

## Sheet: Total
GeneID	GeneName	baseMean	log2FoldChange	lfcSE	stat	pvalue	padj	rnaseq.white.rep1	rnaseq.white.rep2	rnaseq.red.rep1	rnaseq.red.rep2
ENSG00000167996	FTH1	4963.78	0.8335	0.0455551	18.2965	8.82407e-75	1.07751e-70	3559.74	3576.93	6442.69	6275.77
ENSG00000044574	HSPA5	4266.17	-0.802361	0.0488481	-16.4256	1.2535e-60	7.65327e-57	5291.2	5555.33	3080.75	3137.4
ENSG00000115414	FN1	3061.8	-0.831024	0.0514064	-16.1658	8.7922e-59	3.57872e-55	3918.04	3921.89	2212.24	2195.03
ENSG00000265972	TXNIP	2975.01	-0.838378	0.0531232	-15.7818	4.15288e-56	1.26777e-52	3735.99	3896.23	2130.27	2137.57
ENSG00000053747	LAMA3	1451.21	-0.970617	0.0695405	-13.9576	2.82899e-44	6.90896e-41	1985.17	1858.28	970.191	991.213
ENSG00000140450	ARRDC4	1281.68	-0.977465	0.0718394	-13.6062	3.67639e-42	7.48207e-39	1658.82	1741.24	869.54	857.136
ENSG00000109971	HSPA8	11005.6	0.574048	0.0424514	13.5225	1.15265e-41	2.01072e-38	8665.01	9025.49	12917.6	13414.4
ENSG00000116133	DHCR24	2466.83	0.681552	0.0548945	12.4157	2.14868e-35	3.27969e-32	1891.23	1898.32	3036.13	3041.64
ENSG00000114737	CISH	1062.74	-0.924196	0.0788384	-11.7227	9.75503e-32	1.32354e-28	1411.89	1372.66	698.33	768.07
ENSG00000120738	EGR1	2278.25	0.643947	0.0567446	11.3482	7.5736e-30	9.24813e-27	1794.4	1761.77	2750.78	2806.04
ENSG00000141068	KSR1	2498.68	-0.623098	0.0550789	-11.3128	1.13389e-29	1.25872e-26	3054.25	3006.1	1941.42	1992.96
ENSG00000115053	NCL	9691.5	0.444339	0.0397626	11.1748	5.41741e-29	5.51267e-26	8199.22	8222.63	11090.3	11253.9
ENSG00000138411	HECW2	2558.11	-0.65657	0.0591593	-11.0983	1.27788e-28	1.20032e-25	3254.71	3006.1	1940.38	2031.27
ENSG00000143382	ADAMTSL4	685.839	-1.03293	0.093267	-11.075	1.65965e-28	1.44757e-25	944.165	898.34	455.523	445.328
ENSG00000138316	ADAMTS14	1262.03	-0.800682	0.074853	-10.6967	1.05429e-26	8.58259e-24	1682.07	1524.61	917.272	924.175
ENSG00000143226	FCGR2A	627.01	-1.02401	0.0966399	-10.5962	3.10377e-26	2.36876e-23	823.118	858.299	411.942	414.681
ENSG00000168209	DDIT4	2277.58	-0.596257	0.0585705	-10.1802	2.43176e-24	1.74672e-21	2659.16	2824.38	1827.28	1799.51
ENSG00000088882	CPXM1	311.594	-1.40816	0.139134	-10.1209	4.46229e-24	3.02717e-21	471.598	433.256	181.587	159.935
ENSG00000120899	PTK2B	615.32	-0.984516	0.0978189	-10.0647	7.91463e-24	5.08661e-21	833.77	800.806	425.431	401.274
ENSG00000227706	ENSG00000227706	9770.27	0.470784	0.0481884	9.76966	1.51959e-22	9.27784e-20	8542.03	7837.63	11103.8	11597.7
ENSG00000100297	MCM5	1181.22	0.727132	0.0747565	9.72667	2.32055e-22	1.34934e-19	920.924	858.299	1439.2	1506.45
ENSG00000144136	SLC20A1	1426.15	0.642349	0.0674889	9.51784	1.7682e-21	9.81431e-19	1134.93	1092.38	1739.08	1738.21
ENSG00000153187	HNRNPU	7530	0.387726	0.0413197	9.38356	6.37793e-21	3.38612e-18	6577.2	6471.12	8487.88	8583.81
ENSG00000211459	MT-RNR1	8078.24	0.411267	0.0440234	9.34201	9.45191e-21	4.80905e-18	7101.09	6767.83	9059.61	9384.44
ENSG00000135829	DHX9	1771.35	0.584871	0.0631136	9.26696	1.91531e-20	9.35515e-18	1412.86	1421.94	2068.01	2182.58
ENSG00000130513	GDF15	3140.58	-0.46745	0.0526795	-8.87347	7.09042e-19	3.33004e-16	3545.22	3745.31	2631.45	2640.36
ENSG00000075624	ACTB	8467.14	0.346688	0.0406261	8.53364	1.41818e-17	6.41386e-15	7379.98	7529.63	9502.68	9456.27
ENSG00000137193	PIM1	4988.24	-0.389842	0.045863	-8.50014	1.89364e-17	8.25828e-15	5547.82	5768.88	4322.8	4313.45
ENSG00000164659	ELAPOR2	887.854	-0.716698	0.0844625	-8.4854	2.14978e-17	9.05204e-15	1103.95	1104.7	635.034	707.736
ENSG00000090861	AARS1	5577.71	-0.364827	0.0433539	-8.4151	3.92545e-17	1.59779e-14	6272.16	6286.32	4874.82	4877.53
ENSG00000128591	FLNC	1874.14	-0.512188	0.0610603	-8.38823	4.93506e-17	1.94394e-14	2238.88	2167.31	1564.76	1525.61
ENSG00000135821	GLUL	2798.27	0.447759	0.0539118	8.3054	9.94811e-17	3.79614e-14	2323.13	2412.68	3176.21	3281.06
ENSG00000169710	FASN	8977.84	0.325395	0.0399489	8.14528	3.78415e-16	1.37221e-13	7944.54	7994.71	10023.6	9948.52
ENSG00000135046	ANXA1	3065.58	-0.414495	0.0508951	-8.14411	3.82076e-16	1.37221e-13	3497.77	3508.14	2630.41	2626
ENSG00000173821	RNF213	1810.59	-0.527405	0.0648785	-8.12912	4.32427e-16	1.4715e-13	2230.17	2045.13	1480.71	1486.34
ENSG00000129351	ILF3	6071.85	0.347904	0.0427993	8.12873	4.33822e-16	1.4715e-13	5325.09	5361.29	6847.37	6753.66
ENSG00000089280	FUS	2849.37	0.432899	0.0534406	8.10055	5.47112e-16	1.80562e-13	2467.42	2381.88	3324.59	3223.6
ENSG00000189056	RELN	1922.51	0.48691	0.0607577	8.01396	1.11074e-15	3.56929e-13	1592.98	1609.82	2193.57	2293.68
ENSG00000104267	CA2	641.937	-0.81349	0.102897	-7.9059	2.65997e-15	8.32843e-13	796.972	838.792	511.555	420.428
ENSG00000090006	LTBP4	893.587	-0.649419	0.0828744	-7.83618	4.64447e-15	1.41784e-12	1117.5	1064.66	717.008	675.174
ENSG00000169554	ZEB2	1006.41	0.60489	0.0773056	7.82466	5.09042e-15	1.51608e-12	790.193	806.966	1202.62	1225.85
ENSG00000166598	HSP90B1	3970.87	-0.375542	0.0481556	-7.7985	6.26452e-15	1.82133e-12	4428.37	4542	3411.75	3501.33
ENSG00000116852	KIF21B	227.689	-1.242	0.160311	-7.74748	9.37342e-15	2.66183e-12	322.469	317.242	149.42	121.627
ENSG00000106537	TSPAN13	898.699	-0.632565	0.0817871	-7.73429	1.03984e-14	2.88579e-12	1075.86	1109.83	687.954	721.143
ENSG00000088247	KHSRP	3773.31	0.379387	0.0491461	7.71957	1.16727e-14	3.0971e-12	3309.9	3250.45	4186.87	4346.01
ENSG00000115758	ODC1	1530.77	0.516087	0.0668651	7.71832	1.1787e-14	3.0971e-12	1217.25	1302.85	1816.9	1786.1
ENSG00000118513	MYB	1330.72	0.536118	0.0694734	7.71688	1.19207e-14	3.0971e-12	1112.66	1059.53	1577.21	1573.49
ENSG00000163554	SPTA1	2258.06	0.441513	0.0580679	7.60339	2.88475e-14	7.3387e-12	1967.74	1862.39	2572.3	2629.83
ENSG00000198286	CARD11	705.798	-0.674685	0.0900037	-7.4962	6.56966e-14	1.63719e-11	874.442	861.379	539.572	547.801
ENSG00000154065	ANKRD29	525.187	-0.774056	0.104332	-7.41918	1.17846e-13	2.87803e-11	684.641	640.644	394.302	381.162
ENSG00000113161	HMGCR	1029.11	0.563387	0.0762585	7.38786	1.49211e-13	3.57257e-11	831.833	829.552	1224.41	1230.64
ENSG00000023909	GCLM	680.061	0.728091	0.0988117	7.36847	1.726e-13	4.05311e-11	473.535	551.324	811.433	883.951
ENSG00000110888	CAPRIN2	325.443	-0.966669	0.131262	-7.36444	1.77898e-13	4.09869e-11	413.496	447.63	225.167	215.481
ENSG00000170345	FOS	219.132	1.24316	0.169103	7.3515	1.96001e-13	4.43217e-11	151.066	108.827	309.216	307.42
ENSG00000105223	PLD3	1283.11	-0.515189	0.0704476	-7.31307	2.61101e-13	5.79691e-11	1476.77	1543.09	1055.28	1057.29
ENSG00000214548	MEG3	945.174	-0.607052	0.0831935	-7.29686	2.94553e-13	6.42283e-11	1190.13	1091.35	776.153	723.059
ENSG00000159217	IGF2BP1	2646.86	0.39499	0.0542075	7.28663	3.17801e-13	6.72576e-11	2327	2246.36	2980.1	3033.97
ENSG00000198380	GFPT1	1628.97	-0.470264	0.0645441	-7.28593	3.19461e-13	6.72576e-11	1935.78	1848.01	1376.95	1355.14
ENSG00000073849	ST6GAL1	935.587	-0.575852	0.079567	-7.23732	4.57623e-13	9.47125e-11	1112.66	1127.29	742.949	759.451
ENSG00000198727	MT-CYB	32684.2	0.359826	0.049757	7.23166	4.77131e-13	9.71042e-11	28504.1	28756.1	34898.9	38577.8
ENSG00000163531	NFASC	123.604	-1.65412	0.229526	-7.20669	5.73281e-13	1.14759e-10	213.042	162.214	54.9948	64.1655
ENSG00000146416	AIG1	534.218	-0.765977	0.106473	-7.19408	6.28838e-13	1.23851e-10	641.064	704.298	416.093	375.416
ENSG00000133639	BTG1	747.881	0.63985	0.0897297	7.13086	9.97428e-13	1.93327e-10	592.645	576.991	874.728	947.159
ENSG00000107731	UNC5B	73.399	-2.12408	0.299128	-7.1009	1.23948e-12	2.36488e-10	126.857	111.907	28.0162	26.8154
ENSG00000128564	VGF	159.886	1.33851	0.18904	7.08058	1.43555e-12	2.69684e-10	92.9639	88.2939	217.904	240.381
ENSG00000115255	REEP6	412.519	-0.816059	0.115301	-7.07767	1.46599e-12	2.7123e-10	529.701	522.577	300.915	296.885
ENSG00000178573	MAF	176.004	-1.28949	0.183704	-7.0194	2.22827e-12	4.0611e-10	226.6	273.095	103.764	100.558
ENSG00000091136	LAMB1	1099.13	-0.539145	0.0772237	-6.9816	2.91827e-12	5.24043e-10	1352.82	1251.52	874.728	917.471
ENSG00000119335	SET	4875.29	0.343005	0.0492638	6.96261	3.34017e-12	5.84174e-10	4145.61	4452.68	5376	5526.85
ENSG00000136997	MYC	2830.4	0.370061	0.0531524	6.96225	3.3488e-12	5.84174e-10	2420.94	2518.43	3172.06	3210.19
ENSG00000173473	SMARCC1	2539.98	0.374808	0.0541175	6.92581	4.33474e-12	7.45515e-10	2218.55	2205.3	2852.47	2883.62
ENSG00000166508	MCM7	2512.97	0.375612	0.0544121	6.9031	5.08802e-12	8.62914e-10	2167.22	2208.38	2834.83	2841.48
ENSG00000107581	EIF3A	5389.53	0.309061	0.0448532	6.89051	5.55937e-12	9.29937e-10	4882.54	4746.31	5894.82	6034.43
ENSG00000167522	ANKRD11	2833.69	0.385014	0.0559051	6.88692	5.70122e-12	9.40779e-10	2529.39	2384.96	3294.5	3125.91
ENSG00000139182	CLSTN3	364.814	-0.851421	0.123671	-6.88457	5.79622e-12	9.43702e-10	452.231	486.643	265.635	254.747
ENSG00000112081	SRSF3	1954.09	0.41155	0.0599244	6.86783	6.51878e-12	1.04738e-09	1690.78	1663.21	2268.28	2194.08
ENSG00000055118	KCNH2	1868.49	0.411827	0.0602209	6.8386	7.99712e-12	1.26822e-09	1607.5	1599.56	2142.72	2124.16
ENSG00000104341	LAPTM4B	4051.17	-0.322494	0.0473033	-6.81758	9.25876e-12	1.44947e-09	4487.45	4516.34	3642.11	3558.79
ENSG00000068654	POLR1A	1986.86	0.42313	0.0621329	6.81009	9.754e-12	1.50767e-09	1765.35	1629.33	2248.56	2304.21
ENSG00000134369	NAV1	874.047	0.585115	0.0859696	6.80607	1.003e-11	1.53095e-09	734.996	663.231	1014.81	1083.15
ENSG00000099783	HNRNPM	1884.14	0.434155	0.0646451	6.71597	1.86814e-11	2.81628e-09	1549.4	1656.02	2243.37	2087.77
ENSG00000090621	PABPC4	3100.8	0.340902	0.0508017	6.71045	1.94025e-11	2.88931e-09	2748.25	2723.77	3485.42	3445.78
ENSG00000099194	SCD	5737.59	0.313151	0.0469573	6.66884	2.57839e-11	3.79335e-09	5176.93	5058.42	6161.49	6553.5
ENSG00000155090	KLF10	288.744	-0.933549	0.140267	-6.65554	2.8227e-11	4.10333e-09	362.172	396.296	186.775	209.735
ENSG00000050628	PTGER3	1773.22	0.427525	0.0645301	6.6252	3.46767e-11	4.98162e-09	1521.32	1504.08	1953.87	2113.63
ENSG00000116560	SFPQ	5146.72	0.307997	0.0465419	6.61763	3.65007e-11	5.18267e-09	4591.06	4608.74	5545.14	5841.93
ENSG00000112972	HMGCS1	1150.95	0.478636	0.0726761	6.58587	4.52227e-11	6.34729e-09	962.564	960.967	1338.55	1341.73
ENSG00000165732	DDX21	5914.06	0.289999	0.0440521	6.58309	4.60767e-11	6.39367e-09	5311.53	5332.54	6388.73	6623.41
ENSG00000168906	MAT2A	3350.47	0.336817	0.0513455	6.55982	5.38723e-11	7.39141e-09	2909.96	3013.29	3667.01	3811.62
ENSG00000104112	SCG3	792.343	-0.565011	0.0862464	-6.55112	5.7106e-11	7.74801e-09	918.987	972.26	641.26	636.866
ENSG00000110324	IL10RA	53.0684	-2.29748	0.357311	-6.42991	1.27682e-10	1.71332e-08	89.0904	87.2673	18.6775	17.2385
ENSG00000109046	WSB1	1764.95	-0.420383	0.0658807	-6.38097	1.75971e-10	2.33563e-08	1999.69	2042.05	1434.02	1584.03
ENSG00000204161	TMEM273	1746.4	-0.413618	0.0648926	-6.37388	1.84301e-10	2.41989e-08	2055.86	1933.23	1539.85	1456.65
ENSG00000048052	HDAC9	604.936	-0.612294	0.096853	-6.32189	2.58391e-10	3.3566e-08	714.66	748.445	471.087	485.551
ENSG00000123384	LRP1	120.188	-1.37607	0.217787	-6.31844	2.64208e-10	3.39605e-08	172.371	174.535	71.597	62.2501
ENSG00000101210	EEF1A2	136.514	-1.28838	0.204638	-6.29593	3.05564e-10	3.88671e-08	182.054	205.335	83.011	75.6578
ENSG00000060339	CCAR1	1157.21	0.466493	0.0742092	6.28619	3.2535e-10	4.09572e-08	985.805	957.887	1302.24	1382.91
ENSG00000011304	PTBP1	3378.87	0.321604	0.0512737	6.27229	3.55766e-10	4.43291e-08	2926.43	3082.07	3724.08	3782.89
ENSG00000221978	CCNL2	2323.01	-0.353707	0.056543	-6.25555	3.96123e-10	4.88591e-08	2633.01	2580.03	2003.68	2075.32
ENSG00000102804	TSC22D1	204.548	-1.02914	0.165704	-6.2107	5.27503e-10	6.44133e-08	256.619	292.602	134.893	134.077
ENSG00000148908	RGS10	802.264	-0.579955	0.0934763	-6.20431	5.49391e-10	6.64219e-08	916.082	1006.14	692.104	594.728
ENSG00000116717	GADD45A	1391.71	-0.432504	0.069906	-6.18694	6.13449e-10	7.34395e-08	1537.78	1660.13	1188.1	1180.84
ENSG00000105329	TGFB1	1374.15	-0.417481	0.0676517	-6.17103	6.78475e-10	8.04355e-08	1576.51	1566.7	1172.53	1180.84
ENSG00000130656	HBZ	472.467	0.671994	0.109546	6.13433	8.5518e-10	1.0041e-07	379.603	349.069	565.512	595.686
ENSG00000161011	SQSTM1	811.95	0.522225	0.0851922	6.12997	8.7898e-10	1.02221e-07	679.799	652.964	977.455	937.582
ENSG00000155506	LARP1	5176.24	0.275602	0.0449915	6.12564	9.03224e-10	1.0405e-07	4759.56	4606.69	5650.97	5687.74
ENSG00000107262	BAG1	376.98	0.749405	0.122593	6.11296	9.78011e-10	1.11612e-07	299.228	262.828	480.426	465.439
ENSG00000197471	SPN	1614.85	0.387409	0.0635072	6.10025	1.05906e-09	1.19742e-07	1400.27	1398.33	1833.51	1827.28
ENSG00000130294	KIF1A	1669.19	0.381833	0.0627334	6.08659	1.15342e-09	1.29215e-07	1451.59	1447.61	1882.27	1895.28
ENSG00000120915	EPHX2	310.659	-0.818886	0.134729	-6.07803	1.21666e-09	1.3506e-07	417.369	375.763	215.829	233.677
ENSG00000197043	ANXA6	659.082	-0.564376	0.0931688	-6.05757	1.38195e-09	1.52027e-07	770.826	801.832	542.684	520.985
ENSG00000122566	HNRNPA2B1	7019.21	0.265326	0.0438391	6.05225	1.42833e-09	1.55726e-07	6361.25	6388.99	7851.8	7474.8
ENSG00000174718	RESF1	690.989	0.549593	0.0911407	6.03015	1.63803e-09	1.77009e-07	564.562	557.484	801.056	840.855
ENSG00000055044	NOP58	1018.12	0.462795	0.0773919	5.9799	2.23276e-09	2.3916e-07	831.833	880.886	1180.83	1178.92
ENSG00000122779	TRIM24	981.809	0.463471	0.0777029	5.96465	2.45152e-09	2.60308e-07	817.308	833.659	1141.4	1134.87
ENSG00000104738	MCM4	2010.53	0.355971	0.0598156	5.95114	2.66276e-09	2.80301e-07	1719.83	1807.97	2271.39	2242.92
ENSG00000104549	SQLE	1046.89	0.448291	0.0755089	5.93693	2.90415e-09	3.03099e-07	886.062	884.993	1208.85	1207.65
ENSG00000104907	TRMT1	644.583	0.558313	0.0940832	5.93425	2.95197e-09	3.05479e-07	537.448	505.123	765.777	769.986
ENSG00000154175	ABI3BP	71.5539	-1.71837	0.289819	-5.92911	3.04589e-09	3.12467e-07	104.584	114.987	32.1668	34.477
ENSG00000131389	SLC6A6	907.892	-0.500384	0.0844177	-5.92748	3.07625e-09	3.12467e-07	1101.04	1025.65	787.567	717.313
ENSG00000149311	ATM	1580.17	-0.395537	0.0667415	-5.92641	3.09626e-09	3.12467e-07	1860.25	1729.95	1381.1	1349.39
ENSG00000081181	ARG2	183.746	-1.01521	0.172095	-5.89911	3.65467e-09	3.65797e-07	241.125	250.508	125.554	117.796
ENSG00000152527	PLEKHH2	228.059	-0.921184	0.156434	-5.88864	3.89379e-09	3.86561e-07	314.722	282.335	150.457	164.723
ENSG00000116679	IVNS1ABP	1736.23	-0.365163	0.062307	-5.86071	4.60904e-09	4.53879e-07	1923.19	1986.61	1519.1	1516.03
ENSG00000158769	F11R	454.976	-0.656537	0.11215	-5.8541	4.79605e-09	4.68517e-07	540.353	572.884	371.474	335.193
ENSG00000135387	CAPRIN1	3634.75	0.304595	0.0521942	5.8358	5.35329e-09	5.18802e-07	3220.81	3285.36	3874.54	4158.31
ENSG00000198795	ZNF521	812.763	0.497813	0.085967	5.79075	7.00736e-09	6.73755e-07	645.906	702.245	956.702	946.201
ENSG00000184117	NIPSNAP1	886.854	-0.476127	0.082372	-5.7802	7.46125e-09	7.11791e-07	1050.69	1013.33	720.12	763.282
ENSG00000154917	RAB6B	340.018	-0.771855	0.133566	-5.77881	7.52289e-09	7.12108e-07	425.116	433.256	222.054	279.647
ENSG00000156587	UBE2L6	155.309	-1.09483	0.189525	-5.77669	7.61854e-09	7.15615e-07	199.485	223.815	95.4627	102.473
ENSG00000072736	NFATC3	666.636	0.538529	0.0935734	5.75516	8.65619e-09	8.06876e-07	567.467	519.497	787.567	792.013
ENSG00000136068	FLNB	1634.93	-0.368838	0.0641096	-5.75324	8.75483e-09	8.09888e-07	1882.52	1802.84	1422.6	1431.75
ENSG00000079819	EPB41L2	1471.71	-0.416359	0.0724452	-5.74723	9.07163e-09	8.32885e-07	1671.41	1695.04	1177.72	1342.69
ENSG00000112159	MDN1	4324.81	0.29843	0.0521334	5.72435	1.03829e-08	9.46158e-07	4038.12	3719.64	4673.52	4867.96
ENSG00000130707	ASS1	814.442	-0.493236	0.0864317	-5.70665	1.15219e-08	1.04218e-06	919.955	984.58	696.255	656.978
ENSG00000080824	HSP90AA1	3538.24	0.29477	0.0516692	5.70495	1.16379e-08	1.04493e-06	3072.65	3284.33	3882.84	3913.14
ENSG00000161547	SRSF2	1678.35	0.372965	0.0654355	5.69974	1.1999e-08	1.06949e-06	1405.11	1520.5	1915.48	1872.29
ENSG00000125746	EML2	449.01	-0.626063	0.110363	-5.67274	1.40533e-08	1.24352e-06	554.878	534.897	353.834	352.431
ENSG00000136813	ECPAS	2091.95	0.333966	0.0589144	5.66866	1.43918e-08	1.2643e-06	1837.97	1864.44	2280.73	2384.66
ENSG00000251381	LINC00958	1057.89	0.426267	0.0753422	5.65774	1.53377e-08	1.33778e-06	893.809	911.686	1221.3	1204.78
ENSG00000198959	TGM2	140.648	-1.1167	0.197878	-5.64337	1.66752e-08	1.44412e-06	188.833	196.095	93.3874	84.2771
ENSG00000172752	COL6A5	275.924	-0.786667	0.139904	-5.62292	1.87751e-08	1.61453e-06	345.71	353.176	195.076	209.735
ENSG00000099875	MKNK2	1160.31	-0.416181	0.0740314	-5.62168	1.89106e-08	1.61481e-06	1339.26	1313.12	1028.3	960.567
ENSG00000029363	BCLAF1	737.233	0.494048	0.0880449	5.61132	2.00788e-08	1.70265e-06	620.728	603.684	853.976	870.544
ENSG00000185551	NR2F2	513.328	0.57885	0.103668	5.58369	2.35473e-08	1.98301e-06	410.591	412.723	625.695	604.305
ENSG00000063244	U2AF2	1311.5	0.38544	0.0691106	5.57714	2.44508e-08	2.04499e-06	1128.16	1146.79	1470.33	1500.71
ENSG00000281398	SNHG4	1298.05	0.408871	0.0733466	5.57451	2.48228e-08	2.06198e-06	1175.61	1054.39	1479.67	1482.51
ENSG00000051108	HERPUD1	486	-0.592321	0.106685	-5.55204	2.82353e-08	2.3296e-06	585.866	583.151	375.625	399.358
ENSG00000100285	NEFH	231.651	0.885143	0.161193	5.4912	3.99203e-08	3.27159e-06	166.56	159.134	266.673	334.235
ENSG00000102575	ACP5	314.454	0.73706	0.134605	5.47571	4.35773e-08	3.54748e-06	248.872	222.788	371.474	414.681
ENSG00000104881	PPP1R13L	401.627	-0.64106	0.117554	-5.45334	4.94317e-08	3.99742e-06	501.618	477.403	300.915	326.574
ENSG00000135218	CD36	593.61	-0.533193	0.0979245	-5.44494	5.1824e-08	4.16331e-06	720.47	683.765	473.163	497.043
ENSG00000274536	MIR223HG	268.869	-0.774423	0.142922	-5.41849	6.01056e-08	4.79706e-06	322.469	356.256	202.339	194.412
ENSG00000130726	TRIM28	2900.31	0.284395	0.0524988	5.41716	6.05532e-08	4.8014e-06	2576.84	2653.95	3217.71	3152.73
ENSG00000114867	EIF4G1	3170.14	0.297614	0.0550492	5.40632	6.43326e-08	5.04218e-06	2962.26	2725.82	3448.07	3544.42
ENSG00000126878	AIF1L	320.839	-0.718933	0.132986	-5.40609	6.44157e-08	5.04218e-06	391.223	407.589	223.092	261.45
ENSG00000095321	CRAT	214.06	-0.875228	0.161963	-5.40386	6.52213e-08	5.07272e-06	291.481	262.828	140.081	161.85
ENSG00000095303	PTGS1	77.322	-1.48307	0.274582	-5.4012	6.61964e-08	5.11597e-06	120.078	107.801	37.355	44.0539
ENSG00000133069	TMCC2	102.8	-1.25423	0.232846	-5.38654	7.18273e-08	5.51625e-06	150.098	139.628	60.183	61.2924
ENSG00000181019	NQO1	257.655	0.789195	0.147148	5.36327	8.17277e-08	6.21665e-06	192.706	184.801	347.609	305.504
ENSG00000159216	RUNX1	458.872	0.58444	0.108994	5.36215	8.22385e-08	6.21665e-06	369.919	364.469	543.722	557.378
ENSG00000135636	DYSF	828.126	-0.44708	0.083385	-5.36163	8.24746e-08	6.21665e-06	951.912	958.913	703.518	698.159
ENSG00000100342	APOL1	387.973	-0.64443	0.120386	-5.35302	8.64987e-08	6.4697e-06	473.535	473.297	283.275	321.785
ENSG00000023516	AKAP11	2238.66	-0.306898	0.0573406	-5.3522	8.68914e-08	6.4697e-06	2524.55	2427.06	1987.08	2015.95
ENSG00000072274	TFRC	5051.54	0.246909	0.0461709	5.34772	8.90697e-08	6.5917e-06	4526.18	4715.51	5417.51	5546.96
ENSG00000163811	WDR43	1230.53	0.383148	0.071665	5.34638	8.97309e-08	6.60063e-06	1039.07	1097.51	1387.32	1398.23
ENSG00000091527	CDV3	1573.54	0.342932	0.0641732	5.34385	9.09908e-08	6.65322e-06	1383.81	1391.14	1748.42	1770.78
ENSG00000277443	MARCKS	353.561	-0.674972	0.126497	-5.33587	9.50869e-08	6.87344e-06	451.262	417.856	288.463	256.662
ENSG00000163516	ANKZF1	1422.88	-0.358578	0.0672024	-5.33579	9.51283e-08	6.87344e-06	1571.67	1626.25	1239.98	1253.62
ENSG00000171163	ZNF692	1083.23	-0.420369	0.0788366	-5.33215	9.70553e-08	6.97142e-06	1253.08	1225.85	980.568	873.417
ENSG00000182752	PAPPA	58.4966	-1.71612	0.322803	-5.31629	1.05902e-07	7.56242e-06	87.1537	92.4006	22.828	31.6039
ENSG00000159140	SON	4351.57	0.258156	0.0485773	5.31434	1.07043e-07	7.59942e-06	4025.53	3901.36	4625.79	4853.59
ENSG00000128965	CHAC1	220.185	-0.826044	0.155593	-5.309	1.10226e-07	7.78021e-06	280.829	282.335	156.683	160.893
ENSG00000180398	MCFD2	2467.77	-0.297322	0.0561544	-5.29472	1.19197e-07	8.36506e-06	2697.89	2745.33	2156.21	2271.65
ENSG00000112715	VEGFA	1299.07	-0.373375	0.0708246	-5.27183	1.35073e-07	9.42498e-06	1449.66	1483.54	1094.71	1168.39
ENSG00000174951	FUT1	99.8124	-1.24819	0.237284	-5.26033	1.43799e-07	9.97684e-06	139.446	141.681	53.9572	64.1655
ENSG00000120705	ETF1	2303.16	0.293709	0.0559199	5.25231	1.50201e-07	1.03622e-05	2068.45	2070.8	2517.31	2556.08
ENSG00000164442	CITED2	468.058	0.576369	0.110489	5.21651	1.82322e-07	1.24476e-05	398.002	353.176	566.55	554.505
ENSG00000080345	RIF1	2292.49	0.293812	0.0563309	5.21581	1.83015e-07	1.24476e-05	2089.75	2029.73	2518.35	2532.14
ENSG00000115468	EFHD1	490.588	-0.564503	0.108239	-5.21533	1.83487e-07	1.24476e-05	556.815	613.951	404.679	386.908
ENSG00000144591	GMPPA	971.788	-0.433032	0.0830646	-5.2132	1.85608e-07	1.25049e-05	1073.93	1160.14	784.454	868.628
ENSG00000065361	ERBB3	153.112	-0.979089	0.187837	-5.21243	1.8638e-07	1.25049e-05	209.169	197.121	102.726	103.431
ENSG00000181163	NPM1	3428.85	0.280754	0.0540345	5.19583	2.03808e-07	1.35266e-05	3000.02	3193.98	3650.41	3871
ENSG00000198888	MT-ND1	25073.6	0.227255	0.043738	5.19582	2.03824e-07	1.35266e-05	23081.2	23125.8	26135	27952.2
ENSG00000169813	HNRNPF	2482.61	0.289904	0.0560311	5.17398	2.29162e-07	1.50657e-05	2180.78	2287.43	2766.34	2695.91
ENSG00000119514	GALNT12	362.999	-0.635836	0.122897	-5.17372	2.29484e-07	1.50657e-05	439.642	443.523	297.802	271.027
ENSG00000170522	ELOVL6	931.549	0.410538	0.0793952	5.17081	2.33079e-07	1.52199e-05	799.877	799.779	1074.99	1051.55
ENSG00000130382	MLLT1	668.133	0.47752	0.0924597	5.16463	2.40918e-07	1.56481e-05	556.815	560.564	756.438	798.717
ENSG00000123240	OPTN	440.126	-0.578795	0.112125	-5.16203	2.44286e-07	1.57829e-05	532.606	521.55	367.324	339.024
ENSG00000112655	PTK7	329.447	-0.661231	0.128145	-5.16002	2.46926e-07	1.58696e-05	407.686	399.376	264.598	246.127
ENSG00000054118	THRAP3	2005.47	0.303836	0.0590401	5.14627	2.6572e-07	1.6988e-05	1799.24	1790.52	2248.56	2183.54
ENSG00000136878	USP20	1012.57	-0.410474	0.0798403	-5.14118	2.73015e-07	1.73635e-05	1108.79	1203.26	845.675	892.571
ENSG00000087086	FTL	11396	0.205867	0.0400749	5.13707	2.79053e-07	1.76556e-05	10427.5	10742.1	12119.6	12294.9
ENSG00000187514	PTMA	1464.89	0.361835	0.0706569	5.12101	3.0391e-07	1.91291e-05	1217.25	1348.02	1613.53	1680.75
ENSG00000138448	ITGAV	468.755	-0.556439	0.108728	-5.11773	3.09237e-07	1.93646e-05	540.353	575.964	375.625	383.078
ENSG00000189091	SF3B3	2066.47	0.30129	0.0590012	5.1065	3.28176e-07	2.04457e-05	1878.65	1824.4	2242.33	2320.49
ENSG00000162377	COA7	576.004	0.502797	0.0985331	5.10283	3.34619e-07	2.07413e-05	486.124	467.137	664.088	686.666
ENSG00000197587	DMBX1	92.3436	-1.27941	0.251742	-5.08222	3.73056e-07	2.29787e-05	143.319	118.067	59.1453	48.8424
ENSG00000011028	MRC2	371.954	-0.616628	0.121348	-5.08149	3.74478e-07	2.29787e-05	436.737	464.057	285.35	301.674
ENSG00000049249	TNFRSF9	46.488	-1.87269	0.369657	-5.06601	4.06232e-07	2.48025e-05	82.3118	63.6538	21.7904	18.1962
ENSG00000101160	CTSZ	677.222	-0.463212	0.0914716	-5.064	4.10548e-07	2.49413e-05	796.004	774.112	560.324	578.447
ENSG00000174231	PRPF8	3212.42	0.27276	0.054111	5.04075	4.63716e-07	2.80319e-05	2935.14	2884.95	3382.7	3646.9
ENSG00000124942	AHNAK	1679	0.354846	0.0704115	5.0396	4.66513e-07	2.8062e-05	1540.68	1406.54	1793.04	1975.72
ENSG00000187079	TEAD1	625.577	-0.486078	0.0964779	-5.03823	4.69848e-07	2.81241e-05	744.68	715.592	498.066	543.97
ENSG00000004866	ST7	457.823	0.565493	0.112417	5.03033	4.89629e-07	2.91652e-05	388.318	350.096	524.007	568.87
ENSG00000172432	GTPBP2	1335.98	-0.353232	0.0702451	-5.02856	4.94182e-07	2.92935e-05	1482.58	1514.34	1214.04	1132.95
ENSG00000117318	ID3	23.2144	-5.5105	1.09663	-5.02493	5.03629e-07	2.97092e-05	42.6085	48.2537	1.03764	0.957694
ENSG00000148700	ADD3	719.653	-0.446331	0.0889286	-5.01898	5.19454e-07	3.04954e-05	816.339	843.926	611.169	607.178
ENSG00000133657	ATP13A3	1218.37	0.362696	0.0725324	5.00047	5.71919e-07	3.34149e-05	1053.59	1079.03	1329.21	1411.64
ENSG00000142864	SERBP1	4784.5	0.240883	0.0483887	4.97808	6.42171e-07	3.73407e-05	4256.97	4516.34	5103.1	5261.57
ENSG00000271736	LINC02772	372.303	-0.605357	0.121878	-4.9669	6.80333e-07	3.93722e-05	444.484	453.79	311.291	279.647
ENSG00000117523	PRRC2C	5677.82	0.221216	0.0445888	4.96124	7.00448e-07	4.02492e-05	5313.47	5173.41	6021.41	6202.98
ENSG00000070756	PABPC1	17857.7	0.209473	0.0422258	4.96079	7.02078e-07	4.02492e-05	16387.8	16740.9	18623.5	19678.7
ENSG00000074370	ATP2A3	337.79	-0.632333	0.127558	-4.95721	7.15134e-07	4.08061e-05	429.958	391.163	266.673	263.366
ENSG00000087087	SRRT	1198.18	0.355639	0.0717851	4.95422	7.26199e-07	4.12447e-05	1065.21	1036.94	1360.34	1330.24
ENSG00000146067	FAM193B	662.998	-0.461856	0.0934772	-4.94084	7.77869e-07	4.39748e-05	791.162	745.365	543.722	571.743
ENSG00000140022	STON2	2279.72	0.303261	0.0614001	4.93909	7.84873e-07	4.41663e-05	2144.95	1936.31	2500.71	2536.93
ENSG00000104327	CALB1	555.407	-0.494662	0.100264	-4.93362	8.07192e-07	4.52139e-05	633.317	666.311	456.561	465.439
ENSG00000115241	PPM1G	2361.74	0.273839	0.0557303	4.91365	8.93974e-07	4.98462e-05	2165.28	2110.84	2601.36	2569.49
ENSG00000125740	FOSB	120.214	1.04821	0.213965	4.89897	9.63423e-07	5.34744e-05	72.6281	84.1872	166.022	158.019
ENSG00000132361	CLUH	1525.92	0.325246	0.06706	4.85007	1.23416e-06	6.81915e-05	1313.12	1396.28	1730.78	1663.51
ENSG00000160208	RRP1B	1563.42	0.316252	0.0652751	4.84491	1.26666e-06	6.96721e-05	1384.78	1400.38	1774.36	1694.16
ENSG00000136541	ERMN	40.1525	-1.97098	0.407703	-4.83437	1.3357e-06	7.31399e-05	71.6597	56.4671	11.414	21.0693
ENSG00000121741	ZMYM2	860.442	-0.401924	0.0833278	-4.82341	1.41124e-06	7.69313e-05	1000.33	958.913	721.158	761.367
ENSG00000149257	SERPINH1	1101.11	-0.357768	0.0743506	-4.81191	1.49497e-06	8.11336e-05	1214.34	1259.73	965.003	965.355
ENSG00000117632	STMN1	2686.91	0.281602	0.0585882	4.80647	1.53621e-06	8.30027e-05	2309.57	2542.04	2989.43	2906.6
ENSG00000160299	PCNT	1831.75	0.295979	0.0616042	4.80453	1.55113e-06	8.34401e-05	1684	1604.69	2009.9	2028.4
ENSG00000074695	LMAN1	3131.55	-0.265641	0.0553679	-4.79775	1.60457e-06	8.5936e-05	3310.87	3528.68	2758.04	2928.63
ENSG00000235750	KIAA0040	203.079	-0.784539	0.163681	-4.7931	1.64221e-06	8.75678e-05	247.904	265.908	157.721	140.781
ENSG00000183684	ALYREF	693.02	0.432342	0.0902406	4.79099	1.65962e-06	8.81116e-05	595.55	584.177	804.169	788.182
ENSG00000071626	DAZAP1	1590.37	0.3057	0.0638798	4.78555	1.70516e-06	9.01375e-05	1412.86	1432.21	1761.91	1754.5
ENSG00000106799	TGFBR1	1556.94	0.314899	0.0658409	4.78273	1.72934e-06	9.10212e-05	1361.53	1413.73	1765.02	1687.46
ENSG00000100393	EP300	932.494	0.385119	0.0806649	4.77431	1.80325e-06	9.45042e-05	825.055	792.592	1027.26	1085.07
ENSG00000120694	HSPH1	1028.23	0.376284	0.0790618	4.75937	1.94201e-06	0.000101342	910.272	879.859	1111.31	1211.48
ENSG00000124782	RREB1	1353.07	0.333504	0.0701291	4.75556	1.97895e-06	0.000102829	1241.46	1152.95	1494.2	1523.69
ENSG00000159388	BTG2	485.583	-0.506298	0.106488	-4.7545	1.98942e-06	0.000102936	560.689	579.044	410.904	391.697
ENSG00000065150	IPO5	3079.59	0.241786	0.0508766	4.75241	2.0101e-06	0.000103164	2836.37	2807.95	3317.33	3356.72
ENSG00000133026	MYH10	2109.9	0.278156	0.0585303	4.75234	2.01074e-06	0.000103164	1942.56	1871.63	2283.84	2341.56
ENSG00000136842	TMOD1	474.532	-0.507129	0.10695	-4.74175	2.11882e-06	0.000108255	559.72	554.404	393.265	390.739
ENSG00000167680	SEMA6B	22.9235	-2.74081	0.580557	-4.721	2.34685e-06	0.000119406	38.735	41.0669	5.18819	6.70386
ENSG00000279669	ENSG00000279669	74.0994	1.2998	0.275425	4.71926	2.36704e-06	0.000119933	44.5452	41.0669	100.651	110.135
ENSG00000136938	ANP32B	4358.75	0.223941	0.0474667	4.71785	2.38351e-06	0.000120269	3951.93	4091.29	4632.01	4759.74
ENSG00000132510	KDM6B	564.104	-0.468826	0.0995371	-4.71006	2.47642e-06	0.000124443	671.083	638.591	479.389	467.355
ENSG00000100029	PES1	1389.16	0.323179	0.0687029	4.704	2.55107e-06	0.000127669	1205.63	1262.81	1574.1	1514.11
ENSG00000057608	GDI2	3227.61	0.240501	0.0512826	4.68972	2.73576e-06	0.000136353	2894.47	3024.58	3483.35	3508.03
ENSG00000042062	RIPOR3	315.203	-0.618157	0.131991	-4.68331	2.82273e-06	0.000139831	398.002	365.496	239.694	257.62
ENSG00000134460	IL2RA	18.4436	-3.51373	0.750378	-4.68262	2.83234e-06	0.000139831	30.988	36.9603	1.03764	4.78847
ENSG00000124383	MPHOSPH10	694.939	0.439176	0.0937995	4.68207	2.83991e-06	0.000139831	563.594	617.031	767.852	831.278
ENSG00000090013	BLVRB	608.58	-0.455809	0.0973822	-4.68062	2.86009e-06	0.000140259	674.957	733.045	517.781	508.535
ENSG00000196218	RYR1	111.315	-1.05457	0.225551	-4.67552	2.93205e-06	0.000143213	161.718	138.601	78.8605	66.0809
ENSG00000149516	MS4A3	52.213	1.56221	0.335088	4.66209	3.13009e-06	0.000152277	25.1777	27.7202	72.6346	83.3194
ENSG00000135074	ADAM19	46.1697	-1.67849	0.360151	-4.66052	3.15419e-06	0.000152841	68.7546	71.8672	24.9033	19.1539
ENSG00000103126	AXIN1	607.015	0.446201	0.095821	4.65661	3.21456e-06	0.00015515	512.27	515.39	711.819	688.582
ENSG00000176619	LMNB2	1369.28	0.334558	0.0720267	4.64491	3.40217e-06	0.000163558	1170.76	1251.52	1588.62	1466.23
ENSG00000099995	SF3A1	1752.22	0.287675	0.0619744	4.64183	3.45331e-06	0.000165366	1601.69	1554.38	1914.44	1938.37
ENSG00000150961	SEC24D	218.265	-0.736282	0.158715	-4.63901	3.50077e-06	0.000166984	271.145	274.122	177.436	150.358
ENSG00000142657	PGD	2483.48	0.265397	0.0573018	4.63157	3.62896e-06	0.000172425	2317.32	2192.98	2774.64	2648.98
ENSG00000132563	REEP2	37.0531	-1.9703	0.426508	-4.61961	3.84469e-06	0.000181967	54.229	63.6538	20.7528	9.57694
ENSG00000084090	STARD7	1266.58	0.342797	0.0743947	4.60782	4.06911e-06	0.000191845	1059.4	1174.51	1448.54	1383.87
ENSG00000149428	HYOU1	2538.22	-0.259123	0.0562632	-4.60555	4.11376e-06	0.000193204	2771.49	2758.67	2385.53	2237.17
ENSG00000007350	TKTL1	83.5552	-1.18987	0.258652	-4.6003	4.21891e-06	0.000197383	116.205	116.014	56.0324	45.9693
ENSG00000117335	CD46	2495.02	-0.257789	0.0560713	-4.59752	4.27549e-06	0.000199267	2643.66	2791.53	2270.35	2274.52
ENSG00000113916	BCL6	84.8448	-1.20332	0.262206	-4.58922	4.4491e-06	0.00020657	131.699	104.721	56.0324	46.927
ENSG00000171786	NHLH1	58.4184	-1.44204	0.314338	-4.58754	4.48509e-06	0.000207452	79.4067	91.374	33.2044	29.6885
ENSG00000102317	RBM3	1010.82	0.356594	0.0777506	4.58638	4.5099e-06	0.000207813	872.505	900.393	1164.23	1106.14
ENSG00000137941	TTLL7	210.551	-0.728224	0.158969	-4.58092	4.6294e-06	0.000212517	266.303	258.722	163.947	153.231
ENSG00000159433	STARD9	426.361	-0.528289	0.115495	-4.57412	4.78231e-06	0.000218715	528.732	478.43	337.232	361.051
ENSG00000155097	ATP6V1C1	698.855	0.41917	0.0916816	4.57203	4.83033e-06	0.000220086	572.309	624.218	789.642	809.251
ENSG00000147689	FAM83A	2831.38	-0.239222	0.0524763	-4.55867	5.14795e-06	0.000233686	3039.73	3091.31	2622.11	2572.37
ENSG00000185813	PCYT2	399.279	0.530443	0.11645	4.55511	5.23591e-06	0.000236799	335.057	318.269	465.899	477.889
ENSG00000181104	F2R	216.638	-0.737003	0.16189	-4.55249	5.30147e-06	0.000238879	256.619	285.415	147.345	177.173
ENSG00000117016	RIMS3	232.129	-0.690187	0.151638	-4.55155	5.32533e-06	0.000239072	280.829	292.602	171.21	183.877
ENSG00000125354	SEPTIN6	1226.33	-0.324759	0.0715612	-4.5382	5.67374e-06	0.00025378	1331.51	1396.28	1090.56	1086.98
ENSG00000156675	RAB11FIP1	1133.51	-0.335382	0.0740448	-4.52945	5.91363e-06	0.00026266	1277.29	1251.52	1029.34	975.89
ENSG00000120833	SOCS2	3001.93	-0.240931	0.0531928	-4.52939	5.91529e-06	0.00026266	3161.74	3342.85	2749.74	2753.37
ENSG00000158417	EIF5B	2399.1	0.252287	0.0557581	4.52467	6.04886e-06	0.000267312	2191.43	2187.84	2655.31	2561.83
ENSG00000187772	LIN28B	695.848	0.406498	0.0898507	4.52415	6.06383e-06	0.000267312	599.424	597.524	789.642	796.801
ENSG00000175727	MLXIP	2101.46	-0.272397	0.0602294	-4.52266	6.10664e-06	0.000268231	2370.58	2227.88	1871.9	1935.5
ENSG00000065978	YBX1	2751.36	0.247732	0.0547888	4.52159	6.13783e-06	0.000268635	2544.89	2485.58	3069.33	2905.64
ENSG00000111640	GAPDH	5101.96	0.219427	0.0485915	4.51575	6.3092e-06	0.000275149	4556.2	4874.65	5406.09	5570.9
ENSG00000102096	PIM2	1321.43	0.312073	0.0691988	4.5098	6.48883e-06	0.000281975	1172.7	1185.81	1436.09	1491.13
ENSG00000111726	CMAS	665.169	-0.416562	0.0926464	-4.49625	6.91618e-06	0.00029948	764.047	756.659	588.341	551.632
ENSG00000144381	HSPD1	4434.29	0.222624	0.0496286	4.4858	7.26423e-06	0.00031344	3952.9	4234	4725.4	4824.86
ENSG00000242802	AP5Z1	349.552	0.584725	0.130509	4.48035	7.45222e-06	0.000320419	258.556	300.815	446.184	392.654
ENSG00000037474	NSUN2	1740.35	0.289509	0.0646347	4.47916	7.49358e-06	0.000321067	1531.97	1601.61	1851.15	1976.68
ENSG00000174197	MGA	1414.86	0.305037	0.0681316	4.47717	7.56408e-06	0.000322954	1303.43	1227.9	1557.49	1570.62
ENSG00000198673	TAFA2	1111.5	0.337931	0.0755407	4.4735	7.69507e-06	0.000327402	948.038	1016.41	1220.26	1261.28
ENSG00000278540	ACACA	1485.43	0.303076	0.0677811	4.4714	7.77105e-06	0.000329487	1366.38	1293.61	1600.04	1681.71
ENSG00000226950	DANCR	395.617	0.529032	0.118847	4.45137	8.53246e-06	0.000360519	319.563	328.536	443.071	491.297
ENSG00000204574	ABCF1	1411.58	0.305799	0.0687289	4.44934	8.61341e-06	0.000362684	1284.06	1241.25	1514.95	1606.05
ENSG00000204718	CNN2P12	17.8909	-3.20385	0.721557	-4.44019	8.98815e-06	0.000376816	37.7666	26.6935	5.18819	1.91539
ENSG00000164506	STXBP5	1103.51	0.329337	0.0741809	4.43964	9.01076e-06	0.000376816	979.026	977.393	1207.81	1249.79
ENSG00000129993	CBFA2T3	592.851	0.429419	0.0967749	4.4373	9.10951e-06	0.000378418	504.523	506.15	669.276	691.455
ENSG00000133816	MICAL2	1433.1	-0.298205	0.0672048	-4.43726	9.11104e-06	0.000378418	1573.61	1588.26	1256.58	1313.96
ENSG00000198911	SREBF2	2334.56	0.246563	0.0555976	4.43478	9.21645e-06	0.000381499	2131.39	2139.59	2549.48	2517.78
ENSG00000143126	CELSR2	261.516	-0.644051	0.145332	-4.43157	9.35489e-06	0.000384526	304.069	333.669	215.829	192.496
ENSG00000176658	MYO1D	1087.85	-0.330793	0.0746549	-4.43096	9.38144e-06	0.000384526	1203.69	1220.72	946.325	980.678
ENSG00000100097	LGALS1	345.949	-0.559214	0.126208	-4.4309	9.38405e-06	0.000384526	394.128	430.176	288.463	271.027
ENSG00000144028	SNRNP200	4259.38	0.206868	0.0467275	4.4271	9.55068e-06	0.000390045	3911.26	3997.87	4594.66	4533.72
ENSG00000131149	GSE1	3274.56	0.231915	0.0524795	4.41915	9.90884e-06	0.000403323	3108.48	2914.73	3524.85	3550.17
ENSG00000130203	APOE	1866.62	-0.290375	0.0657249	-4.41803	9.96057e-06	0.000404081	1962.89	2144.72	1730.78	1628.08
ENSG00000204789	ZNF204P	116.459	-0.963707	0.218901	-4.40248	1.0702e-05	0.000432721	150.098	158.108	69.5217	88.1078
ENSG00000166197	NOLC1	2631.45	0.241181	0.0548071	4.40055	1.07975e-05	0.000435142	2397.69	2427.06	2782.94	2918.09
ENSG00000105993	DNAJB6	461.114	0.481377	0.109474	4.39716	1.09675e-05	0.000439509	396.065	373.709	524.007	550.674
ENSG00000153201	RANBP2	2116.28	0.267931	0.0609356	4.39696	1.09778e-05	0.000439509	1956.12	1884.97	2228.85	2395.19
ENSG00000130702	LAMA5	606.296	-0.46577	0.105991	-4.39443	1.11062e-05	0.000443194	768.889	637.564	493.915	524.816
ENSG00000109111	SUPT6H	1527.04	0.301744	0.0687125	4.39139	1.12628e-05	0.000447411	1433.19	1301.82	1704.84	1668.3
ENSG00000139514	SLC7A1	1829.96	0.269502	0.0613766	4.39096	1.12851e-05	0.000447411	1630.74	1688.88	1975.66	2024.56
ENSG00000122884	P4HA1	382.659	-0.534717	0.122046	-4.38126	1.17994e-05	0.000466288	452.231	453.79	288.463	336.151
ENSG00000144579	CTDSP1	697.881	0.40723	0.0930176	4.37799	1.19776e-05	0.000471803	571.341	629.351	772.002	818.828
ENSG00000158079	PTPDC1	179.252	-0.765589	0.174923	-4.37671	1.20483e-05	0.000473059	231.441	219.708	144.232	121.627
ENSG00000167110	GOLGA2	2612.12	-0.239111	0.054652	-4.37515	1.21348e-05	0.000474929	2833.46	2823.35	2340.91	2450.74
ENSG00000134107	BHLHE40	1697.98	-0.275165	0.0629131	-4.37373	1.22143e-05	0.000475195	1846.69	1872.65	1507.69	1564.87
ENSG00000164638	SLC29A4	28.8469	-2.08961	0.477821	-4.3732	1.22436e-05	0.000475195	52.2922	41.0669	12.4517	9.57694
ENSG00000130528	HRC	106.195	-0.985038	0.225257	-4.37294	1.22583e-05	0.000475195	139.446	142.708	73.6723	68.954
ENSG00000133059	DSTYK	432.019	-0.494714	0.113159	-4.37183	1.23207e-05	0.000476102	524.859	485.617	364.211	353.389
ENSG00000111981	ULBP1	189.782	-0.732308	0.167768	-4.365	1.27124e-05	0.000489687	230.473	243.322	148.382	136.95
ENSG00000206172	HBA1	226.905	0.67569	0.154914	4.36172	1.29044e-05	0.000495522	185.928	163.241	287.426	271.027
ENSG00000187239	FNBP1	134.77	-0.898081	0.206151	-4.35641	1.3221e-05	0.000506087	195.612	155.028	96.5003	91.9386
ENSG00000035141	FAM136A	479.749	0.503576	0.115694	4.35268	1.34486e-05	0.000513191	378.634	415.803	512.593	611.966
ENSG00000132507	EIF5A	2021.1	0.275595	0.0633607	4.34962	1.36374e-05	0.000518774	1837.01	1819.27	2321.2	2106.93
ENSG00000138095	LRPPRC	5044.19	0.197176	0.0453401	4.34882	1.3687e-05	0.000519043	4661.75	4739.13	5306.48	5469.39
ENSG00000107263	RAPGEF1	709.687	0.391548	0.0903444	4.33395	1.4646e-05	0.000553691	594.582	633.458	818.696	792.013
ENSG00000161638	ITGA5	636.565	-0.407339	0.0940869	-4.32939	1.4952e-05	0.000563517	720.47	730.992	561.362	533.435
ENSG00000138668	HNRNPD	2312.6	0.244705	0.0565318	4.32863	1.50037e-05	0.000563724	2143.98	2089.28	2545.32	2471.81
ENSG00000165507	DEPP1	33.6558	-1.87866	0.434365	-4.32506	1.52492e-05	0.000571189	47.4503	58.5204	11.414	17.2385
ENSG00000121774	KHDRBS1	3066.01	0.221181	0.0511653	4.32286	1.54017e-05	0.000575139	2828.62	2834.65	3261.29	3339.48
ENSG00000110880	CORO1C	2233.62	0.24723	0.0572381	4.31932	1.5651e-05	0.000582666	2000.66	2085.17	2421.85	2426.8
ENSG00000116871	MAP7D1	683.029	-0.392132	0.0909759	-4.31029	1.63042e-05	0.000604009	775.668	775.139	577.964	603.347
ENSG00000155660	PDIA4	1056.71	-0.32434	0.0752525	-4.31003	1.63232e-05	0.000604009	1174.64	1175.54	926.61	950.032
ENSG00000164938	TP53INP1	206.116	-0.692515	0.160822	-4.3061	1.66158e-05	0.000612977	257.588	251.535	164.984	150.358
ENSG00000223745	CCDC18-AS1	472.298	-0.477535	0.11129	-4.29092	1.77937e-05	0.000654456	585.866	513.337	396.378	393.612
ENSG00000152795	HNRNPDL	2213.66	0.244204	0.056942	4.28865	1.79764e-05	0.000659187	2050.05	2003.04	2419.77	2381.78
ENSG00000101361	NOP56	967.505	0.341699	0.0798288	4.2804	1.86555e-05	0.000682044	823.118	883.966	1099.9	1063.04
ENSG00000143569	UBAP2L	1573.1	0.296968	0.0694728	4.27459	1.91486e-05	0.000697982	1492.26	1330.57	1725.59	1743.96
ENSG00000073350	LLGL2	220.159	-0.668363	0.156443	-4.27224	1.93521e-05	0.000703301	279.86	260.775	161.871	178.131
ENSG00000167513	CDT1	1960.43	0.253581	0.0594611	4.26465	2.00211e-05	0.000725454	1763.41	1814.13	2119.89	2144.28
ENSG00000186439	TRDN	305.387	-0.564996	0.132603	-4.26081	2.03689e-05	0.00073587	355.393	373.709	238.657	253.789
ENSG00000148337	CIZ1	2306.58	0.238951	0.0561629	4.2546	2.09421e-05	0.000754347	2089.75	2142.67	2479.95	2513.95
ENSG00000111371	SLC38A1	1489.95	0.308617	0.072573	4.25251	2.11391e-05	0.000759206	1347.98	1315.17	1545.04	1751.62
ENSG00000136271	DDX56	777.857	0.376206	0.0884943	4.25119	2.12639e-05	0.000761447	650.747	703.272	907.933	849.474
ENSG00000162772	ATF3	176.49	-0.739146	0.174544	-4.23473	2.28826e-05	0.000817016	217.884	223.815	123.479	140.781
ENSG00000123136	DDX39A	1818.49	0.272316	0.0644331	4.22633	2.37531e-05	0.000845622	1577.48	1717.63	2021.32	1957.53
ENSG00000108515	ENO3	102.735	-0.978022	0.231765	-4.21989	2.44422e-05	0.000867626	125.889	146.814	66.4088	71.827
ENSG00000143811	PYCR2	474.738	-0.451293	0.10702	-4.21689	2.47698e-05	0.000876707	541.321	555.43	405.716	396.485
ENSG00000148296	SURF6	458.201	0.481454	0.114298	4.21226	2.52828e-05	0.00089047	349.583	415.803	529.195	538.224
ENSG00000184009	ACTG1	4301.16	0.19525	0.046355	4.21207	2.53045e-05	0.00089047	4018.75	4001.97	4632.01	4551.92
ENSG00000140545	MFGE8	617.996	-0.413842	0.0982819	-4.21077	2.54506e-05	0.000893039	702.071	709.432	563.437	497.043
ENSG00000128595	CALU	2249.63	-0.24411	0.058027	-4.20684	2.58965e-05	0.000906079	2386.07	2493.79	2021.32	2097.35
ENSG00000205339	IPO7	2988.11	0.226508	0.0538528	4.20605	2.59877e-05	0.000906674	2711.45	2797.69	3131.59	3311.71
ENSG00000134470	IL15RA	124.818	-0.928327	0.22076	-4.20514	2.6092e-05	0.00090772	181.086	145.788	99.6132	72.7847
ENSG00000237643	ENSG00000237643	238.069	-0.639061	0.152029	-4.20354	2.62769e-05	0.000911556	278.892	300.815	199.226	173.343
ENSG00000272398	CD24	64.9104	-1.3193	0.313932	-4.20249	2.63991e-05	0.000913199	98.7742	86.2406	48.769	25.8577
ENSG00000153827	TRIP12	2873.81	0.219103	0.0522049	4.19698	2.70498e-05	0.000933064	2675.62	2636.5	3061.03	3122.08
ENSG00000126883	NUP214	3306.95	0.240964	0.057508	4.19009	2.78843e-05	0.000959141	3202.41	2859.29	3588.15	3577.94
ENSG00000070614	NDST1	664.319	0.393456	0.0939243	4.18908	2.80089e-05	0.000960722	579.088	569.804	721.158	787.224
ENSG00000198915	RASGEF1A	112.967	-0.924911	0.221917	-4.16782	3.0753e-05	0.00104935	144.288	151.948	68.4841	87.1501
ENSG00000141543	EIF4A3	607.109	0.403753	0.0968761	4.16773	3.07647e-05	0.00104935	530.669	514.364	714.932	668.47
ENSG00000160285	LSS	892.646	0.335955	0.0807181	4.16207	3.15372e-05	0.0010727	797.94	780.272	999.245	993.128
ENSG00000145833	DDX46	2048.37	0.247004	0.0593818	4.15958	3.18827e-05	0.00108144	1874.77	1872.65	2168.66	2277.4
ENSG00000135002	RFK	410.315	-0.493421	0.118882	-4.15049	3.31761e-05	0.0011222	493.871	466.11	315.442	365.839
ENSG00000113368	LMNB1	1104.31	0.317062	0.0764092	4.14952	3.3317e-05	0.00112385	963.532	1004.09	1178.76	1270.86
ENSG00000135363	LMO2	656.839	0.397495	0.0958411	4.14744	3.36212e-05	0.00113099	531.637	602.657	746.061	747.001
ENSG00000124795	DEK	1494.14	0.28694	0.0693942	4.13492	3.5508e-05	0.00119118	1349.91	1342.89	1563.72	1720.02
ENSG00000072422	RHOBTB1	150.723	-0.779884	0.188703	-4.13287	3.58255e-05	0.00119854	183.023	198.148	105.839	115.881
ENSG00000141076	UTP4	912.998	0.343752	0.0832201	4.13063	3.61763e-05	0.00120696	797.94	811.072	1071.88	971.102
ENSG00000157570	TSPAN18	367.157	-0.510601	0.123652	-4.12935	3.63789e-05	0.00121042	457.073	405.536	308.178	297.843
ENSG00000029534	ANK1	1337.44	0.283564	0.0687341	4.12552	3.69901e-05	0.00122741	1228.87	1183.75	1465.14	1471.98
ENSG00000109084	TMEM97	868.399	0.338189	0.0820194	4.12329	3.73507e-05	0.00123601	757.269	777.192	954.627	984.509
ENSG00000068137	PLEKHH3	187.919	-0.689875	0.16791	-4.10861	3.98042e-05	0.00131364	239.188	224.842	141.119	146.527
ENSG00000131467	PSME3	990.834	0.317193	0.0773094	4.10291	4.07995e-05	0.00134286	892.841	871.646	1106.12	1092.73
ENSG00000099864	PALM	107.668	-0.935713	0.228885	-4.08814	4.34855e-05	0.00142742	150.098	132.441	83.011	65.1232
ENSG00000108654	DDX5	2947.58	0.217075	0.0531137	4.08698	4.37023e-05	0.00143069	2656.25	2796.66	3186.58	3150.81
ENSG00000079246	XRCC5	3337.4	0.209425	0.0512671	4.08498	4.40804e-05	0.00143921	3031.01	3161.13	3525.89	3631.57
ENSG00000009950	MLXIPL	178.345	-0.732956	0.179536	-4.08251	4.4552e-05	0.00144694	238.22	207.388	119.328	148.443
ENSG00000213516	RBMXL1	342.347	0.521131	0.127658	4.08226	4.46008e-05	0.00144694	300.196	261.802	410.904	396.485
ENSG00000125912	NCLN	914.088	0.341628	0.0836937	4.08188	4.46724e-05	0.00144694	768.889	843.926	1054.24	989.298
ENSG00000149187	CELF1	1800.47	0.249156	0.0611122	4.07702	4.56162e-05	0.0014736	1627.84	1663.21	1946.61	1964.23
ENSG00000179115	FARSA	935.116	0.328448	0.0805807	4.07602	4.5814e-05	0.00147608	820.213	837.766	1074.99	1007.49
ENSG00000102996	MMP15	274.237	-0.568654	0.139682	-4.07106	4.67992e-05	0.00150385	336.994	318.269	213.753	227.931
ENSG00000137309	HMGA1	5603.01	0.176032	0.0432619	4.06898	4.72204e-05	0.00151053	5256.33	5266.84	5955	5933.87
ENSG00000188647	PTAR1	1016.24	-0.313504	0.0770507	-4.06881	4.72542e-05	0.00151053	1140.74	1111.89	887.18	925.132
ENSG00000130303	BST2	150.527	-0.762374	0.187443	-4.06724	4.75726e-05	0.00151673	189.801	188.908	115.178	108.219
ENSG00000092201	SUPT16H	1487.52	0.269125	0.0662329	4.06331	4.8381e-05	0.00153849	1354.76	1343.92	1591.74	1659.68
ENSG00000130052	STARD8	778.921	-0.352887	0.0868896	-4.06133	4.87938e-05	0.00154759	860.885	887.046	660.975	706.778
ENSG00000182272	B4GALNT4	79.4067	-1.08018	0.266139	-4.05872	4.93426e-05	0.00156094	104.584	110.881	58.1077	44.0539
ENSG00000100351	GRAP2	247.904	-0.596015	0.146991	-4.05476	5.01865e-05	0.00158353	298.259	298.762	186.775	207.82
ENSG00000183431	SF3A3	1739.61	0.250964	0.0619573	4.0506	5.10863e-05	0.00160777	1567.8	1609.82	1887.46	1893.36
ENSG00000118777	ABCG2	46.6515	-1.41377	0.34979	-4.04178	5.30473e-05	0.00166519	66.8178	68.7871	28.0162	22.9847
ENSG00000023330	ALAS1	175.063	-0.704317	0.174299	-4.04086	5.32556e-05	0.00166745	212.074	221.762	139.043	127.373
ENSG00000198373	WWP2	396.007	0.477198	0.118115	4.04012	5.34233e-05	0.00166842	346.678	315.189	471.087	451.074
ENSG00000172175	MALT1	938.725	0.322559	0.0799184	4.03611	5.4345e-05	0.00169287	810.529	858.299	1034.52	1051.55
ENSG00000092199	HNRNPC	2509.9	0.222589	0.0552787	4.02666	5.65738e-05	0.00175782	2291.17	2342.87	2652.2	2753.37
ENSG00000126457	PRMT1	826.593	0.350821	0.0873808	4.01486	5.9482e-05	0.00184349	690.451	762.819	956.702	896.401
ENSG00000136527	TRA2B	1356.1	0.278024	0.0693445	4.00932	6.08939e-05	0.00188247	1187.23	1264.86	1486.93	1485.38
ENSG00000197961	ZNF121	1198.21	0.286657	0.071593	4.00398	6.22861e-05	0.00192065	1069.09	1090.33	1302.24	1331.19
ENSG00000176105	YES1	1469.56	0.266301	0.0665215	4.00323	6.2484e-05	0.00192189	1316.99	1352.13	1577.21	1631.91
ENSG00000253729	PRKDC	8814.16	0.172735	0.0431775	4.00058	6.31875e-05	0.00193406	8508.14	8065.55	9264.03	9418.92
ENSG00000226752	CUTALP	733.014	0.350968	0.08773	4.00055	6.31963e-05	0.00193406	646.874	641.671	821.809	821.701
ENSG00000176454	LPCAT4	213.497	-0.650465	0.162631	-3.99963	6.3442e-05	0.00193673	277.923	243.322	179.511	153.231
ENSG00000104131	EIF3J	1348.01	0.27366	0.0684547	3.99768	6.39673e-05	0.00194789	1210.47	1230.98	1453.73	1496.88
ENSG00000163328	GPR155	61.4669	-1.22011	0.305385	-3.99531	6.4611e-05	0.0019626	75.5332	96.5073	38.3926	35.4347
ENSG00000170421	KRT8	658.119	-0.378603	0.0948518	-3.99152	6.56512e-05	0.00198925	709.818	778.219	584.19	560.251
ENSG00000119004	CYP20A1	262.917	0.571125	0.143161	3.9894	6.62404e-05	0.00200213	199.485	223.815	312.329	316.039
ENSG00000127616	SMARCA4	3232.5	0.204971	0.0514191	3.98628	6.71182e-05	0.00201667	2979.69	3027.66	3386.85	3535.81
ENSG00000233746	LINC00656	25.7742	-2.04525	0.513136	-3.98578	6.7259e-05	0.00201667	39.7033	43.1203	14.5269	5.74616
ENSG00000110107	PRPF19	871.319	0.326385	0.0818873	3.98578	6.72596e-05	0.00201667	786.32	759.739	980.568	958.651
ENSG00000149212	SESN3	199.154	-0.663443	0.166471	-3.98535	6.7382e-05	0.00201667	262.429	225.868	148.382	159.935
ENSG00000182054	IDH2	201.575	-0.646258	0.162292	-3.98206	6.83197e-05	0.00203974	250.809	241.268	150.457	163.766
ENSG00000221963	APOL6	88.061	-0.99766	0.250744	-3.97879	6.92668e-05	0.00206297	127.825	106.774	60.183	57.4616
ENSG00000060718	COL11A1	31.4441	-1.74731	0.439974	-3.9714	7.14511e-05	0.00212284	43.5768	53.387	13.4893	15.3231
ENSG00000169213	RAB3B	22.281	-2.19189	0.55266	-3.96607	7.30686e-05	0.00216437	30.988	42.0936	9.33874	6.70386
ENSG00000079459	FDFT1	2326.15	0.236669	0.0596801	3.96563	7.32031e-05	0.00216437	2045.21	2226.86	2546.36	2486.17
ENSG00000150990	DHX37	427.775	0.455339	0.11497	3.96051	7.47906e-05	0.00220596	376.698	344.962	474.2	515.239
ENSG00000091164	TXNL1	746.205	0.347094	0.0879469	3.94663	7.92579e-05	0.00233209	648.811	665.285	814.545	856.178
ENSG00000157106	SMG1	2331.79	0.227025	0.0575362	3.94578	7.95414e-05	0.00233481	2214.67	2082.09	2518.35	2512.03
ENSG00000165119	HNRNPK	2529.01	0.230156	0.0583964	3.94127	8.105e-05	0.00237338	2226.29	2430.14	2707.2	2752.41
ENSG00000085063	CD59	656.066	-0.371383	0.0942867	-3.93887	8.18672e-05	0.00239158	728.217	751.525	597.679	546.843
ENSG00000170515	PA2G4	1081.23	0.320863	0.0814746	3.9382	8.20958e-05	0.00239253	890.904	1032.83	1196.4	1204.78
ENSG00000141994	DUS3L	323.574	0.505028	0.128395	3.93339	8.37547e-05	0.00243197	269.208	265.908	369.399	389.781
ENSG00000100968	NFATC4	162.375	-0.719301	0.182883	-3.93313	8.38474e-05	0.00243197	209.169	195.068	113.102	132.162
ENSG00000010310	GIPR	292.54	-0.539839	0.137522	-3.92547	8.65595e-05	0.00250469	360.235	332.642	253.184	224.1
ENSG00000198771	RCSD1	1312.98	0.275395	0.0702911	3.91792	8.93159e-05	0.00257834	1160.11	1216.61	1407.04	1468.14
ENSG00000125968	ID1	51.0186	-1.30421	0.333161	-3.91466	9.05324e-05	0.00260189	78.4383	66.7338	31.1291	27.7731
ENSG00000106263	EIF3B	3686.43	0.188327	0.0481091	3.91459	9.0558e-05	0.00260189	3458.06	3434.22	3920.19	3933.25
ENSG00000096384	HSP90AB1	13720.4	0.153982	0.0393587	3.91227	9.14319e-05	0.00262083	12862.9	13115.8	14289.3	14613.4
ENSG00000166226	CCT2	1826.54	0.23784	0.0609349	3.90319	9.4934e-05	0.00271484	1655.92	1697.09	1961.14	1992
ENSG00000119285	HEATR1	1662.86	0.264933	0.0679535	3.89874	9.66952e-05	0.00275875	1549.4	1472.25	1729.74	1900.06
ENSG00000151135	TMEM263	183.537	-0.692953	0.177808	-3.89719	9.73154e-05	0.00276721	202.39	251.535	131.78	148.443
ENSG00000124092	CTCFL	690.347	-0.35355	0.0907268	-3.89687	9.74448e-05	0.00276721	792.13	756.659	611.169	601.432
ENSG00000109625	CPZ	15.0896	-2.95455	0.759079	-3.89229	9.93043e-05	0.00280869	30.988	22.5868	1.03764	5.74616
ENSG00000069974	RAB27A	1099.56	-0.293202	0.075332	-3.89214	9.93657e-05	0.00280869	1172.7	1249.46	986.793	989.298
ENSG00000158106	RHPN1	212.455	-0.635324	0.163469	-3.88651	0.000101697	0.00286796	278.892	238.188	154.608	178.131
ENSG00000136937	NCBP1	990.797	0.304799	0.0784411	3.8857	0.000102036	0.00287089	901.556	871.646	1065.65	1124.33
ENSG00000160633	SAFB	860.491	0.321572	0.0827992	3.88376	0.000102853	0.00288722	742.743	787.459	959.815	951.948
ENSG00000253898	LINC01419	197.642	-0.632795	0.163016	-3.8818	0.000103686	0.00290391	237.252	243.322	157.721	152.273
ENSG00000115649	CNPPD1	335.176	0.494094	0.127334	3.8803	0.000104329	0.00291524	270.176	286.442	406.754	377.331
ENSG00000017427	IGF1	95.9466	-0.931274	0.2401	-3.87869	0.00010502	0.00292786	129.762	122.174	58.1077	73.7424
ENSG00000100504	PYGL	385.571	-0.463246	0.11972	-3.8694	0.000109101	0.00303215	442.547	451.736	306.103	341.897
ENSG00000186591	UBE2H	484.787	-0.412551	0.106628	-3.86906	0.000109258	0.00303215	549.068	558.511	401.566	430.005
ENSG00000065717	TLE2	73.048	-1.07703	0.278469	-3.86768	0.000109875	0.00304236	104.584	93.4273	53.9572	40.2231
ENSG00000173598	NUDT4	358.646	-0.469924	0.121689	-3.86168	0.000112612	0.0031111	418.338	414.776	298.84	302.631
ENSG00000210082	MT-RNR2	216300	0.264245	0.0684895	3.85817	0.000114237	0.00314887	194244	198850	225697	246411
ENSG00000130589	HELZ2	129.159	-0.786195	0.203831	-3.8571	0.00011474	0.0031524	164.624	162.214	101.688	88.1078
ENSG00000162521	RBBP4	1686.36	0.244756	0.0634609	3.8568	0.000114882	0.0031524	1560.05	1526.66	1868.79	1789.93
ENSG00000055483	USP36	776.06	0.330822	0.0858392	3.85397	0.000116216	0.00318186	675.925	699.165	864.352	864.797
ENSG00000165527	ARF6	486.77	0.408242	0.106063	3.84905	0.000118579	0.00323172	409.622	427.096	564.475	545.885
ENSG00000197785	ATAD3A	629.456	0.36274	0.0942534	3.84856	0.000118815	0.00323172	551.005	550.297	722.196	694.328
ENSG00000083168	KAT6A	579.672	0.376503	0.0978305	3.84853	0.000118831	0.00323172	501.618	507.177	668.239	641.655
ENSG00000197451	HNRNPAB	1531.2	0.253101	0.0658269	3.84495	0.000120578	0.00327196	1360.57	1434.26	1666.45	1663.51
ENSG00000105376	ICAM5	1126.45	-0.282904	0.0736338	-3.84205	0.000122013	0.00330356	1254.04	1218.66	1030.37	1002.71
ENSG00000175164	ABO	751.786	0.344599	0.0897752	3.83847	0.000123802	0.00334458	697.229	627.298	832.185	850.432
ENSG00000100028	SNRPD3	292.486	0.517102	0.134771	3.8369	0.000124598	0.00335863	245.967	235.108	351.759	337.108
ENSG00000033627	ATP6V0A1	1381.31	0.26233	0.0684041	3.83501	0.000125559	0.0033771	1281.16	1230.98	1481.75	1531.35
ENSG00000084764	MAPRE3	375.624	-0.459183	0.11987	-3.83068	0.000127787	0.00342596	421.243	448.656	317.517	315.081
ENSG00000196693	ZNF33B	273.466	0.54099	0.141236	3.8304	0.000127937	0.00342596	216.916	228.948	306.103	341.897
ENSG00000198431	TXNRD1	997.732	0.301434	0.0788151	3.82457	0.000130999	0.00349311	858.948	929.14	1108.2	1094.64
ENSG00000244879	GABPB1-AS1	1309.93	-0.286365	0.0748849	-3.82407	0.000131266	0.00349311	1526.16	1352.13	1190.17	1171.26
ENSG00000070182	SPTB	1402.96	0.25727	0.0672888	3.82338	0.000131636	0.00349311	1274.38	1282.32	1505.61	1549.55
ENSG00000160214	RRP1	680.108	0.348453	0.0911472	3.82296	0.000131857	0.00349311	607.171	589.311	774.078	749.874
ENSG00000116691	MIIP	470.77	-0.411672	0.107685	-3.82293	0.000131875	0.00349311	542.29	532.844	393.265	414.681
ENSG00000149532	CPSF7	1066.84	0.30174	0.0790189	3.81858	0.000134223	0.00354762	992.583	918.873	1131.02	1224.89
ENSG00000260032	NORAD	1041.82	0.289344	0.0757978	3.81731	0.000134916	0.00355822	922.861	952.753	1142.44	1149.23
ENSG00000108424	KPNB1	3664.37	0.18452	0.0484141	3.81128	0.000138252	0.00363834	3401.9	3458.86	3917.08	3879.62
ENSG00000049618	ARID1B	620.912	0.365426	0.0959053	3.81028	0.000138807	0.00364511	564.562	520.524	700.405	698.159
ENSG00000149136	SSRP1	1784.66	0.233669	0.0614256	3.8041	0.000142323	0.0037294	1661.73	1619.06	1917.55	1940.29
ENSG00000135316	SYNCRIP	668.513	0.351406	0.0924089	3.80273	0.000143109	0.00374199	570.372	604.711	760.588	738.382
ENSG00000150093	ITGB1	1382.42	-0.261763	0.0688603	-3.80136	0.000143901	0.00375466	1464.18	1551.3	1246.2	1267.99
ENSG00000151276	MAGI1	142.621	-0.749389	0.197364	-3.79699	0.000146463	0.00381334	185.928	171.455	118.291	94.8117
ENSG00000108349	CASC3	687.072	0.342756	0.0903211	3.79486	0.000147728	0.00383811	611.044	600.604	764.739	771.901
ENSG00000235437	LINC01278	722.389	-0.339217	0.0895438	-3.78829	0.000151691	0.00393269	826.992	786.432	652.674	623.459
ENSG00000110697	PITPNM1	332.498	-0.4932	0.130341	-3.78392	0.000154377	0.00398508	397.033	380.896	254.221	297.843
ENSG00000251562	MALAT1	79974.4	-0.218731	0.0578098	-3.78363	0.000154558	0.00398508	88165.6	83883.4	77763.7	70085
ENSG00000169992	NLGN2	206.042	-0.604892	0.15988	-3.78342	0.000154691	0.00398508	252.746	244.348	168.097	158.977
ENSG00000105671	DDX49	500.139	0.403354	0.106637	3.78251	0.000155254	0.00398679	451.262	409.643	584.19	555.462
ENSG00000182944	EWSR1	2387.49	0.209551	0.0554035	3.78226	0.00015541	0.00398679	2241.79	2186.82	2555.7	2565.66
ENSG00000171793	CTPS1	755.692	0.331844	0.0881154	3.76602	0.000165869	0.00424323	647.842	690.951	824.922	859.051
ENSG00000109861	CTSC	3655.98	-0.201776	0.0535829	-3.76567	0.000166101	0.00424323	3745.67	4077.95	3365.06	3435.25
ENSG00000066654	THUMPD1	693.443	0.339899	0.0903466	3.76216	0.000168452	0.00429429	625.57	598.551	772.002	777.647
ENSG00000111321	LTBR	601.366	0.371438	0.0988142	3.75895	0.000170625	0.00434063	503.555	545.164	704.556	652.189
ENSG00000068078	FGFR3	117.379	-0.797741	0.212322	-3.75722	0.000171813	0.00436178	149.13	148.868	88.1992	83.3194
ENSG00000256235	SMIM3	149.231	-1.28834	0.343313	-3.75267	0.00017496	0.00443243	175.276	248.455	72.6346	100.558
ENSG00000048707	VPS13D	1261.68	-0.279599	0.0745826	-3.74885	0.000177648	0.00449122	1398.33	1369.58	1074.99	1203.82
ENSG00000008196	TFAP2B	344.492	-0.468564	0.125107	-3.7453	0.000180175	0.0045457	411.559	388.083	296.764	281.562
ENSG00000055130	CUL1	795.241	0.318514	0.0851005	3.74279	0.000181986	0.00458193	697.229	718.672	870.578	894.486
ENSG00000166900	STX3	759.669	0.343786	0.0918939	3.74112	0.000183202	0.00460305	715.628	623.191	832.185	867.671
ENSG00000198729	PPP1R14C	182.238	-0.634544	0.169878	-3.7353	0.000187492	0.00470116	222.726	220.735	138.006	147.485
ENSG00000123689	G0S2	43.5222	-1.35852	0.363761	-3.73466	0.000187972	0.00470353	69.7229	55.4404	25.9409	22.9847
ENSG00000197903	H2BC12	609.366	0.358342	0.0959677	3.73399	0.000188474	0.00470645	535.511	532.844	666.163	702.947
ENSG00000133636	NTS	375.048	-0.444813	0.119193	-3.73187	0.00019006	0.00473639	437.705	427.096	316.479	318.912
ENSG00000215559	ANKRD20A11P	91.2186	-0.90977	0.243908	-3.72997	0.000191503	0.00476261	122.984	114.987	68.4841	58.4193
ENSG00000095397	WHRN	444.157	-0.41848	0.112376	-3.72391	0.00019616	0.00486507	532.606	483.563	373.55	386.908
ENSG00000139269	INHBE	241.106	-0.554768	0.148988	-3.72358	0.000196419	0.00486507	273.082	300.815	196.114	194.412
ENSG00000079785	DDX1	1695.51	0.248399	0.0668009	3.71849	0.000200418	0.00495405	1511.63	1589.29	1761.91	1919.22
ENSG00000130826	DKC1	1721.59	0.23177	0.06242	3.71307	0.000204761	0.00505118	1581.35	1586.21	1828.32	1890.49
ENSG00000167491	GATAD2A	1738.33	0.243022	0.0654871	3.71099	0.000206453	0.00508265	1539.71	1644.73	1943.5	1825.36
ENSG00000135596	MICAL1	156.644	-0.67917	0.183127	-3.70874	0.000208296	0.00511771	191.738	194.041	117.253	123.542
ENSG00000123552	USP45	220.955	-0.572306	0.154431	-3.7059	0.000210639	0.00516488	258.556	270.015	173.285	181.962
ENSG00000242125	SNHG3	2177.1	0.219098	0.0592035	3.70076	0.000214959	0.00526025	1970.64	2053.35	2403.17	2281.23
ENSG00000083312	TNPO1	1553.17	0.250281	0.0676819	3.69791	0.000217384	0.00530896	1368.31	1470.2	1643.62	1730.55
ENSG00000130202	NECTIN2	839.294	-0.311053	0.0841717	-3.69546	0.000219489	0.00534965	903.493	955.833	733.61	764.24
ENSG00000145113	MUC4	41.0835	-2.19213	0.59329	-3.69487	0.00022	0.00535144	77.4699	57.4937	8.3011	21.0693
ENSG00000117450	PRDX1	1590.72	0.236711	0.0640818	3.69389	0.000220851	0.00536146	1448.69	1472.25	1740.12	1701.82
ENSG00000171298	GAA	246.009	-0.541006	0.146519	-3.6924	0.000222148	0.00538223	291.481	291.575	207.528	193.454
ENSG00000196295	GARS1-DT	326.277	-0.48734	0.132021	-3.69137	0.000223048	0.00539334	386.381	375.763	247.995	294.97
ENSG00000105676	ARMC6	414.606	0.440301	0.119308	3.69047	0.000223843	0.00540187	337.963	365.496	511.555	443.412
ENSG00000105559	PLEKHA4	262.542	-0.522306	0.141791	-3.68364	0.000229928	0.00553776	304.069	315.189	210.64	220.27
ENSG00000182158	CREB3L2	702	-0.330402	0.0897354	-3.68196	0.000231448	0.0055634	796.004	767.952	621.545	622.501
ENSG00000143797	MBOAT2	850.959	-0.303123	0.0824279	-3.67743	0.000235598	0.00565205	952.88	927.086	760.588	763.282
ENSG00000160469	BRSK1	124.495	-0.756336	0.205753	-3.67595	0.000236969	0.00566278	158.813	154.001	91.3121	93.854
ENSG00000172292	CERS6	369.009	0.46542	0.126612	3.67594	0.000236973	0.00566278	322.469	297.735	393.265	462.566
ENSG00000152952	PLOD2	680.269	-0.338306	0.092092	-3.67356	0.000239191	0.0057046	733.059	786.432	604.943	596.643
ENSG00000136404	TM6SF1	129.194	-0.748072	0.203768	-3.67119	0.000241425	0.00574666	158.813	165.294	89.2368	103.431
ENSG00000166949	SMAD3	630.087	-0.351266	0.0957244	-3.66955	0.000242975	0.00577232	688.514	724.832	533.346	573.659
ENSG00000161203	AP2M1	1628.13	-0.234271	0.0639737	-3.66199	0.00025026	0.00593383	1728.55	1791.55	1511.84	1480.59
ENSG00000196660	SLC30A10	240.429	0.551232	0.150565	3.66109	0.000251146	0.00594331	205.295	184.801	271.861	299.758
ENSG00000134109	EDEM1	998.851	-0.285921	0.0781122	-3.6604	0.000251826	0.00594788	1067.15	1128.31	888.218	911.724
ENSG00000101751	POLI	240.153	-0.540116	0.147629	-3.6586	0.000253598	0.00597816	282.765	286.442	195.076	196.327
ENSG00000166710	B2M	1588.84	-0.241089	0.0659312	-3.65667	0.000255514	0.00601172	1664.64	1778.2	1469.29	1443.24
ENSG00000167962	ZNF598	806.433	0.310908	0.0850459	3.65577	0.000256411	0.00602123	734.028	705.325	911.046	875.332
ENSG00000158406	H4C8	179.824	0.632008	0.173009	3.65303	0.000259159	0.00607408	143.319	138.601	232.431	204.946
ENSG00000092010	PSME1	194.308	-0.600148	0.164352	-3.65161	0.000260605	0.00609625	238.22	229.975	157.721	151.316
ENSG00000120992	LYPLA1	1315.4	-0.269487	0.0738582	-3.6487	0.000263566	0.0061426	1378.96	1497.92	1144.51	1240.21
ENSG00000128050	PAICS	2299.05	0.207764	0.0569424	3.64868	0.000263592	0.0061426	2146.89	2121.11	2410.43	2517.78
ENSG00000124920	MYRF	128.634	-0.746227	0.204655	-3.64627	0.000266072	0.00618857	172.371	149.894	96.5003	95.7694
ENSG00000184500	PROS1	445.865	-0.406137	0.111448	-3.64418	0.00026825	0.00622738	497.744	518.47	399.49	367.754
ENSG00000130204	TOMM40	772.073	0.318038	0.087291	3.64342	0.000269034	0.00623374	665.273	709.432	873.691	839.897
ENSG00000105447	GRWD1	443.595	0.406995	0.111746	3.64214	0.000270385	0.00625316	377.666	385.003	527.12	484.593
ENSG00000163072	NOSTRIN	1249.89	0.262474	0.0721397	3.63841	0.000274324	0.00632122	1114.6	1159.11	1320.91	1404.94
ENSG00000131791	PRKAB2	426.96	-0.414948	0.114047	-3.63838	0.000274363	0.00632122	498.713	477.403	348.646	383.078
ENSG00000198168	SVIP	347.982	-0.46287	0.127296	-3.63617	0.000276721	0.00636355	407.686	399.376	269.786	315.081
ENSG00000094631	HDAC6	534.113	-0.369572	0.101691	-3.63427	0.000278772	0.00639867	600.392	603.684	479.389	452.989
ENSG00000112118	MCM3	1262.91	0.257479	0.0708716	3.63304	0.000280105	0.00641718	1180.45	1120.1	1387.32	1363.76
ENSG00000118058	KMT2A	2427.66	0.208611	0.0574784	3.62938	0.000284103	0.0064966	2330.88	2173.47	2588.91	2617.38
ENSG00000196547	MAN2A2	1401.99	0.246465	0.0679295	3.62825	0.000285345	0.0065128	1305.37	1259.73	1495.24	1547.63
ENSG00000140632	GLYR1	644.958	0.345418	0.095262	3.62598	0.000287873	0.00655823	542.29	594.444	706.631	736.467
ENSG00000101191	DIDO1	962.753	0.29007	0.0800429	3.62393	0.000290156	0.00659795	901.556	830.579	1062.54	1056.34
ENSG00000142102	PGGHG	353.188	-0.446624	0.123323	-3.62159	0.0002928	0.00663772	418.338	396.296	305.065	293.054
ENSG00000196914	ARHGEF12	2746.25	-0.195474	0.0539771	-3.62142	0.000292993	0.00663772	2989.37	2874.69	2525.61	2595.35
ENSG00000181472	ZBTB2	183.555	0.616791	0.170417	3.6193	0.000295405	0.00667998	147.193	142.708	210.64	233.677
ENSG00000167258	CDK12	738.818	0.31864	0.0880864	3.61735	0.000297631	0.00671788	663.336	651.938	801.056	838.94
ENSG00000279164	ENSG00000279164	43.5462	-1.35943	0.375926	-3.61622	0.000298935	0.00673486	48.4187	77.0005	23.8657	24.9
ENSG00000162512	SDC3	275.812	-0.508938	0.140835	-3.61373	0.000301829	0.00678753	336.994	311.082	214.791	240.381
ENSG00000131015	ULBP2	39.4621	-1.37615	0.380945	-3.61247	0.000303294	0.00680795	51.3238	62.6271	22.828	21.0693
ENSG00000095002	MSH2	1214.84	0.258475	0.0715676	3.61161	0.000304299	0.00681797	1100.07	1112.91	1296.01	1350.35
ENSG00000160075	SSU72	1520.32	0.236004	0.0653749	3.61	0.000306192	0.00684781	1417.7	1374.72	1630.13	1658.73
ENSG00000138623	SEMA7A	133.862	-0.722101	0.200635	-3.59908	0.000319339	0.00712228	155.908	177.615	97.5379	104.389
ENSG00000113575	PPP2CA	1037.55	0.277534	0.0771176	3.59885	0.000319631	0.00712228	915.114	960.967	1163.19	1110.92
ENSG00000004455	AK2	2154.17	0.208306	0.0578947	3.59801	0.000320658	0.00713216	1983.23	2014.33	2351.29	2267.82
ENSG00000170606	HSPA4	3013.91	0.18733	0.052113	3.59468	0.000324786	0.00720325	2760.83	2876.74	3202.15	3215.94
ENSG00000108064	TFAM	706.426	0.323827	0.09009	3.59449	0.000325034	0.00720325	646.874	607.791	788.605	782.436
ENSG00000214049	UCA1	286.521	-0.497276	0.138545	-3.58928	0.00033159	0.00733522	313.753	357.282	236.581	238.466
ENSG00000118217	ATF6	1661.71	-0.228967	0.0639418	-3.58086	0.000342459	0.00754881	1811.83	1774.09	1567.87	1493.04
ENSG00000142409	ZNF787	439.175	0.399254	0.111497	3.58085	0.000342481	0.00754881	380.571	376.789	515.706	483.635
ENSG00000167716	WDR81	250.407	0.518171	0.144811	3.57827	0.000345875	0.00760988	201.422	210.468	295.727	294.012
ENSG00000175606	TMEM70	255.151	-0.51787	0.144904	-3.5739	0.00035171	0.00772433	297.291	303.895	198.189	221.227
ENSG00000203879	GDI1	1180.84	-0.257169	0.0720078	-3.57141	0.000355062	0.00778396	1303.43	1267.94	1082.26	1069.74
ENSG00000150991	UBC	2280.71	0.20306	0.0568725	3.57045	0.000356375	0.00779873	2151.73	2089.28	2405.24	2476.6
ENSG00000100889	PCK2	764.571	-0.310746	0.0870794	-3.56854	0.000358973	0.00784153	826.023	867.539	671.352	693.37
ENSG00000167747	C19orf48	645.025	0.336851	0.0944188	3.56763	0.000360231	0.00785496	578.119	561.591	746.061	694.328
ENSG00000178409	BEND3	118.529	0.768042	0.215314	3.56708	0.000360979	0.00785671	91.0272	84.1872	162.909	135.993
ENSG00000132341	RAN	1729.31	0.242408	0.0679656	3.56663	0.000361598	0.00785671	1509.7	1659.1	1939.34	1809.08
ENSG00000124789	NUP153	1366.77	0.26014	0.0730366	3.56178	0.000368346	0.00798911	1267.6	1220.72	1409.11	1569.66
ENSG00000157350	ST3GAL2	887.841	0.29987	0.0842364	3.55987	0.000371043	0.00803334	804.719	786.432	1029.34	930.878
ENSG00000112874	NUDT12	159.647	-0.681092	0.191362	-3.55918	0.000372013	0.0080401	179.149	214.575	107.914	136.95
ENSG00000196187	TMEM63A	502.322	-0.372183	0.10484	-3.55001	0.000385222	0.00830106	582.961	550.297	444.109	431.92
ENSG00000170004	CHD3	767.278	0.306651	0.0863842	3.54985	0.000385448	0.00830106	673.988	698.138	857.089	839.897
ENSG00000096401	CDC5L	734.902	0.318743	0.0900101	3.54119	0.00039832	0.00856318	684.641	623.191	806.244	825.532
ENSG00000245164	LINC00861	169.305	0.630743	0.178223	3.53908	0.000401529	0.008617	138.478	127.308	194.038	217.396
ENSG00000103479	RBL2	531.676	-0.367165	0.10378	-3.53792	0.000403285	0.0086395	612.012	586.231	440.996	487.466
ENSG00000105810	CDK6	1851.12	0.223348	0.0631901	3.53454	0.000408486	0.00873559	1769.22	1646.78	1960.1	2028.4
ENSG00000148229	POLE3	635.706	0.33225	0.0941674	3.52829	0.000418256	0.00892889	571.341	554.404	692.104	724.974
ENSG00000213420	GPC2	29.943	-1.57866	0.447539	-3.52741	0.000419641	0.00893325	46.482	43.1203	18.6775	11.4923
ENSG00000162613	FUBP1	1793.52	0.222448	0.0630657	3.52724	0.000419923	0.00893325	1606.53	1705.31	1899.91	1962.31
ENSG00000150753	CCT5	3502.89	0.179002	0.0508039	3.52339	0.000426058	0.009048	3240.18	3332.58	3634.84	3803.96
ENSG00000169855	ROBO1	291.903	-0.488556	0.138766	-3.52071	0.000430387	0.00912405	333.121	349.069	222.054	263.366
ENSG00000180921	FAM83H	951.373	0.280131	0.0796209	3.51831	0.000434311	0.00919128	859.916	858.299	1074.99	1012.28
ENSG00000124762	CDKN1A	53.9197	-1.13114	0.321624	-3.51696	0.000436514	0.00920823	81.3434	66.7338	32.1668	35.4347
ENSG00000266976	ENSG00000266976	5889.67	0.158705	0.0451279	3.51679	0.000436803	0.00920823	5639.81	5492.7	6079.52	6346.64
ENSG00000074800	ENO1	8113.06	0.151927	0.0432048	3.51644	0.000437374	0.00920823	7491.34	7881.77	8596.83	8482.29
ENSG00000125970	RALY	839.091	0.296377	0.0844094	3.51119	0.00044611	0.00937598	736.933	770.005	896.519	952.905
ENSG00000159640	ACE	58.0256	-1.07413	0.306001	-3.51021	0.000447746	0.00939027	81.3434	75.9739	38.3926	36.3924
ENSG00000166913	YWHAB	1558.04	0.237619	0.067702	3.50978	0.000448474	0.00939027	1371.22	1489.7	1655.03	1716.19
ENSG00000117724	CENPF	2377.69	0.213994	0.0609771	3.50941	0.000449097	0.00939027	2219.51	2184.76	2424.96	2681.54
ENSG00000130270	ATP8B3	100.7	-0.812128	0.231596	-3.50666	0.000453772	0.0094718	136.541	120.121	69.5217	76.6155
ENSG00000142227	EMP3	346.245	0.457731	0.130658	3.50328	0.000459565	0.00955379	289.544	293.629	437.883	363.924
ENSG00000130560	UBAC1	3276.6	-0.176161	0.0502878	-3.50305	0.000459967	0.00955379	3485.18	3467.08	3120.18	3033.97
ENSG00000184564	SLITRK6	187.951	0.601076	0.171589	3.503	0.000460046	0.00955379	159.782	138.601	241.77	211.65
ENSG00000120438	TCP1	2106.74	0.201497	0.057564	3.5004	0.000464558	0.00962513	1960.96	1958.89	2240.26	2266.86
ENSG00000134490	TMEM241	272.581	-0.485973	0.13885	-3.49997	0.000465303	0.00962513	312.785	323.402	226.205	227.931
ENSG00000261770	ENSG00000261770	144.618	0.673673	0.192504	3.49953	0.000466078	0.00962513	120.078	102.667	179.511	176.216
ENSG00000122863	CHST3	58.0256	1.09569	0.313126	3.49921	0.000466635	0.00962513	32.9247	41.0669	88.1992	69.9116
ENSG00000131374	TBC1D5	496.457	-0.367095	0.104985	-3.49664	0.000471163	0.00970213	572.309	546.19	430.62	436.708
ENSG00000143970	ASXL2	905.726	0.297908	0.0852378	3.49503	0.000474017	0.00974447	830.865	794.645	940.1	1057.29
ENSG00000123612	ACVR1C	37.2758	-1.36434	0.3908	-3.49115	0.000480939	0.00987017	57.1341	50.307	18.6775	22.9847
ENSG00000186472	PCLO	387.638	-0.438263	0.125563	-3.49039	0.000482323	0.00987193	473.535	418.883	300.915	357.22
ENSG00000132780	NASP	3083.67	0.177269	0.0507937	3.48998	0.00048306	0.00987193	2906.09	2882.9	3255.07	3290.64
ENSG00000130764	LRRC47	716.368	0.31001	0.0888403	3.48952	0.000483888	0.00987193	648.811	630.378	800.019	786.267
ENSG00000125484	GTF3C4	680.384	0.329285	0.0943742	3.48914	0.000484579	0.00987193	589.74	617.031	717.008	797.759
ENSG00000151348	EXT2	470.494	-0.373767	0.107131	-3.48887	0.000485068	0.00987193	536.479	525.657	410.904	408.935
ENSG00000186812	ZNF397	649.429	-0.32763	0.0939589	-3.48695	0.000488571	0.00992669	724.344	721.752	553.061	598.559
ENSG00000069011	PITX1	675.63	0.324909	0.0932369	3.48477	0.000492569	0.0099913	578.119	622.164	728.422	773.817
ENSG00000183527	PSMG1	728.585	0.315638	0.090663	3.48145	0.00049871	0.0100991	626.538	672.471	779.266	836.067
ENSG00000112182	BACH2	187.854	0.584514	0.167962	3.48004	0.000501344	0.0101356	157.845	142.708	221.017	229.847
ENSG00000130396	AFDN	2394.72	-0.193977	0.0557925	-3.47676	0.00050752	0.0102281	2586.53	2524.59	2201.87	2265.9
ENSG00000167986	DDB1	2699.34	0.187289	0.0538696	3.47672	0.000507593	0.0102281	2472.26	2576.95	2872.18	2875.95
ENSG00000128228	SDF2L1	676.846	-0.330482	0.0951077	-3.47482	0.0005112	0.0102838	721.439	786.432	627.771	571.743
ENSG00000132382	MYBBP1A	1126.53	0.256566	0.0738854	3.47249	0.000515653	0.0103563	1008.08	1045.15	1246.2	1206.69
ENSG00000168827	GFM1	387.517	0.415433	0.119688	3.47097	0.000518577	0.010383	338.931	325.456	420.243	465.439
ENSG00000151690	MFSD6	418.842	-0.395008	0.113805	-3.47092	0.000518684	0.010383	483.219	468.163	372.512	351.474
ENSG00000064666	CNN2	633.523	-0.32808	0.0945672	-3.46928	0.000521852	0.0104294	695.293	715.592	544.76	578.447
ENSG00000158856	DMTN	133.482	-0.699753	0.201745	-3.46851	0.000523355	0.0104423	176.244	154.001	107.914	95.7694
ENSG00000003137	CYP26B1	58.1273	-1.12174	0.323598	-3.46645	0.00052738	0.0105054	67.7862	91.374	44.6184	28.7308
ENSG00000136891	TEX10	579.352	0.355074	0.102446	3.46597	0.000528324	0.0105071	476.44	541.057	625.695	674.216
ENSG00000198586	TLK1	624.665	0.332112	0.095835	3.46546	0.000529327	0.0105099	575.214	530.79	685.878	706.778
ENSG00000102897	LYRM1	234.671	-0.528235	0.152451	-3.46495	0.000530322	0.0105126	279.86	274.122	207.528	177.173
ENSG00000101558	VAPA	1710.82	0.238031	0.0687364	3.46296	0.000534276	0.0105738	1475.8	1665.26	1824.17	1878.04
ENSG00000053372	MRTO4	545.717	0.350861	0.101404	3.46004	0.000540102	0.0106718	463.851	495.883	598.717	624.416
ENSG00000168297	PXK	246.317	-0.507791	0.147174	-3.45028	0.000560011	0.0110473	298.259	280.282	195.076	211.65
ENSG00000166025	AMOTL1	5029.08	-0.161854	0.0469478	-3.44752	0.000565755	0.0111426	5456.79	5164.17	4758.61	4736.75
ENSG00000169429	CXCL8	106.001	-0.773729	0.22459	-3.44507	0.000570907	0.011226	125.889	141.681	78.8605	77.5732
ENSG00000204178	MACO1	580.756	0.33569	0.0974885	3.44337	0.000574503	0.0112785	504.523	522.577	648.523	647.401
ENSG00000180530	NRIP1	381.892	0.412152	0.119807	3.44014	0.000581406	0.0113957	331.184	324.429	416.093	455.862
ENSG00000129757	CDKN1C	154.921	-0.673351	0.195761	-3.43966	0.00058244	0.0113977	199.485	181.721	99.6132	138.866
ENSG00000009954	BAZ1B	1855.56	0.222287	0.0646908	3.43614	0.000590067	0.0115285	1731.45	1695.04	1905.1	2090.65
ENSG00000001617	SEMA3F	20.9832	-1.87367	0.545391	-3.43546	0.000591543	0.0115389	30.988	34.9069	10.3764	7.66155
ENSG00000165905	LARGE2	211.948	-0.547595	0.159943	-3.42369	0.00061776	0.0120311	255.651	247.428	185.737	158.977
ENSG00000197622	CDC42SE1	1212.2	-0.243275	0.0711041	-3.42139	0.000623012	0.012114	1308.27	1320.3	1097.82	1122.42
ENSG00000130529	TRPM4	122.105	-0.709162	0.207331	-3.42043	0.000625221	0.0121376	151.066	151.948	94.425	90.9809
ENSG00000177889	UBE2N	656.946	0.317493	0.09285	3.41942	0.000627551	0.0121635	583.93	586.231	708.706	748.917
ENSG00000007516	BAIAP3	36.9136	-1.34042	0.392108	-3.4185	0.000629662	0.0121767	48.4187	57.4937	19.7151	22.027
ENSG00000140795	MYLK3	501.946	-0.360365	0.105434	-3.41793	0.000630983	0.0121767	581.024	547.217	452.41	427.131
ENSG00000162851	TFB2M	278.061	0.470309	0.137604	3.41783	0.000631221	0.0121767	235.315	231.002	316.479	329.447
ENSG00000079999	KEAP1	630.125	0.334707	0.0979565	3.4169	0.000633393	0.0121855	522.922	592.391	686.916	718.27
ENSG00000149182	ARFGAP2	489.158	0.360763	0.105586	3.41678	0.000633674	0.0121855	418.338	438.39	553.061	546.843
ENSG00000056097	ZFR	1186.23	0.255165	0.0747812	3.41215	0.000644533	0.0123652	1080.71	1083.14	1231.68	1349.39
ENSG00000117395	EBNA1BP2	855.904	0.281097	0.0823865	3.41193	0.000645045	0.0123652	758.237	787.459	943.213	934.709
ENSG00000064687	ABCA7	239.753	-0.505484	0.148297	-3.40859	0.000652985	0.0124714	290.512	272.069	198.189	198.243
ENSG00000111271	ACAD10	309.708	-0.445484	0.130701	-3.40844	0.000653362	0.0124714	361.204	353.176	256.296	268.154
ENSG00000187244	BCAM	65.3938	-0.986328	0.289389	-3.40832	0.000653647	0.0124714	79.4067	94.454	44.6184	43.0962
ENSG00000102287	GABRE	502.689	0.362997	0.106591	3.40552	0.000660373	0.0125801	423.179	456.87	542.684	588.024
ENSG00000171561	OR2AT4	53.6554	1.11319	0.327334	3.40079	0.00067191	0.012734	30.0196	37.9869	63.2959	83.3194
ENSG00000134294	SLC38A2	1538.56	0.225104	0.0661948	3.40063	0.0006723	0.012734	1375.09	1463.01	1648.81	1667.34
ENSG00000148840	PPRC1	599.852	0.326114	0.0959031	3.40045	0.000672748	0.012734	526.796	537.977	666.163	668.47
ENSG00000121104	FAM117A	436.028	0.396233	0.116528	3.40034	0.000673029	0.012734	401.875	351.122	471.087	520.028
ENSG00000105048	TNNT1	337.854	-0.437614	0.128707	-3.40008	0.000673666	0.012734	375.729	401.429	306.103	268.154
ENSG00000164543	STK17A	283.819	0.490289	0.144262	3.39859	0.000677334	0.0127835	262.429	209.441	319.592	343.812
ENSG00000143368	SF3B4	393.603	0.404847	0.119159	3.39754	0.000679938	0.0128128	319.563	358.309	436.845	459.693
ENSG00000069424	KCNAB2	124.02	-0.698606	0.205704	-3.39618	0.000683338	0.0128531	153.003	154.001	92.3497	96.7271
ENSG00000152518	ZFP36L2	454.912	0.374002	0.110139	3.39573	0.000684454	0.0128531	411.559	380.896	504.292	522.901
ENSG00000197056	ZMYM1	327.337	-0.436855	0.12866	-3.39542	0.000685232	0.0128531	389.286	363.442	288.463	268.154
ENSG00000135966	TGFBRAP1	435.492	0.380336	0.112077	3.39353	0.000689974	0.0129222	389.286	367.549	480.426	504.705
ENSG00000167107	ACSF2	72.6727	-0.920164	0.271402	-3.3904	0.000697895	0.0130505	97.8058	92.4006	48.769	51.7155
ENSG00000060656	PTPRU	57.8846	-1.04797	0.30922	-3.38909	0.000701261	0.0130934	84.2486	71.8672	34.242	41.1808
ENSG00000129353	SLC44A2	613.39	-0.320845	0.0948926	-3.38114	0.000721855	0.0134574	678.83	683.765	548.91	542.055
ENSG00000080031	PTPRH	139.391	-0.657768	0.194624	-3.37969	0.000725674	0.0135079	163.655	177.615	109.99	106.304
ENSG00000120800	UTP20	397.744	0.40928	0.121137	3.37865	0.000728435	0.0135387	365.077	318.269	431.657	475.974
ENSG00000115875	SRSF7	1513.7	0.220618	0.0653364	3.37664	0.000733764	0.013617	1408.98	1387.04	1649.84	1608.93
ENSG00000257924	LINC02416	24.2834	-1.7581	0.521028	-3.3743	0.000740048	0.0137128	36.7982	37.9869	16.6022	5.74616
ENSG00000171617	ENC1	114.832	0.722298	0.214138	3.37305	0.000743401	0.0137541	89.0904	84.1872	145.269	140.781
ENSG00000247809	NR2F2-AS1	155.96	0.616817	0.182926	3.37195	0.000746393	0.0137885	122.015	124.228	189.888	187.708
ENSG00000136603	SKIL	158.387	-0.621814	0.184482	-3.37059	0.000750067	0.0138355	203.359	180.695	118.291	131.204
ENSG00000047410	TPR	3171.25	0.177237	0.0526244	3.36797	0.000757243	0.0139468	2955.48	2998.91	3268.56	3462.06
ENSG00000106366	SERPINE1	71.4949	0.944126	0.280759	3.36276	0.00077168	0.0141912	48.4187	49.2803	106.877	81.404
ENSG00000112137	PHACTR1	72.1419	0.921553	0.274152	3.36146	0.000775302	0.0142302	47.4503	52.3604	88.1992	100.558
ENSG00000130714	POMT1	344.554	-0.426891	0.127007	-3.36117	0.000776127	0.0142302	418.338	371.656	300.915	287.308
ENSG00000103249	CLCN7	864.03	0.27667	0.0823309	3.36046	0.000778115	0.0142452	800.845	761.792	946.325	947.159
ENSG00000113141	IK	886.289	0.274355	0.0817187	3.35731	0.000787044	0.0143871	797.94	806.966	944.25	996.002
ENSG00000158555	GDPD5	61.376	-0.998795	0.297597	-3.3562	0.000790215	0.0144235	80.3751	83.1606	44.6184	37.3501
ENSG00000117360	PRPF3	552.451	0.334402	0.0997602	3.35206	0.000802139	0.0146193	492.902	484.59	605.98	626.332
ENSG00000135473	PAN2	564.046	-0.333251	0.0994933	-3.34948	0.000809631	0.0147338	645.906	611.898	490.803	507.578
ENSG00000196262	PPIA	1041.69	0.256484	0.0766094	3.34795	0.000814116	0.0147934	956.754	941.46	1165.27	1103.26
ENSG00000082898	XPO1	2793.03	0.176308	0.0526781	3.3469	0.000817217	0.0148277	2622.36	2623.15	2926.14	3000.45
ENSG00000006459	KDM7A	597.386	-0.322889	0.0965146	-3.3455	0.000821355	0.0148807	661.4	666.311	543.722	518.112
ENSG00000115425	PECR	58.815	-1.02409	0.306426	-3.34203	0.000831684	0.0150455	72.6281	85.2139	35.2797	42.1385
ENSG00000026950	BTN3A1	73.8308	-0.919517	0.275261	-3.34053	0.000836174	0.0150918	95.869	97.534	42.5431	59.377
ENSG00000173638	SLC19A1	399.859	0.411649	0.123244	3.34012	0.00083741	0.0150918	310.848	375.763	474.2	438.624
ENSG00000122965	RBM19	415.282	0.383118	0.114718	3.33964	0.000838856	0.0150918	375.729	344.962	472.125	468.312
ENSG00000134291	TMEM106C	211.032	-0.53002	0.158712	-3.3395	0.000839284	0.0150918	239.188	259.748	167.06	178.131
ENSG00000072195	SPEG	73.9709	-0.924778	0.276952	-3.33913	0.000840422	0.0150918	103.616	90.3473	42.5431	59.377
ENSG00000117305	HMGCL	143.451	-0.648434	0.194355	-3.33633	0.000848914	0.0152219	181.086	169.401	101.688	121.627
ENSG00000167721	TSR1	601.059	0.322459	0.0967323	3.33351	0.000857563	0.0153504	541.321	526.684	686.916	649.316
ENSG00000013375	PGM3	630.984	-0.31864	0.0955964	-3.33318	0.000858599	0.0153504	700.135	700.191	587.303	536.309
ENSG00000198756	COLGALT2	575.59	-0.328707	0.098637	-3.33249	0.000860725	0.015366	622.665	659.125	517.781	502.789
ENSG00000197102	DYNC1H1	3356.15	0.172812	0.0518908	3.3303	0.000867533	0.0154649	3202.41	3108.77	3463.63	3649.77
ENSG00000213024	NUP62	836.969	0.277387	0.0833541	3.32781	0.000875311	0.0155808	761.142	752.552	897.557	936.625
ENSG00000108582	CPD	551.493	-0.332639	0.100007	-3.32617	0.000880495	0.0156503	616.854	612.924	476.276	499.916
ENSG00000184900	SUMO3	530.993	0.339618	0.10218	3.32372	0.000888253	0.0157652	453.199	484.59	591.453	594.728
ENSG00000004399	PLXND1	222.085	-0.518339	0.15605	-3.32161	0.000894982	0.0158616	269.208	253.588	195.076	170.469
ENSG00000144043	TEX261	512.981	0.347905	0.105039	3.31216	0.000925797	0.0163515	429.958	473.297	564.475	584.193
ENSG00000130158	DOCK6	565.563	-0.326169	0.0984831	-3.31193	0.000926542	0.0163515	635.253	623.191	499.104	504.705
ENSG00000205758	CRYZL1	344.797	-0.411244	0.124171	-3.3119	0.000926645	0.0163515	398.97	388.083	301.953	290.181
ENSG00000086061	DNAJA1	1015.59	0.259933	0.0785601	3.30872	0.000937243	0.0165147	885.094	964.047	1106.12	1107.09
ENSG00000168259	DNAJC7	608.912	0.316098	0.0956701	3.30404	0.000953015	0.0167497	529.701	555.43	673.427	677.09
ENSG00000110104	CCDC86	376.722	0.396774	0.120099	3.30373	0.000954062	0.0167497	328.279	322.376	410.904	445.328
ENSG00000258274	ENSG00000258274	64.5239	-0.964126	0.291898	-3.30296	0.000956704	0.0167497	79.4067	91.374	39.4302	47.8847
ENSG00000165795	NDRG2	125.028	-0.705823	0.213721	-3.30255	0.000958091	0.0167497	159.782	149.894	109.99	80.4463
ENSG00000181222	POLR2A	1075.46	0.247143	0.0748379	3.30238	0.000958684	0.0167497	993.552	973.287	1182.91	1152.11
ENSG00000103653	CSK	488.938	0.348778	0.105622	3.30213	0.000959532	0.0167497	430.926	429.15	560.324	535.351
ENSG00000123737	EXOSC9	380.722	0.424259	0.128512	3.30133	0.000962285	0.0167497	289.544	361.389	416.093	455.862
ENSG00000090273	NUDC	1476.61	0.220916	0.066918	3.30129	0.000962404	0.0167497	1336.36	1391.14	1620.79	1558.17
ENSG00000179111	HES7	28.7854	-1.50284	0.455254	-3.30111	0.000963036	0.0167497	36.7982	48.2537	17.6398	12.45
ENSG00000145725	PPIP5K2	1137.09	0.258023	0.0781711	3.30074	0.0009643	0.0167497	1080.71	990.74	1184.98	1291.93
ENSG00000196367	TRRAP	1677.7	0.217293	0.0658657	3.29903	0.000970179	0.0168279	1617.18	1485.6	1782.66	1825.36
ENSG00000177084	POLE	1566.85	0.221876	0.0672872	3.29744	0.00097569	0.0168995	1504.85	1388.06	1660.22	1714.27
ENSG00000153560	UBP1	868.714	0.268668	0.0815362	3.29507	0.000983956	0.0170185	780.51	795.672	951.514	947.159
ENSG00000179715	PCED1B	267.099	-0.46684	0.141742	-3.29358	0.000989204	0.0170851	306.006	314.162	211.678	236.55
ENSG00000168724	DNAJC21	860.523	0.289619	0.0880523	3.28916	0.00100485	0.0173309	802.782	746.392	889.255	1003.66
ENSG00000198824	CHAMP1	318.707	0.434492	0.132126	3.28848	0.00100731	0.0173487	250.809	291.575	370.437	362.008
ENSG00000072062	PRKACA	715.155	-0.294873	0.0896841	-3.28791	0.00100936	0.0173595	765.984	810.046	650.599	633.993
ENSG00000196313	POM121	435.817	0.367462	0.111779	3.28739	0.00101122	0.0173672	381.539	379.869	475.238	506.62
ENSG00000086232	EIF2AK1	1882.56	-0.20017	0.0609282	-3.28533	0.00101861	0.0174493	2015.19	2011.25	1710.03	1793.76
ENSG00000103043	VAC14	364.177	0.397651	0.121041	3.28527	0.00101886	0.0174493	318.595	310.055	405.716	422.343
ENSG00000213694	S1PR3	292.44	0.447629	0.136429	3.28105	0.00103422	0.0176875	233.378	261.802	327.893	346.685
ENSG00000221986	MYBPHL	11.448	-2.72763	0.832215	-3.27755	0.00104711	NA	22.2726	17.4535	4.15055	1.91539
ENSG00000134222	PSRC1	266.813	-0.464298	0.1417	-3.27662	0.00105057	0.0179419	307.943	311.082	211.678	236.55
ENSG00000142207	URB1	1599.94	0.220689	0.0674185	3.27341	0.00106258	0.0181218	1547.46	1407.57	1714.18	1730.55
ENSG00000138031	ADCY3	402.283	-0.384098	0.117354	-3.27298	0.0010642	0.0181241	467.725	443.523	332.044	365.839
ENSG00000106258	CYP3A5	480.422	0.368015	0.11247	3.27212	0.00106744	0.0181539	414.464	425.043	497.028	585.151
ENSG00000125457	MIF4GD	198.158	-0.534746	0.16348	-3.27102	0.00107159	0.0181992	223.694	245.375	159.796	163.766
ENSG00000137776	SLTM	989.113	0.256005	0.0783517	3.26738	0.00108548	0.0184094	911.24	892.179	1045.94	1107.09
ENSG00000204681	GABBR1	360.605	-0.405551	0.124154	-3.26652	0.00108877	0.0184396	424.148	397.323	327.893	293.054
ENSG00000241553	ARPC4	283.586	0.444158	0.136124	3.26289	0.00110281	0.0186516	238.22	242.295	332.044	321.785
ENSG00000188157	AGRN	994.995	-0.253965	0.0778592	-3.26185	0.00110688	0.0186897	1091.36	1072.87	931.799	883.951
ENSG00000005022	SLC25A5	5236.82	0.157625	0.0483286	3.26153	0.00110813	0.0186897	4790.55	5111.81	5616.73	5428.21
ENSG00000132003	ZSWIM4	90.0493	-0.794009	0.243556	-3.26006	0.00111387	0.0187606	112.331	116.014	70.5594	61.2924
ENSG00000071794	HLTF	676.847	-0.314323	0.0964839	-3.25778	0.00112288	0.0188863	726.281	775.139	562.4	643.57
ENSG00000105426	PTPRS	427.532	-0.368859	0.113355	-3.254	0.00113791	0.0191128	498.713	465.083	364.211	382.12
ENSG00000144567	RETREG2	423.647	0.366677	0.11278	3.25125	0.00114897	0.0192721	378.634	361.389	481.464	473.101
ENSG00000138399	FASTKD1	597.106	-0.313073	0.0963079	-3.25075	0.001151	0.0192796	670.115	652.964	539.572	525.774
ENSG00000070540	WIPI1	77.3447	-0.897324	0.276463	-3.24573	0.0011715	0.0195696	85.2169	116.014	61.2206	46.927
ENSG00000163536	SERPINI1	108.514	-0.737685	0.227279	-3.24573	0.00117151	0.0195696	146.224	125.254	71.597	90.9809
ENSG00000083720	OXCT1	281.55	0.468019	0.144228	3.24499	0.00117456	0.0195737	241.125	231.002	360.06	294.012
ENSG00000165240	ATP7A	494.945	-0.353034	0.108797	-3.24489	0.00117497	0.0195737	587.803	522.577	420.243	449.158
ENSG00000125148	MT2A	37.9503	-1.26491	0.389984	-3.24349	0.00118075	0.0196433	60.0392	47.227	18.6775	25.8577
ENSG00000132600	PRMT7	472.619	0.350956	0.108244	3.24227	0.00118581	0.0197006	428.021	402.456	544.76	515.239
ENSG00000104419	NDRG1	80.0762	-0.839659	0.259012	-3.24178	0.00118784	0.0197075	101.679	103.694	62.2583	52.6732
ENSG00000182459	TEX19	76.248	-0.854483	0.263748	-3.23977	0.00119625	0.0198201	97.8058	98.5607	54.9948	53.6309
ENSG00000137073	UBAP2	728.473	0.285783	0.0882624	3.23788	0.00120423	0.0199253	664.305	648.858	788.605	812.124
ENSG00000091490	SEL1L3	497.586	-0.340372	0.105151	-3.23699	0.00120796	0.0199449	545.195	566.724	450.335	428.089
ENSG00000119801	YPEL5	374.224	-0.391245	0.120883	-3.23657	0.00120975	0.0199449	443.515	405.536	328.931	318.912
ENSG00000187231	SESTD1	129.225	-0.652414	0.201584	-3.23644	0.00121032	0.0199449	156.877	159.134	96.5003	104.389
ENSG00000084073	ZMPSTE24	788.923	0.275493	0.0851692	3.23466	0.00121789	0.0200312	707.881	719.698	875.766	852.347
ENSG00000130159	ECSIT	383.402	0.409978	0.126764	3.23419	0.00121989	0.0200312	294.386	364.469	452.41	422.343
ENSG00000128973	CLN6	214.153	0.538086	0.166383	3.23402	0.00122059	0.0200312	170.434	178.641	285.35	222.185
ENSG00000185721	DRG1	385.968	0.382196	0.118193	3.23367	0.00122211	0.0200312	346.678	323.402	439.958	433.835
ENSG00000129946	SHC2	128.766	-0.661749	0.204693	-3.23289	0.00122543	0.0200586	167.529	147.841	105.839	93.854
ENSG00000147548	NSD3	711.842	-0.28718	0.0889282	-3.22934	0.00124075	0.0202758	782.446	782.325	649.561	633.036
ENSG00000275700	AATF	600.701	0.318997	0.0987897	3.22905	0.00124202	0.0202758	549.068	519.497	698.33	635.909
ENSG00000149554	CHEK1	491.775	0.343175	0.106299	3.22841	0.00124482	0.0202945	438.673	428.123	570.701	529.605
ENSG00000172534	HCFC1	2041.23	0.19128	0.0594587	3.21703	0.00129527	0.0210736	1939.65	1872.65	2136.5	2216.1
ENSG00000178921	PFAS	1091.92	0.25336	0.0787602	3.21685	0.00129607	0.0210736	1041.97	949.673	1230.64	1145.4
ENSG00000108509	CAMTA2	488.194	-0.338437	0.105239	-3.21589	0.00130042	0.0211081	543.258	547.217	427.507	434.793
ENSG00000185842	DNAH14	280.774	-0.460964	0.143352	-3.21562	0.00130165	0.0211081	322.469	328.536	210.64	261.45
ENSG00000172757	CFL1	1996.12	0.195151	0.0607256	3.21366	0.00131056	0.0212245	1811.83	1911.67	2090.84	2170.13
ENSG00000130522	JUND	1438.43	0.217766	0.0677954	3.2121	0.00131766	0.0213025	1292.78	1367.53	1566.83	1526.56
ENSG00000073111	MCM2	842.741	0.268595	0.0836263	3.21184	0.00131886	0.0213025	743.711	785.405	934.911	906.936
ENSG00000135097	MSI1	17.2405	-1.96787	0.613039	-3.21002	0.00132725	0.0214095	27.1145	27.7202	9.33874	4.78847
ENSG00000173757	STAT5B	1634.9	-0.204316	0.063674	-3.20879	0.00133296	0.0214733	1719.83	1781.28	1525.33	1513.16
ENSG00000125731	SH2D3A	49.4143	-1.06619	0.332381	-3.20774	0.0013378	0.0215229	63.9127	69.8138	34.242	29.6885
ENSG00000110321	EIF4G2	3761.34	0.155961	0.0486276	3.20726	0.00134004	0.0215306	3562.65	3554.34	3898.4	4029.98
ENSG00000184545	DUSP8	36.5739	-1.26841	0.395642	-3.20595	0.00134616	0.0216004	58.1024	45.1736	23.8657	19.1539
ENSG00000111581	NUP107	793.148	-0.274914	0.0857755	-3.20504	0.00135045	0.0216409	848.296	889.099	703.518	731.678
ENSG00000101000	PROCR	72.5127	-0.871778	0.272126	-3.20358	0.00135729	0.021722	89.0904	98.5607	48.769	53.6309
ENSG00000105612	DNASE2	470.593	-0.342763	0.107016	-3.20292	0.0013604	0.0217433	527.764	524.63	418.168	411.808
ENSG00000154518	ATP5MC3	1360.94	0.229101	0.0716157	3.19903	0.00137889	0.0219865	1211.44	1294.64	1522.21	1415.47
ENSG00000186104	CYP2R1	198.435	-0.522674	0.163388	-3.19896	0.00137922	0.0219865	222.726	245.375	161.871	163.766
ENSG00000115267	IFIH1	79.4758	-0.83084	0.259791	-3.19811	0.00138331	0.0220225	96.8374	106.774	53.9572	60.3347
ENSG00000069702	TGFBR3	1094.62	-0.238658	0.0746406	-3.19742	0.00138662	0.0220225	1181.42	1188.89	980.568	1027.61
ENSG00000069329	VPS35	919.28	0.258647	0.0808937	3.19737	0.00138689	0.0220225	833.77	840.846	969.153	1033.35
ENSG00000198556	ZNF789	331.717	0.409911	0.128289	3.19521	0.00139727	0.0221585	268.24	301.842	375.625	381.162
ENSG00000121152	NCAPH	588.804	0.32255	0.100988	3.19395	0.00140342	0.0222272	511.302	534.897	694.18	614.839
ENSG00000127585	FBXL16	109.645	-0.754992	0.23643	-3.1933	0.00140656	0.022248	117.173	158.108	93.3874	69.9116
ENSG00000102038	SMARCA1	154.88	-0.612205	0.191764	-3.19249	0.00141053	0.0222819	184.959	189.935	104.801	139.823
ENSG00000177169	ULK1	265.399	-0.448906	0.140674	-3.19112	0.00141724	0.022359	308.911	303.895	218.942	229.847
ENSG00000168528	SERINC2	76.365	-0.906376	0.284398	-3.18699	0.00143759	0.0226366	80.3751	119.094	45.6561	60.3347
ENSG00000111087	GLI1	38.4284	-1.24064	0.389336	-3.18655	0.00143978	0.0226366	45.5136	62.6271	19.7151	25.8577
ENSG00000171862	PTEN	401.598	-0.36923	0.115876	-3.18643	0.00144039	0.0226366	441.579	464.057	344.496	356.262
ENSG00000289474	ENSG00000289474	1102.04	0.25575	0.080289	3.18537	0.0014457	0.0226907	971.279	1038.99	1128.95	1268.94
ENSG00000058804	NDC1	1445.6	0.212382	0.0667188	3.18324	0.00145637	0.0228013	1319.89	1359.32	1532.59	1570.62
ENSG00000143321	HDGF	2706.66	0.179034	0.0562432	3.18322	0.00145647	0.0228013	2478.07	2599.54	2958.3	2790.72
ENSG00000143815	LBR	1056.96	0.244138	0.0768059	3.17863	0.0014797	0.0231172	941.26	994.847	1118.57	1173.17
ENSG00000151790	TDO2	44.2906	-1.14713	0.360903	-3.17849	0.00148044	0.0231172	55.1973	66.7338	33.2044	22.027
ENSG00000151835	SACS	761.578	0.28175	0.0887572	3.17439	0.00150153	0.0233999	713.692	661.178	811.433	860.009
ENSG00000105576	TNPO2	935.354	0.251858	0.0793446	3.17422	0.00150238	0.0233999	866.695	840.846	1028.3	1005.58
ENSG00000226479	TMEM185B	389.239	0.371468	0.117083	3.1727	0.00151028	0.0234931	336.026	342.909	432.695	445.328
ENSG00000067064	IDI1	377.422	0.379004	0.119532	3.17074	0.0015205	0.023622	316.658	339.829	421.281	431.92
ENSG00000145703	IQGAP2	690.715	0.291943	0.0921006	3.16983	0.00152526	0.0236596	628.475	613.951	728.422	792.013
ENSG00000148356	LRSAM1	347.732	-0.393164	0.124045	-3.16954	0.0015268	0.0236596	393.16	396.296	311.291	290.181
ENSG00000120306	CYSTM1	248.569	-0.466976	0.147433	-3.16739	0.00153816	0.0237824	271.145	305.949	206.49	210.693
ENSG00000198920	KIAA0753	140.003	0.618694	0.195338	3.1673	0.00153862	0.0237824	118.142	102.667	163.947	175.258
ENSG00000221890	NPTXR	34.9812	-1.2719	0.401955	-3.16429	0.00155464	0.0239997	45.5136	53.387	22.828	18.1962
ENSG00000215301	DDX3X	1955.52	0.189814	0.0600115	3.16297	0.00156171	0.0240783	1794.4	1860.33	2056.6	2110.76
ENSG00000135916	ITM2C	434.796	-0.369137	0.116739	-3.16208	0.00156644	0.0241209	469.661	510.257	407.792	351.474
ENSG00000131504	DIAPH1	5378.32	0.139409	0.0441119	3.16035	0.00157581	0.0242345	5083	5154.93	5586.64	5688.7
ENSG00000180354	MTURN	424.924	-0.3564	0.112799	-3.15961	0.0015798	0.0242653	484.187	470.217	363.173	382.12
ENSG00000099246	RAB18	581.427	-0.316101	0.100188	-3.15507	0.00160458	0.024615	617.823	672.471	499.104	536.309
ENSG00000196923	PDLIM7	538.036	-0.324027	0.102792	-3.15226	0.00162011	0.0248184	598.455	597.524	502.217	453.947
ENSG00000151461	UPF2	693.113	0.292423	0.0927757	3.15194	0.00162191	0.0248184	656.558	589.311	758.513	768.07
ENSG00000137648	TMPRSS4	11.7349	-2.52844	0.802545	-3.15053	0.00162977	NA	16.4624	23.6135	2.07528	4.78847
ENSG00000070770	CSNK2A2	1353.44	0.215727	0.0684805	3.1502	0.0016316	0.0249354	1226.93	1278.21	1455.81	1452.82
ENSG00000141644	MBD1	510.237	0.325133	0.103235	3.14944	0.00163582	0.0249687	455.136	450.71	574.851	560.251
ENSG00000100441	KHNYN	308.089	-0.438283	0.139242	-3.14763	0.00164599	0.0250636	321.5	388.083	246.958	275.816
ENSG00000133247	KMT5C	190.028	-0.527376	0.167548	-3.1476	0.00164614	0.0250636	215.947	233.055	147.345	163.766
ENSG00000164045	CDC25A	401.695	0.362948	0.115352	3.14643	0.00165279	0.0251257	348.615	354.202	458.636	445.328
ENSG00000132646	PCNA	1065.93	0.236645	0.0752172	3.14615	0.00165433	0.0251257	959.659	997.927	1155.93	1150.19
ENSG00000162413	KLHL21	418.132	0.357812	0.113749	3.14562	0.00165735	0.0251402	373.792	359.336	458.636	480.762
ENSG00000063587	ZNF275	332.26	-0.417157	0.132721	-3.14311	0.00167165	0.0253258	398.97	360.362	309.216	260.493
ENSG00000044090	CUL7	177.123	-0.549203	0.174785	-3.14216	0.00167705	0.0253761	210.137	210.468	156.683	131.204
ENSG00000136754	ABI1	417.814	0.359162	0.114328	3.14152	0.00168076	0.0253985	351.52	380.896	463.824	475.016
ENSG00000116251	RPL22	1028.54	0.240977	0.0767155	3.14118	0.00168269	0.0253985	966.437	918.873	1122.72	1106.14
ENSG00000148180	GSN	101.842	-0.721574	0.22982	-3.13974	0.00169098	0.0254735	121.047	132.441	83.011	70.8693
ENSG00000100941	PNN	2491.91	0.171239	0.0545419	3.13959	0.00169184	0.0254735	2337.66	2351.08	2611.73	2667.18
ENSG00000196419	XRCC6	1501.32	0.209282	0.0666885	3.1382	0.0016999	0.0255634	1355.72	1430.16	1586.55	1632.87
ENSG00000161813	LARP4	813.254	0.268584	0.08588	3.12744	0.00176338	0.0264854	769.857	705.325	887.18	890.655
ENSG00000170927	PKHD1	86.9994	-0.770341	0.246371	-3.12676	0.00176745	0.0265013	108.458	110.881	66.4088	62.2501
ENSG00000120948	TARDBP	1428.08	0.210328	0.0672718	3.12654	0.00176878	0.0265013	1306.34	1341.86	1559.57	1504.54
ENSG00000143067	ZNF697	144.461	-0.598851	0.191591	-3.12568	0.00177397	0.0265465	167.529	180.695	108.952	120.669
ENSG00000078177	N4BP2	277.612	0.436724	0.139781	3.12435	0.00178198	0.0266337	250.809	220.735	324.781	314.124
ENSG00000188211	NCR3LG1	619.731	0.302347	0.0968003	3.12341	0.00178767	0.0266583	576.183	533.87	663.05	705.82
ENSG00000108091	CCDC6	923.624	0.248263	0.0794859	3.12336	0.00178799	0.0266583	835.707	853.166	997.17	1008.45
ENSG00000155096	AZIN1	886.518	0.25763	0.0825071	3.12251	0.00179314	0.0267024	808.592	806.966	929.723	1000.79
ENSG00000123405	NFE2	519.686	-0.322736	0.103372	-3.12209	0.00179573	0.0267084	557.784	597.524	462.786	460.651
ENSG00000158578	ALAS2	780.733	-0.274221	0.0878516	-3.12142	0.00179983	0.0267369	862.821	845.979	740.873	673.259
ENSG00000175550	DRAP1	247.555	-0.45541	0.145963	-3.12004	0.00180828	0.0268298	276.955	295.682	211.678	205.904
ENSG00000123064	DDX54	754.216	0.27296	0.0875504	3.11775	0.00182238	0.0270061	694.324	671.445	845.675	805.42
ENSG00000067533	RRP15	368.945	0.380549	0.12208	3.11721	0.00182571	0.0270227	309.88	331.616	399.49	434.793
ENSG00000146112	PPP1R18	736.217	-0.274026	0.0879728	-3.1149	0.0018401	0.0272028	796.972	815.179	653.712	679.005
ENSG00000010671	BTK	703.436	-0.282203	0.0906312	-3.11375	0.00184726	0.0272756	793.098	750.498	649.561	620.586
ENSG00000134030	CTIF	268.619	-0.458464	0.147273	-3.11302	0.00185181	0.0273097	322.469	299.789	201.302	250.916
ENSG00000072071	ADGRL1	498.245	-0.333807	0.107298	-3.11104	0.00186428	0.0274605	530.669	581.097	424.394	456.82
ENSG00000163931	TKT	3102.36	0.15805	0.0508104	3.11059	0.00186713	0.0274694	2922.55	2942.45	3300.73	3243.71
ENSG00000005249	PRKAR2B	841.367	0.264963	0.0852011	3.10985	0.00187179	0.0274935	740.806	788.485	886.142	950.032
ENSG00000157933	SKI	722.036	0.277343	0.0891888	3.10962	0.00187328	0.0274935	673.02	632.431	790.68	792.013
ENSG00000152601	MBNL1	1502.76	0.208662	0.0671349	3.1081	0.00188295	0.0276022	1406.08	1382.93	1558.53	1663.51
ENSG00000182871	COL18A1	583.875	-0.302832	0.0974474	-3.10764	0.00188586	0.0276118	645.906	643.724	535.421	510.451
ENSG00000148498	PARD3	581.837	0.303996	0.0978976	3.10524	0.00190125	0.0278038	516.143	525.657	625.695	659.851
ENSG00000009307	CSDE1	5277.2	0.143785	0.0463128	3.10464	0.00190509	0.0278267	4953.23	5076.9	5408.17	5670.5
ENSG00000163814	CDCP1	458.929	-0.338975	0.109196	-3.10428	0.00190746	0.0278279	497.744	527.71	398.453	411.808
ENSG00000163683	SMIM14	47.8134	-1.09857	0.354261	-3.10103	0.00192851	0.0280711	50.3555	80.0806	31.1291	29.6885
ENSG00000169057	MECP2	744.676	0.276279	0.0890938	3.10099	0.00192873	0.0280711	703.04	643.724	820.771	811.167
ENSG00000168116	KIAA1586	389.53	0.374592	0.121037	3.09485	0.0019691	0.0286246	330.216	348.042	469.012	410.851
ENSG00000139112	GABARAPL1	349.973	-0.40435	0.130738	-3.09282	0.00198262	0.0287868	361.204	436.336	310.254	292.097
ENSG00000047597	XK	1760.1	-0.204901	0.0662625	-3.09227	0.00198632	0.0288064	1859.28	1911.67	1552.31	1717.14
ENSG00000116678	LEPR	1608.13	0.198698	0.0642701	3.09161	0.00199075	0.0288363	1469.99	1525.64	1699.65	1737.26
ENSG00000115816	CEBPZ	776.244	0.265759	0.0859946	3.09042	0.00199876	0.0289181	708.85	701.218	830.11	864.797
ENSG00000175467	SART1	837.372	0.255992	0.0828603	3.08944	0.00200536	0.0289792	771.794	754.605	915.196	907.894
ENSG00000035687	ADSS2	351.408	0.380725	0.123397	3.08536	0.00203309	0.0293452	309.88	300.815	386.001	408.935
ENSG00000100714	MTHFD1	956.052	0.247023	0.0801042	3.08376	0.002044	0.0294678	906.398	841.872	1052.16	1023.77
ENSG00000149313	AASDHPPT	563.342	0.319413	0.103627	3.08232	0.00205395	0.0295764	463.851	539.004	630.884	619.628
ENSG00000183495	EP400	1511.28	0.229846	0.0746634	3.07843	0.00208096	0.0299301	1490.33	1291.56	1583.43	1679.79
ENSG00000124193	SRSF6	693.86	0.278032	0.0903422	3.07755	0.00208712	0.0299833	617.823	636.538	774.078	747.001
ENSG00000178038	ALS2CL	10.6926	-2.61354	0.849924	-3.07503	0.00210483	NA	21.3042	15.4001	4.15055	1.91539
ENSG00000100138	SNU13	1018.86	0.235163	0.0764764	3.07497	0.00210521	0.0302077	926.734	945.567	1087.44	1115.71
ENSG00000116001	TIA1	742.052	-0.275505	0.0896924	-3.07166	0.00212869	0.0305018	775.668	850.086	668.239	674.216
ENSG00000198858	R3HDM4	1134.41	-0.236132	0.0768897	-3.07105	0.00213306	0.0305018	1163.99	1290.53	1045.94	1037.18
ENSG00000111142	METAP2	1473.31	0.22698	0.0739099	3.07103	0.0021332	0.0305018	1295.68	1420.92	1503.54	1673.09
ENSG00000174705	SH3PXD2B	292.337	-0.413186	0.134565	-3.07052	0.00213684	0.0305181	336.026	331.616	259.409	242.297
ENSG00000125676	THOC2	4091.53	-0.158098	0.0515902	-3.06449	0.00218044	0.0311043	4294.74	4337.7	3708.52	4025.19
ENSG00000134569	LRP4	38.5702	-1.15587	0.377282	-3.06369	0.00218629	0.0311514	56.1657	50.307	23.8657	23.9423
ENSG00000174173	TRMT10C	256.265	0.437063	0.142686	3.06312	0.00219045	0.0311629	218.853	216.628	293.651	295.927
ENSG00000198677	TTC37	1348.15	-0.213121	0.0695956	-3.06227	0.00219662	0.0311629	1440.94	1454.8	1207.81	1289.06
ENSG00000135372	NAT10	1125.92	0.24176	0.0789512	3.06215	0.00219757	0.0311629	1026.48	1037.97	1143.48	1295.76
ENSG00000176095	IP6K1	311.209	0.398375	0.130097	3.06214	0.00219761	0.0311629	271.145	265.908	348.646	359.135
ENSG00000143416	SELENBP1	203.918	-0.491181	0.16042	-3.06183	0.00219986	0.0311629	237.252	239.215	176.398	162.808
ENSG00000248810	LINC02432	207.635	-0.488421	0.159576	-3.06075	0.00220783	0.0312396	231.441	253.588	171.21	174.3
ENSG00000133056	PIK3C2B	453.15	0.333648	0.109092	3.05841	0.00222511	0.0314336	407.686	394.243	501.179	509.493
ENSG00000119559	C19orf25	199.347	0.505649	0.165353	3.05799	0.00222828	0.0314336	168.497	161.188	215.829	251.873
ENSG00000164941	INTS8	557.09	-0.324413	0.106092	-3.05786	0.00222926	0.0314336	645.906	593.417	456.561	532.478
ENSG00000188177	ZC3H6	106.769	-0.678336	0.222079	-3.05448	0.0022545	0.0317529	136.541	126.281	80.9357	83.3194
ENSG00000091127	PUS7	305.884	0.400501	0.131146	3.05385	0.00225922	0.0317826	259.524	267.962	345.533	350.516
ENSG00000184216	IRAK1	1516.93	0.202004	0.0661722	3.0527	0.00226791	0.0318682	1440.94	1380.88	1594.85	1651.06
ENSG00000133619	KRBA1	152.162	-0.573905	0.188033	-3.05215	0.00227212	0.0318906	193.675	170.428	116.215	128.331
ENSG00000133106	EPSTI1	12.8817	-2.26548	0.74232	-3.05189	0.00227407	NA	23.241	19.5068	2.07528	6.70386
ENSG00000007392	LUC7L	1085.23	-0.231392	0.075845	-3.05085	0.00228196	0.0319919	1207.56	1136.53	982.643	1014.2
ENSG00000156381	ANKRD9	170.047	-0.54096	0.177475	-3.04808	0.00230305	0.0322507	214.011	188.908	143.194	134.077
ENSG00000078403	MLLT10	610.416	0.292007	0.0958154	3.04759	0.00230682	0.0322664	537.448	560.564	658.9	684.751
ENSG00000198000	NOL8	815.601	0.262552	0.0861717	3.04685	0.00231253	0.0322748	750.49	733.045	850.863	928.005
ENSG00000100811	YY1	1086.95	0.23592	0.0774375	3.04658	0.00231459	0.0322748	981.931	1015.38	1122.72	1227.76
ENSG00000127022	CANX	10327.1	0.124944	0.0410126	3.04648	0.00231535	0.0322748	9801.88	9959.76	10575.6	10971.3
ENSG00000156052	GNAQ	537.252	0.307839	0.101072	3.04574	0.00232111	0.0323183	489.029	471.243	587.303	601.432
ENSG00000143333	RGS16	40.873	-1.18109	0.387829	-3.04538	0.00232388	0.03232	42.6085	70.8405	28.0162	22.027
ENSG00000066117	SMARCD1	591.727	0.298695	0.0981082	3.04455	0.0023303	0.0323724	553.91	507.177	652.674	653.147
ENSG00000119138	KLF9	207.982	-0.491766	0.161764	-3.04002	0.00236566	0.0328262	241.125	245.375	157.721	187.708
ENSG00000082153	BZW1	364.662	0.366901	0.120746	3.03863	0.0023766	0.0329406	312.785	324.429	406.754	414.681
ENSG00000027697	IFNGR1	150.666	-0.565139	0.186051	-3.03755	0.00238511	0.0330211	183.991	175.561	122.441	120.669
ENSG00000090316	MAEA	284.127	0.422007	0.139004	3.03594	0.00239788	0.0331602	259.524	225.868	334.119	316.997
ENSG00000146373	RNF217	880.415	-0.249507	0.0822125	-3.0349	0.00240617	0.0332372	966.437	946.593	779.266	829.363
ENSG00000153551	CMTM7	180.45	-0.515729	0.16998	-3.03406	0.00241288	0.0332649	211.106	213.548	152.533	144.612
ENSG00000160072	ATAD3B	529.803	0.314845	0.103774	3.03397	0.00241362	0.0332649	487.092	456.87	611.169	564.082
ENSG00000182134	TDRKH	186.413	-0.522363	0.172191	-3.03362	0.00241641	0.0332659	199.485	240.242	154.608	151.316
ENSG00000189403	HMGB1	336.228	0.383297	0.126461	3.03094	0.00243791	0.033524	278.892	304.922	381.851	379.247
ENSG00000068796	KIF2A	2463.5	0.178383	0.0588637	3.03045	0.00244193	0.0335416	2269.87	2354.16	2511.08	2718.89
ENSG00000168961	LGALS9	103.417	-0.704296	0.23245	-3.02989	0.00244646	0.0335582	144.288	111.907	79.8981	77.5732
ENSG00000141568	FOXK2	946.209	0.240214	0.0792884	3.02962	0.00244864	0.0335582	884.126	851.113	1008.58	1041.01
ENSG00000067225	PKM	2989.96	0.157144	0.0518783	3.02908	0.00245298	0.0335799	2847.02	2806.93	3200.07	3105.8
ENSG00000108179	PPIF	930.187	0.242466	0.0801349	3.02573	0.00248034	0.0339165	843.454	861.379	981.605	1034.31
ENSG00000076826	CAMSAP3	27.7215	-1.36899	0.453246	-3.02041	0.00252434	0.0344795	36.7982	43.1203	16.6022	14.3654
ENSG00000141503	MINK1	1006.45	-0.231912	0.0770194	-3.01108	0.0026032	0.035517	1089.42	1085.19	906.895	944.286
ENSG00000239305	RNF103	89.9695	-0.727308	0.241673	-3.00947	0.00261704	0.035666	110.395	113.961	68.4841	67.0386
ENSG00000139718	SETD1B	337.085	0.382346	0.127089	3.00849	0.0026255	0.0357413	308.911	276.175	384.964	378.289
ENSG00000134758	RNF138	481.919	0.325006	0.108079	3.00713	0.00263728	0.0358617	429.958	426.07	509.48	562.166
ENSG00000161249	DMKN	15.4448	-1.91624	0.637845	-3.00424	0.00266242	0.036157	24.2094	24.6402	6.22583	6.70386
ENSG00000148341	SH3GLB2	688.326	-0.280626	0.0934187	-3.00396	0.00266492	0.036157	783.415	726.885	595.604	647.401
ENSG00000173209	AHSA2P	634.296	-0.286677	0.0954803	-3.00248	0.00267793	0.0362932	707.881	685.818	596.642	546.843
ENSG00000082641	NFE2L1	804.754	-0.257155	0.0856847	-3.00117	0.00268942	0.0363765	894.778	857.273	755.4	711.566
ENSG00000132475	H3-3B	1407.62	0.212927	0.0709495	3.0011	0.00269004	0.0363765	1263.73	1343.92	1570.98	1451.86
ENSG00000171503	ETFDH	225.904	-0.46521	0.155069	-3.00002	0.00269962	0.0364536	260.493	263.855	174.323	204.946
ENSG00000134058	CDK7	227.015	0.455276	0.151808	2.99903	0.00270841	0.0364536	185.928	197.121	263.56	261.45
ENSG00000163468	CCT3	5152.43	0.138841	0.0462954	2.99902	0.00270848	0.0364536	4783.77	5026.59	5362.51	5436.83
ENSG00000171490	RSL1D1	1654.41	0.198889	0.0663226	2.99881	0.00271037	0.0364536	1483.55	1598.53	1724.55	1811
ENSG00000103187	COTL1	203.507	-0.486521	0.16224	-2.99878	0.00271066	0.0364536	248.872	225.868	177.436	161.85
ENSG00000165671	NSD1	1017.09	0.228716	0.0762965	2.99773	0.00272002	0.0365392	946.102	927.086	1095.75	1099.43
ENSG00000136868	SLC31A1	881.474	-0.251959	0.0840976	-2.99603	0.00273521	0.0367029	952.88	963.02	846.712	763.282
ENSG00000142556	ZNF614	126.517	0.632619	0.211196	2.99542	0.00274066	0.036708	92.9639	105.747	135.931	171.427
ENSG00000120690	ELF1	789.745	0.264856	0.0884235	2.99532	0.0027416	0.036708	712.723	722.778	815.583	907.894
ENSG00000075213	SEMA3A	91.829	-0.72041	0.240904	-2.99044	0.00278574	0.0372582	109.426	119.094	73.6723	65.1232
ENSG00000138802	SEC24B	457.477	0.328433	0.109929	2.98769	0.00281094	0.037554	400.907	410.669	488.727	529.605
ENSG00000241973	PI4KA	2554.59	0.17845	0.0597576	2.98623	0.00282437	0.0376923	2464.51	2329.52	2597.21	2827.11
ENSG00000167325	RRM1	994.821	0.230672	0.0772942	2.98434	0.00284192	0.0378687	910.272	920.926	1056.32	1091.77
ENSG00000171848	RRM2	603.3	0.285466	0.0956613	2.98414	0.0028438	0.0378687	537.448	550.297	658.9	666.555
ENSG00000130414	NDUFA10	1610.37	-0.189119	0.0634215	-2.98194	0.00286429	0.0381	1714.99	1716.6	1502.5	1507.41
ENSG00000125944	HNRNPR	1575.19	0.196859	0.066028	2.98144	0.00286892	0.0381201	1417.7	1518.45	1693.42	1671.18
ENSG00000197375	SLC22A5	180.726	-0.506467	0.169972	-2.97971	0.00288525	0.0382954	217.884	206.361	147.345	151.316
ENSG00000085382	HACE1	136.753	-0.588785	0.197969	-2.97412	0.0029383	0.0389572	153.003	175.561	113.102	105.346
ENSG00000109107	ALDOC	168.147	-0.525828	0.176911	-2.97227	0.00295603	0.0391497	191.738	205.335	132.818	142.696
ENSG00000116260	QSOX1	605.069	-0.284336	0.0956781	-2.9718	0.00296063	0.0391683	658.494	670.418	554.098	537.266
ENSG00000125246	CLYBL	30.7207	-1.27814	0.430214	-2.97095	0.00296877	0.0392221	37.7666	49.2803	17.6398	18.1962
ENSG00000005206	SPPL2B	399.321	-0.344516	0.115974	-2.97063	0.00297191	0.0392221	438.673	454.816	359.023	344.77
ENSG00000132466	ANKRD17	1603.18	0.19268	0.0648671	2.97038	0.00297434	0.0392221	1514.54	1477.38	1751.53	1669.26
ENSG00000152804	HHEX	1011.81	0.232199	0.0781898	2.96969	0.00298102	0.0392355	915.114	946.593	1057.35	1128.16
ENSG00000141084	RANBP10	283.046	0.404618	0.13626	2.96945	0.00298337	0.0392355	244.999	242.295	315.442	329.447
ENSG00000232931	LINC00342	427.059	0.362383	0.122068	2.9687	0.00299063	0.0392355	415.433	331.616	467.975	493.212
ENSG00000102974	CTCF	425.07	0.339716	0.114434	2.96867	0.00299093	0.0392355	396.065	354.202	472.125	477.889
ENSG00000163939	PBRM1	505.878	0.307855	0.103703	2.96862	0.00299142	0.0392355	445.452	458.923	554.098	565.039
ENSG00000154217	PITPNC1	10.9611	-2.39784	0.807852	-2.96817	0.00299582	NA	19.3675	17.4535	4.15055	2.87308
ENSG00000072682	P4HA2	150.073	-0.560635	0.188899	-2.96791	0.00299832	0.0392838	183.991	173.508	130.742	112.05
ENSG00000181035	SLC25A42	163.834	-0.536239	0.180712	-2.96736	0.00300371	0.0393122	186.896	201.228	124.517	142.696
ENSG00000085788	DDHD2	798.027	-0.252634	0.0851654	-2.96639	0.00301319	0.0393941	886.062	849.059	737.76	719.228
ENSG00000162385	MAGOH	310.07	0.387337	0.13066	2.96446	0.00303214	0.0395995	267.271	270.015	361.098	341.897
ENSG00000179218	CALR	4000.37	-0.139695	0.0471313	-2.96396	0.00303708	0.0396057	4202.74	4184.72	3833.03	3780.98
ENSG00000155846	PPARGC1B	393.54	0.350667	0.118319	2.96375	0.00303911	0.0396057	359.267	332.642	425.431	456.82
ENSG00000179041	RRS1	266.605	0.421332	0.142242	2.96207	0.00305576	0.0397802	237.252	218.682	291.576	318.912
ENSG00000133243	BTBD2	429.611	-0.333155	0.112503	-2.9613	0.00306346	0.039838	492.902	465.083	373.55	386.908
ENSG00000109534	GAR1	256.961	0.436285	0.147362	2.96064	0.00306996	0.0398801	237.252	199.175	305.065	286.35
ENSG00000144468	RHBDD1	589.135	-0.287054	0.097036	-2.95822	0.00309418	0.040152	636.222	659.125	522.969	538.224
ENSG00000135486	HNRNPA1	1432.36	0.19625	0.0663558	2.95754	0.00310103	0.0401981	1334.42	1335.7	1534.67	1524.65
ENSG00000135913	USP37	258.531	0.423028	0.143063	2.95694	0.00310711	0.0402343	213.042	228.948	289.501	302.631
ENSG00000146094	DOK3	926.174	0.237822	0.0804773	2.95514	0.00312525	0.0404263	877.347	822.366	1001.32	1003.66
ENSG00000259956	RBM15B	336.982	0.369565	0.125113	2.95386	0.00313827	0.040516	291.481	296.709	376.662	383.078
ENSG00000171316	CHD7	1589.81	0.202081	0.0684159	2.95372	0.00313971	0.040516	1556.18	1400.38	1702.76	1699.91
ENSG00000159461	AMFR	1350.62	-0.21408	0.072484	-2.95348	0.00314214	0.040516	1378.96	1522.56	1273.18	1227.76
ENSG00000254768	SLC17A6-DT	59.2213	-0.944503	0.319895	-2.95254	0.00315167	0.0405961	84.2486	71.8672	29.0539	51.7155
ENSG00000078596	ITM2A	520.223	-0.31912	0.108176	-2.95	0.00317777	0.040889	535.511	620.111	449.297	475.974
ENSG00000204256	BRD2	1438.47	0.19857	0.0673377	2.94887	0.00318938	0.0409952	1362.5	1316.2	1566.83	1508.37
ENSG00000100300	TSPO	229.778	-0.452162	0.15339	-2.94779	0.00320049	0.0410949	275.018	255.642	206.49	181.962
ENSG00000178999	AURKB	349.653	-0.390731	0.132619	-2.94626	0.00321643	0.0412561	367.014	427.096	276.012	328.489
ENSG00000141522	ARHGDIA	876.35	0.249152	0.0845946	2.94524	0.00322699	0.0413353	843.454	757.685	961.89	942.371
ENSG00000173545	ZNF622	320.01	0.382746	0.129964	2.94502	0.00322937	0.0413353	291.481	263.855	369.399	355.304
ENSG00000108312	UBTF	834.972	0.250725	0.0851706	2.9438	0.00324213	0.0414551	796.004	728.938	896.519	918.428
ENSG00000109320	NFKB1	165.529	0.534072	0.181627	2.94049	0.0032769	0.0418559	147.193	123.201	186.775	204.946
ENSG00000102755	FLT1	150.471	-0.580993	0.197636	-2.93972	0.00328514	0.0419173	188.833	171.455	140.081	101.516
ENSG00000203799	CCDC162P	295.228	-0.392876	0.133716	-2.93814	0.00330185	0.0420865	340.868	329.562	249.033	261.45
ENSG00000126261	UBA2	1786.94	0.185017	0.0629882	2.93733	0.00331053	0.0421382	1676.26	1669.37	1840.77	1961.36
ENSG00000101126	ADNP	638.881	0.274322	0.0933984	2.93712	0.00331281	0.0421382	568.436	588.284	703.518	695.286
ENSG00000116337	AMPD2	478.826	-0.311493	0.106104	-2.93574	0.00332753	0.0422785	526.796	533.87	427.507	427.131
ENSG00000159720	ATP6V0D1	509.65	0.303792	0.103491	2.93544	0.00333076	0.0422785	449.326	463.03	571.738	554.505
ENSG00000184840	TMED9	1069.16	-0.235133	0.0801149	-2.93495	0.00333605	0.0423017	1155.27	1156.03	1045.94	919.386
ENSG00000197081	IGF2R	2733.94	0.164185	0.055957	2.93413	0.00334485	0.0423693	2673.68	2482.5	2907.46	2872.12
ENSG00000152749	GPR180	111.47	-0.636857	0.217111	-2.93332	0.00335357	0.0424357	131.699	139.628	90.2745	84.2771
ENSG00000060749	QSER1	908.55	0.253653	0.0865101	2.93206	0.00336721	0.0425641	874.442	783.352	941.137	1035.27
ENSG00000102316	MAGED2	273.086	-0.40657	0.13878	-2.92959	0.00339406	0.0428121	314.722	308.002	228.28	241.339
ENSG00000234160	ENSG00000234160	39.0683	1.0999	0.375484	2.92928	0.00339751	0.0428121	28.0829	21.5601	53.9572	52.6732
ENSG00000137331	IER3	121.358	0.626524	0.213893	2.92915	0.00339888	0.0428121	83.2802	107.801	141.119	153.231
ENSG00000088205	DDX18	786.057	0.254059	0.0867401	2.92897	0.00340085	0.0428121	694.324	740.232	835.298	874.374
ENSG00000134108	ARL8B	923.725	0.238194	0.0813356	2.92854	0.00340559	0.0428277	839.58	856.246	961.89	1037.18
ENSG00000198967	OR10Z1	56.8119	0.918605	0.31377	2.92764	0.00341549	0.042908	39.7033	39.0136	63.2959	85.2347
ENSG00000011021	CLCN6	457.468	0.320705	0.109599	2.92617	0.00343158	0.0430658	422.211	391.163	514.668	501.832
ENSG00000172893	DHCR7	1031.72	0.233026	0.0796726	2.92479	0.00344689	0.0432135	903.493	993.82	1144.51	1085.07
ENSG00000149177	PTPRJ	70.9226	-0.799642	0.273494	-2.92381	0.00345781	0.0433059	93.9323	86.2406	50.8442	52.6732
ENSG00000162729	IGSF8	171.911	-0.512976	0.175493	-2.92305	0.0034662	0.0433666	205.295	199.175	132.818	150.358
ENSG00000021776	AQR	707.668	0.273061	0.0934316	2.92258	0.00347145	0.0433736	628.475	653.991	728.422	819.786
ENSG00000076003	MCM6	1555.01	0.187975	0.064323	2.92236	0.00347387	0.0433736	1446.75	1460.96	1661.26	1651.06
ENSG00000142949	PTPRF	739.193	-0.261023	0.0893495	-2.92137	0.003485	0.0434674	794.067	818.259	644.373	700.074
ENSG00000124541	RRP36	511.629	0.300619	0.102915	2.92105	0.0034885	0.0434674	456.104	460.977	563.437	565.997
ENSG00000250722	SELENOP	169.856	-0.519832	0.178	-2.9204	0.00349585	0.0435146	203.359	197.121	127.629	151.316
ENSG00000143870	PDIA6	1820.2	-0.194804	0.0667328	-2.91916	0.00350979	0.0436437	1857.34	2029.73	1636.35	1757.37
ENSG00000142230	SAE1	1170.78	0.213131	0.0730289	2.91844	0.00351787	0.0436996	1067.15	1101.62	1285.63	1228.72
ENSG00000112812	PRSS16	66.2005	-0.826108	0.283097	-2.9181	0.00352168	0.0437024	86.1853	83.1606	45.6561	49.8001
ENSG00000172731	LRRC20	56.3748	-0.897343	0.3081	-2.9125	0.00358547	0.0444489	69.7229	77.0005	40.4679	38.3078
ENSG00000106086	PLEKHA8	260.986	-0.413374	0.141983	-2.91143	0.00359779	0.0445564	296.322	299.789	231.393	216.439
ENSG00000134697	GNL2	1298.27	0.201067	0.0690925	2.91012	0.00361295	0.0446988	1205.63	1210.45	1375.91	1401.11
ENSG00000123562	MORF4L2	2968.16	-0.153206	0.0526634	-2.90915	0.00362415	0.044792	3110.42	3141.62	2745.59	2875
ENSG00000132405	TBC1D14	537.054	0.30065	0.103449	2.90627	0.00365766	0.0451605	501.618	460.977	571.738	613.882
ENSG00000187147	RNF220	547.742	0.297999	0.102588	2.90481	0.00367471	0.0453252	498.713	483.563	635.034	573.659
ENSG00000147642	SYBU	50.6967	-0.955102	0.328881	-2.90409	0.00368321	0.045349	64.8811	68.7871	39.4302	29.6885
ENSG00000144746	ARL6IP5	309.239	-0.388893	0.133915	-2.90402	0.00368407	0.045349	349.583	352.149	246.958	288.266
ENSG00000119638	NEK9	1036.94	-0.221299	0.0762134	-2.90367	0.00368814	0.0453534	1129.12	1103.67	939.062	975.89
ENSG00000078674	PCM1	2639.95	0.171796	0.0591849	2.9027	0.00369956	0.0454193	2552.63	2413.71	2679.18	2914.26
ENSG00000183742	MACC1	571.568	-0.291037	0.100268	-2.90259	0.00370094	0.0454193	635.253	623.191	487.69	540.139
ENSG00000145907	G3BP1	2637.33	0.162544	0.0560165	2.90172	0.00371124	0.0454999	2413.19	2565.66	2741.44	2829.03
ENSG00000138801	PAPSS1	552.337	-0.290638	0.10018	-2.90117	0.00371778	0.0455344	592.645	623.191	489.765	503.747
ENSG00000167645	YIF1B	681.784	-0.268815	0.0926938	-2.90003	0.00373126	0.0456537	729.186	760.765	644.373	592.812
ENSG00000143303	METTL25B	333.099	-0.382231	0.13187	-2.89854	0.003749	0.0458249	377.666	375.763	317.517	261.45
ENSG00000100350	FOXRED2	556.925	0.302225	0.104346	2.89637	0.00377504	0.046097	511.302	486.643	572.776	656.978
ENSG00000122958	VPS26A	674.67	0.264199	0.0912599	2.89502	0.00379139	0.0462504	605.234	621.138	725.309	747.001
ENSG00000105289	TJP3	13.7317	-1.99338	0.688997	-2.89317	0.00381379	NA	22.2726	21.5601	7.26346	3.83078
ENSG00000104067	TJP1	874.626	0.245205	0.0847546	2.89312	0.00381438	0.0464181	783.415	818.259	902.745	994.086
ENSG00000132688	NES	84.4391	-0.721345	0.249341	-2.89301	0.00381569	0.0464181	106.521	103.694	64.3335	63.2078
ENSG00000026652	AGPAT4	373.923	-0.347386	0.120081	-2.89294	0.00381654	0.0464181	433.832	403.483	328.931	329.447
ENSG00000057019	DCBLD2	258.67	0.412536	0.142661	2.89172	0.00383145	0.0465531	214.011	229.975	295.727	294.97
ENSG00000165458	INPPL1	1586.74	-0.188062	0.0650609	-2.89055	0.00384563	0.0466789	1694.65	1684.77	1524.29	1443.24
ENSG00000205250	E2F4	528.355	0.300954	0.104142	2.88985	0.00385431	0.0467379	464.82	482.537	554.098	611.966
ENSG00000123908	AGO2	2047.94	0.179995	0.0623238	2.88806	0.00387628	0.0469576	2009.38	1830.56	2175.93	2175.88
ENSG00000069399	BCL3	54.3132	-0.903486	0.313014	-2.8864	0.00389673	0.0471585	69.7229	71.8672	37.355	38.3078
ENSG00000072501	SMC1A	1377.37	0.199693	0.0692099	2.88532	0.00391017	0.0471871	1254.04	1311.06	1435.05	1509.33
ENSG00000164091	WDR82	596.071	0.279862	0.0970007	2.88516	0.0039122	0.0471871	552.942	523.604	665.126	642.613
ENSG00000108557	RAI1	329.164	0.37997	0.131726	2.88455	0.00391974	0.0471871	309.88	261.802	383.926	361.051
ENSG00000112343	TRIM38	215.439	-0.458399	0.158922	-2.88443	0.00392128	0.0471871	264.366	234.082	190.925	172.385
ENSG00000114650	SCAP	812.67	0.243561	0.0844495	2.8841	0.00392535	0.0471871	731.122	757.685	866.427	895.444
ENSG00000052749	RRP12	593.344	0.302495	0.104885	2.88406	0.00392582	0.0471871	481.282	582.124	644.373	665.597
ENSG00000167861	HID1	82.1264	-0.758912	0.263142	-2.88404	0.00392614	0.0471871	116.205	90.3473	53.9572	67.9963
ENSG00000154358	OBSCN	434.403	-0.345954	0.120005	-2.88282	0.00394134	0.0473232	533.574	438.39	391.189	374.458
ENSG00000099381	SETD1A	424.93	0.324467	0.112572	2.88232	0.00394757	0.0473514	375.729	378.843	483.539	461.608
ENSG00000119707	RBM25	1563.26	0.18616	0.0646486	2.87957	0.00398218	0.0477197	1487.42	1437.34	1669.56	1658.73
ENSG00000186866	POFUT2	275.68	-0.406114	0.141097	-2.87826	0.00399881	0.0478721	309.88	318.269	255.259	219.312
ENSG00000149577	SIDT2	274.752	-0.402898	0.140007	-2.8777	0.00400582	0.047909	310.848	315.189	222.054	250.916
ENSG00000241484	ARHGAP8	47.7733	-0.96577	0.335653	-2.87729	0.00401107	0.0479248	66.8178	59.5471	32.1668	32.5616
ENSG00000175040	CHST2	185.132	-0.489084	0.170085	-2.87553	0.00403353	0.0481461	214.011	218.682	142.156	165.681
ENSG00000115919	KYNU	82.9287	-0.768977	0.267688	-2.87266	0.00407035	0.048537	103.616	105.747	46.6937	75.6578
ENSG00000122140	MRPS2	419.193	0.331585	0.11544	2.87236	0.00407423	0.048537	349.583	393.216	462.786	471.185
ENSG00000099785	MARCHF2	50.9491	-0.939421	0.327547	-2.86805	0.00413013	0.0491469	60.0392	73.9205	36.3173	33.5193
ENSG00000113272	THG1L	294.456	0.401184	0.139902	2.86761	0.00413579	0.0491469	228.536	279.255	343.458	326.574
ENSG00000186141	POLR3C	347.294	0.365723	0.127541	2.86748	0.0041375	0.0491469	318.595	288.495	368.361	413.724
ENSG00000115946	PNO1	312.292	0.37909	0.132256	2.86633	0.00415256	0.0492779	256.619	286.442	364.211	341.897
ENSG00000004975	DVL2	359.442	0.353091	0.123374	2.86196	0.00421036	0.0498797	322.469	309.029	383.926	422.343
ENSG00000135446	CDK4	431.499	0.323323	0.112976	2.86187	0.00421144	0.0498797	400.907	365.496	484.577	475.016
ENSG00000185753	CXorf38	103.442	-0.643423	0.224879	-2.86119	0.00422052	0.0499375	124.92	127.308	83.011	78.5309
ENSG00000168439	STIP1	2409.67	0.161198	0.0563454	2.86089	0.00422451	0.0499375	2255.34	2294.62	2604.47	2484.26
ENSG00000244462	RBM12	773.661	0.251812	0.0880827	2.85882	0.00425221	0.0502164	737.901	674.525	826.997	855.221
ENSG00000130520	LSM4	1086.39	-0.221275	0.0774555	-2.8568	0.00427934	0.0504777	1116.54	1222.77	1017.92	988.34
ENSG00000102409	BEX4	1875.15	0.178997	0.0626619	2.85656	0.00428261	0.0504777	1698.53	1820.29	1960.1	2021.69
ENSG00000164934	DCAF13	781.29	0.247638	0.0867287	2.85532	0.00429941	0.0506269	709.818	718.672	877.841	818.828
ENSG00000133275	CSNK1G2	880.594	0.235294	0.082426	2.8546	0.00430907	0.0506918	780.51	837.766	947.363	956.736
ENSG00000130675	MNX1	53.0752	-0.90741	0.317924	-2.85417	0.00431494	0.0506986	71.6597	66.7338	39.4302	34.477
ENSG00000160213	CSTB	462.461	0.31065	0.108849	2.85395	0.00431796	0.0506986	406.717	418.883	528.158	496.085
ENSG00000082781	ITGB5	280.725	-0.399799	0.140206	-2.85151	0.00435117	0.0510396	336.994	301.842	229.318	254.747
ENSG00000164985	PSIP1	1322.64	0.205284	0.0720089	2.85082	0.00436067	0.0511019	1171.73	1286.42	1398.74	1433.67
ENSG00000262246	CORO7	78.3106	-0.755981	0.265227	-2.85032	0.00436753	0.051123	110.395	86.2406	59.1453	57.4616
ENSG00000132535	DLG4	121.021	-0.597144	0.209519	-2.85008	0.00437085	0.051123	140.414	150.921	102.726	90.0232
ENSG00000072786	STK10	413.17	-0.326217	0.114489	-2.84932	0.00438124	0.0511956	466.756	452.763	354.872	378.289
ENSG00000159596	TMEM69	776.46	0.247293	0.0868526	2.84728	0.00440951	0.0514766	687.546	733.045	829.072	856.178
ENSG00000150275	PCDH15	56.7431	-0.946102	0.332717	-2.84357	0.00446117	0.0520299	94.9007	54.4137	38.3926	39.2654
ENSG00000134815	DHX34	454.8	0.312349	0.109898	2.84217	0.0044807	0.0522025	422.211	389.109	502.217	505.662
ENSG00000007202	KIAA0100	1244.99	0.200156	0.0704302	2.8419	0.00448452	0.0522025	1170.76	1146.79	1317.8	1344.6
ENSG00000119715	ESRRB	69.605	-0.811532	0.285643	-2.84107	0.00449623	0.052289	85.2169	92.4006	40.4679	60.3347
ENSG00000168175	MAPK1IP1L	697.557	0.265141	0.0934342	2.83773	0.00454349	0.0527884	633.317	634.484	717.008	805.42
ENSG00000162645	GBP2	148.112	0.538066	0.189666	2.83692	0.00455511	0.0528696	111.363	130.388	176.398	174.3
ENSG00000253154	ENSG00000253154	102.588	-0.648576	0.228642	-2.83664	0.00455914	0.0528696	121.047	129.361	87.1616	72.7847
ENSG00000175567	UCP2	653.624	-0.264166	0.0931511	-2.83589	0.00456982	0.0529432	730.154	696.085	605.98	582.278
ENSG00000130254	SAFB2	627.592	0.271939	0.095911	2.83533	0.00457784	0.0529858	592.645	544.137	699.368	674.216
ENSG00000163602	RYBP	336.653	0.359581	0.126857	2.83453	0.00458926	0.0530677	294.386	295.682	360.06	396.485
ENSG00000288884	ENSG00000288884	133.971	0.601503	0.212253	2.83389	0.00459853	0.0531245	120.078	92.4006	182.624	140.781
ENSG00000181192	DHTKD1	533.05	-0.292596	0.103268	-2.83337	0.00460595	0.05316	613.949	559.537	485.614	473.101
ENSG00000164961	WASHC5	470.247	0.30299	0.106951	2.83298	0.00461164	0.0531753	423.179	418.883	519.856	519.07
ENSG00000103021	CCDC113	133.814	-0.569286	0.201029	-2.83186	0.00462785	0.0533119	158.813	161.188	96.5003	118.754
ENSG00000148719	DNAJB12	355.702	0.351722	0.124276	2.83017	0.00465235	0.0535078	303.101	322.376	379.775	417.554
ENSG00000137700	SLC37A4	277.187	-0.388953	0.137435	-2.83008	0.00465361	0.0535078	319.563	309.029	240.732	239.423
ENSG00000165280	VCP	1308.44	0.19689	0.0696157	2.82824	0.0046805	0.0537663	1211.44	1226.88	1428.83	1366.63
ENSG00000164338	UTP15	347.797	0.350869	0.124129	2.82665	0.00470379	0.0539831	317.627	293.629	390.152	389.781
ENSG00000066044	ELAVL1	944.579	0.223927	0.0792424	2.82585	0.00471559	0.0540265	862.821	879.859	1038.68	996.959
ENSG00000170027	YWHAG	2821.36	0.153911	0.0544665	2.82579	0.00471642	0.0540265	2754.06	2587.22	2980.1	2964.06
ENSG00000204410	MSH5	152.046	-0.528848	0.187205	-2.82497	0.00472848	0.0541138	191.738	167.348	125.554	123.542
ENSG00000228314	CYP4F29P	34.3848	-1.18059	0.418076	-2.82386	0.00474497	0.054133	55.1973	40.0403	26.9786	15.3231
ENSG00000137266	SLC22A23	414.156	-0.344257	0.121918	-2.82367	0.0047477	0.054133	508.396	417.856	368.361	362.008
ENSG00000120437	ACAT2	233.836	0.425642	0.150741	2.82366	0.00474785	0.054133	208.2	190.961	259.409	276.774
ENSG00000273841	TAF9	1007.46	0.221542	0.0784661	2.82341	0.00475165	0.054133	899.62	960.967	1107.16	1062.08
ENSG00000183780	SLC35F3	76.8633	-0.751402	0.266152	-2.82321	0.00475455	0.054133	106.521	86.2406	59.1453	55.5462
ENSG00000011007	ELOA	496.092	0.301505	0.106822	2.82251	0.00476496	0.054133	465.788	422.99	534.383	561.209
ENSG00000163082	SGPP2	91.5306	0.683711	0.242238	2.82248	0.00476544	0.054133	73.5964	66.7338	121.404	104.389
ENSG00000205208	C4orf46	237.743	-0.429129	0.152053	-2.82224	0.00476902	0.054133	275.987	270.015	184.699	220.27
ENSG00000155229	MMS19	818.083	0.238773	0.0846062	2.82217	0.00477005	0.054133	727.249	774.112	885.105	885.867
ENSG00000185163	DDX51	368.391	0.345266	0.122382	2.82122	0.00478412	0.0542422	314.722	334.696	392.227	431.92
ENSG00000260804	LINC01963	61.8432	0.848114	0.300776	2.81975	0.00480607	0.0544406	52.2922	35.9336	76.7852	82.3617
ENSG00000221869	CEBPD	92.3923	-0.722085	0.256144	-2.81907	0.00481636	0.0545065	111.363	119.094	52.9195	86.1924
ENSG00000167118	URM1	340.194	0.353176	0.125345	2.81764	0.00483786	0.0546992	306.975	290.549	372.512	390.739
ENSG00000142552	RCN3	38.4004	-1.11292	0.395443	-2.81437	0.00488737	0.0552078	42.6085	62.6271	18.6775	29.6885
ENSG00000064703	DDX20	262.136	0.418664	0.148779	2.814	0.00489295	0.0552198	200.453	248.455	312.329	287.308
ENSG00000160113	NR2F6	359.316	-0.344539	0.122521	-2.81209	0.00492213	0.0554979	391.223	412.723	326.856	306.462
ENSG00000167112	TRUB2	709.176	0.396264	0.140982	2.81073	0.00494287	0.0556802	582.961	641.671	873.691	738.382
ENSG00000092820	EZR	1189.68	0.205894	0.0732688	2.81012	0.0049523	0.055735	1088.45	1121.13	1314.69	1234.47
ENSG00000188807	TMEM201	276.607	0.387331	0.137905	2.80868	0.00497444	0.0559327	242.094	237.162	321.668	305.504
ENSG00000088930	XRN2	1069.82	0.212493	0.0756649	2.80835	0.00497962	0.0559395	1006.14	976.367	1121.69	1175.09
ENSG00000011638	LDAF1	159.075	-0.507839	0.180896	-2.80736	0.00499496	0.0559794	188.833	184.801	127.629	135.035
ENSG00000213190	MLLT11	286.095	-0.380649	0.13559	-2.80735	0.00499505	0.0559794	315.69	331.616	249.033	248.043
ENSG00000064651	SLC12A2	381.516	0.333841	0.118922	2.80723	0.00499693	0.0559794	348.615	326.482	417.13	433.835
ENSG00000131435	PDLIM4	139.393	-0.552501	0.196861	-2.80655	0.00500748	0.0560462	152.035	179.668	109.99	115.881
ENSG00000181513	ACBD4	64.3091	-0.803749	0.286597	-2.80446	0.00504017	0.0563604	80.3751	83.1606	47.7313	45.9693
ENSG00000185885	IFITM1	979.598	-0.217298	0.0775207	-2.8031	0.00506138	0.0565154	1064.24	1042.07	908.971	903.105
ENSG00000140948	ZCCHC14	453.36	0.304874	0.108768	2.80298	0.00506329	0.0565154	406.717	404.509	503.254	498.958
ENSG00000128872	TMOD2	218.197	-0.432146	0.154244	-2.8017	0.00508338	0.0565843	251.777	249.482	185.737	185.793
ENSG00000141456	PELP1	661.628	0.258238	0.0921789	2.80149	0.00508671	0.0565843	603.297	601.631	736.723	704.863
ENSG00000168066	SF1	2776.16	0.148014	0.0528379	2.80129	0.00508993	0.0565843	2662.06	2605.7	2892.93	2943.95
ENSG00000066136	NFYC	423.15	0.314559	0.112294	2.80121	0.00509112	0.0565843	378.634	375.763	467.975	470.228
ENSG00000095596	CYP26A1	19.6729	-1.57559	0.562518	-2.80097	0.00509494	0.0565843	25.1777	33.8802	6.22583	13.4077
ENSG00000197119	SLC25A29	67.1646	-0.793101	0.283167	-2.80082	0.00509727	0.0565843	84.2486	86.2406	43.5808	54.5885
ENSG00000178252	WDR6	650.081	0.268759	0.0959787	2.80019	0.00510726	0.0566437	569.404	609.844	743.986	677.09
ENSG00000099957	P2RX6	50.7698	-0.907898	0.324346	-2.79917	0.00512345	0.0567717	66.8178	65.7071	33.2044	37.3501
ENSG00000130165	ELOF1	450.72	0.307648	0.110055	2.7954	0.00518348	0.0573848	398.97	406.563	514.668	482.678
ENSG00000173715	C11orf80	95.3239	-0.672455	0.240652	-2.79431	0.0052011	0.0575278	120.078	113.961	84.0486	63.2078
ENSG00000014216	CAPN1	940.015	0.23061	0.0825499	2.79359	0.00521266	0.0575901	821.181	909.633	993.019	1036.22
ENSG00000126562	WNK4	350.873	-0.363891	0.130276	-2.79323	0.00521853	0.0575901	417.369	372.683	280.162	333.277
ENSG00000198231	DDX42	1121.84	0.204308	0.0731481	2.79308	0.00522088	0.0575901	1041	1044.13	1197.43	1204.78
ENSG00000206053	JPT2	1121.8	0.205077	0.0734391	2.79248	0.0052305	0.0576441	1031.32	1053.37	1189.13	1213.4
ENSG00000129083	COPB1	1542.49	-0.180256	0.0646204	-2.78947	0.00527945	0.0581311	1634.62	1642.68	1459.96	1432.71
ENSG00000125630	POLR1B	647.639	0.258641	0.0927829	2.78759	0.00531019	0.0584169	582.961	596.497	713.895	697.201
ENSG00000083799	CYLD	123.592	-0.58158	0.208695	-2.78675	0.00532403	0.0584943	160.75	135.521	97.5379	100.558
ENSG00000145741	BTF3	2971.79	0.142853	0.0512667	2.78646	0.00532864	0.0584943	2817	2832.59	3121.21	3116.34
ENSG00000134982	APC	822.363	0.234397	0.0841311	2.78609	0.00533473	0.0584943	741.775	770.005	872.653	905.021
ENSG00000126003	PLAGL2	267.303	0.399152	0.143271	2.78599	0.00533639	0.0584943	232.41	228.948	282.237	325.616
ENSG00000112419	PHACTR2	348.219	0.36206	0.130072	2.78353	0.00537701	0.0588867	332.152	277.202	374.587	408.935
ENSG00000082516	GEMIN5	683.549	0.262866	0.0944635	2.78272	0.00539045	0.058981	610.076	633.458	702.481	788.182
ENSG00000129990	SYT5	124.048	-0.580078	0.208494	-2.78223	0.0053986	0.0590172	160.75	136.548	95.4627	103.431
ENSG00000110719	TCIRG1	307.97	-0.371384	0.133517	-2.78154	0.00541022	0.0590914	325.374	369.603	268.748	268.154
ENSG00000204592	HLA-E	284.026	-0.377164	0.135694	-2.77951	0.00544405	0.0594078	321.5	320.322	250.071	244.212
ENSG00000108829	LRRC59	1037.09	0.221761	0.0797948	2.77914	0.00545036	0.0594235	915.114	999.98	1154.89	1078.36
ENSG00000120725	SIL1	147.319	-0.541168	0.194763	-2.7786	0.00545934	0.0594262	172.371	176.588	135.931	104.389
ENSG00000143774	GUK1	686.988	-0.251252	0.090426	-2.77854	0.00546034	0.0594262	737.901	755.632	619.47	634.951
ENSG00000116539	ASH1L	979.998	0.233044	0.0838951	2.7778	0.00547276	0.0595084	951.912	850.086	1013.77	1104.22
ENSG00000086589	RBM22	892.968	-0.226826	0.0816782	-2.77707	0.00548512	0.0595855	991.615	934.273	816.621	829.363
ENSG00000168710	AHCYL1	1170.47	-0.200058	0.0720461	-2.7768	0.00548962	0.0595855	1262.76	1240.22	1083.29	1095.6
ENSG00000254087	LYN	848.789	0.231065	0.0832454	2.77571	0.0055082	0.0597341	771.794	790.539	892.368	940.455
ENSG00000112514	CUTA	784.596	0.246104	0.0886888	2.77491	0.00552165	0.0598268	698.198	738.178	810.395	891.613
ENSG00000125107	CNOT1	3585.69	0.144303	0.0520375	2.77305	0.00555342	0.0601178	3391.25	3422.93	3631.73	3896.86
ENSG00000105323	HNRNPUL1	2785.99	0.145535	0.0524951	2.77235	0.00556527	0.0601318	2668.84	2622.12	2928.21	2924.8
ENSG00000112077	RHAG	2758.98	-0.163037	0.0588128	-2.77214	0.00556899	0.0601318	2774.39	3055.38	2649.09	2557.04
ENSG00000110713	NUP98	1426.07	0.184931	0.0667115	2.77211	0.0055695	0.0601318	1347.98	1321.33	1529.48	1505.49
ENSG00000213593	TMX2	510.092	0.295323	0.106546	2.77179	0.00557497	0.0601378	429.958	486.643	552.023	571.743
ENSG00000001629	ANKIB1	1116.66	-0.205889	0.0742963	-2.77118	0.00558532	0.0601963	1226.93	1165.27	1032.45	1041.97
ENSG00000099204	ABLIM1	305.989	0.362937	0.131005	2.7704	0.00559869	0.0602872	264.366	271.042	347.609	340.939
ENSG00000136295	TTYH3	169.955	-0.517176	0.186714	-2.76988	0.00560772	0.0603312	173.339	226.895	148.382	131.204
ENSG00000257103	LSM14A	1249.92	0.195278	0.0705497	2.76795	0.00564095	0.0606352	1165.92	1165.27	1309.5	1358.97
ENSG00000186480	INSIG1	610.189	0.267726	0.096814	2.76536	0.00568592	0.0610308	529.701	578.017	670.314	662.724
ENSG00000111912	NCOA7	357.023	-0.342988	0.124035	-2.76526	0.00568775	0.0610308	389.286	409.643	297.802	331.362
ENSG00000130939	UBE4B	955.57	0.221868	0.0802599	2.76437	0.00570326	0.0611436	910.272	854.193	1003.4	1054.42
ENSG00000020181	ADGRA2	13.9841	-1.88879	0.683314	-2.76416	0.00570688	NA	17.4307	26.6935	4.15055	7.66155
ENSG00000141030	COPS3	667.198	0.262035	0.0948167	2.7636	0.00571678	0.0612347	571.341	642.698	721.158	733.593
ENSG00000179832	MROH1	325.74	-0.360414	0.130447	-2.76292	0.00572869	0.0613086	361.204	371.656	264.598	305.504
ENSG00000236287	ZBED5	434.729	-0.311538	0.112786	-2.7622	0.0057413	0.0613451	471.598	491.777	370.437	405.104
ENSG00000137285	TUBB2B	104.067	-0.628258	0.227452	-2.76215	0.00574215	0.0613451	115.237	137.574	83.011	80.4463
ENSG00000136628	EPRS1	5229.05	0.13155	0.0476505	2.76072	0.00576737	0.0614277	4933.87	5049.18	5297.14	5636.03
ENSG00000100647	SUSD6	471.831	-0.301161	0.109096	-2.76052	0.00577087	0.0614277	508.396	533.87	402.603	442.455
ENSG00000127946	HIP1	124.491	-0.569903	0.206452	-2.76047	0.00577191	0.0614277	139.446	158.108	102.726	97.6848
ENSG00000178752	ERFE	64.2566	-0.810429	0.293586	-2.76045	0.0057722	0.0614277	74.5648	89.3206	40.4679	52.6732
ENSG00000054523	KIF1B	878.589	-0.227598	0.0824546	-2.76029	0.00577504	0.0614277	963.532	932.22	784.454	834.151
ENSG00000100591	AHSA1	594.911	0.269026	0.0976319	2.75551	0.00586002	0.0622774	527.764	551.324	671.352	629.205
ENSG00000113140	SPARC	223.83	-0.420736	0.152763	-2.75417	0.00588404	0.0624783	254.682	257.695	197.151	185.793
ENSG00000170500	LONRF2	147.738	-0.528724	0.192006	-2.75368	0.00589285	0.0625175	190.77	158.108	121.404	120.669
ENSG00000111790	FGFR1OP2	384.17	-0.33654	0.122237	-2.75318	0.00590203	0.0625605	398.002	459.95	332.044	346.685
ENSG00000140859	KIFC3	367.318	0.349688	0.127123	2.75078	0.00594538	0.0629352	346.678	298.762	437.883	385.951
ENSG00000084463	WBP11	668.733	0.25817	0.0938576	2.75065	0.00594769	0.0629352	617.823	600.604	694.18	762.324
ENSG00000132024	CC2D1A	520.155	-0.283935	0.103316	-2.74822	0.00599194	0.0632547	582.961	559.537	454.485	483.635
ENSG00000184381	PLA2G6	184.036	-0.464792	0.169137	-2.74803	0.00599554	0.0632547	211.106	215.601	162.909	146.527
ENSG00000107371	EXOSC3	246.615	0.402934	0.146644	2.74771	0.00600137	0.0632547	211.106	213.548	293.651	268.154
ENSG00000104888	SLC17A7	46.0665	-0.97304	0.354131	-2.74769	0.00600171	0.0632547	55.1973	66.7338	38.3926	23.9423
ENSG00000005339	CREBBP	375.742	0.326784	0.118936	2.74757	0.00600379	0.0632547	332.152	334.696	410.904	425.216
ENSG00000123144	TRIR	1137.19	0.199782	0.0727501	2.74614	0.00603003	0.0634765	1054.56	1062.61	1218.19	1213.4
ENSG00000099956	SMARCB1	389.397	0.328155	0.119537	2.74521	0.00604714	0.0636018	330.216	360.362	451.372	415.639
ENSG00000162086	ZNF75A	131.903	0.547341	0.199444	2.74433	0.00606338	0.0637176	107.49	106.774	163.947	149.4
ENSG00000185515	BRCC3	147.789	0.517902	0.188786	2.74332	0.00608205	0.0638589	125.889	117.041	181.587	166.639
ENSG00000263179	HNRNPCP4	61.5876	-0.804092	0.293171	-2.74274	0.00609282	0.063917	75.5332	81.1072	45.6561	44.0539
ENSG00000137801	THBS1	222.463	-0.419591	0.153085	-2.74089	0.00612724	0.0642211	258.556	250.508	194.038	186.75
ENSG00000118971	CCND2	2426.25	-0.152209	0.0555383	-2.74062	0.00613232	0.0642211	2558.44	2549.23	2341.95	2255.37
ENSG00000008517	IL32	11.7804	-2.07469	0.757089	-2.74035	0.0061374	NA	16.4624	21.5601	6.22583	2.87308
ENSG00000121892	PDS5A	1441.98	0.182162	0.0664781	2.74019	0.00614044	0.064251	1365.41	1336.73	1519.1	1546.68
ENSG00000126458	RRAS	49.7818	-0.938907	0.34283	-2.73869	0.00616841	0.0644884	63.9127	66.7338	43.5808	24.9
ENSG00000116857	TMEM9	401.6	-0.320635	0.117151	-2.73695	0.00620125	0.0647488	424.148	468.163	355.91	358.177
ENSG00000196584	XRCC2	485.966	0.291269	0.106428	2.73676	0.00620477	0.0647488	430.926	443.523	517.781	551.632
ENSG00000106070	GRB10	1163.77	0.197127	0.0720467	2.73609	0.00621734	0.0647488	1084.58	1084.17	1245.17	1241.17
ENSG00000132359	RAP1GAP2	66.232	0.79122	0.289187	2.73601	0.00621886	0.0647488	41.6401	55.4404	90.2745	77.5732
ENSG00000164733	CTSB	1006.01	-0.213491	0.0780313	-2.73596	0.00621983	0.0647488	1045.84	1114.97	939.062	924.175
ENSG00000077150	NFKB2	672.948	-0.255318	0.0933678	-2.73454	0.0062467	0.0649722	699.166	765.899	608.056	618.67
ENSG00000100216	TOMM22	493.955	0.297641	0.108856	2.73427	0.00625193	0.0649722	412.527	474.323	535.421	553.547
ENSG00000132128	LRRC41	917.151	0.225395	0.0825019	2.732	0.00629509	0.065365	887.031	803.886	982.643	995.044
ENSG00000169247	SH3TC2	24.4657	-1.31791	0.482565	-2.73105	0.00631324	0.065493	34.8615	34.9069	16.6022	11.4923
ENSG00000070814	TCOF1	1287.07	0.189702	0.069474	2.73055	0.00632292	0.065493	1194.97	1210.45	1355.15	1387.7
ENSG00000215021	PHB2	1855.85	0.17148	0.0628128	2.73002	0.0063331	0.065493	1693.69	1797.71	2009.9	1922.09
ENSG00000175854	SWI5	102.968	-0.638718	0.233964	-2.72998	0.00633375	0.065493	110.395	140.654	73.6723	87.1501
ENSG00000196642	RABL6	1468.51	0.183343	0.0671597	2.72996	0.00633423	0.065493	1406.08	1343.92	1591.74	1532.31
ENSG00000118246	FASTKD2	408.043	0.336236	0.123181	2.72962	0.00634075	0.065505	321.5	400.403	453.448	456.82
ENSG00000164010	ERMAP	357.728	0.337679	0.123752	2.72867	0.00635904	0.065611	334.089	297.735	402.603	396.485
ENSG00000149743	TRPT1	131.176	-0.562123	0.206017	-2.72853	0.00636175	0.065611	143.319	169.401	116.215	95.7694
ENSG00000115760	BIRC6	3249.03	0.152014	0.0557382	2.72728	0.00638597	0.0658051	3184.98	2971.19	3307.99	3531.97
ENSG00000158545	ZC3H18	859.469	0.225842	0.0828223	2.72682	0.00639476	0.0658401	809.561	775.139	907.933	945.244
ENSG00000012822	CALCOCO1	414.778	-0.308901	0.113329	-2.7257	0.00641656	0.0660089	457.073	460.977	370.437	370.627
ENSG00000084070	SMAP2	1609.12	-0.173359	0.0636704	-2.72276	0.00647395	0.0665432	1694.65	1716.6	1527.4	1497.83
ENSG00000286122	ENSG00000286122	84.8009	0.679121	0.249611	2.72071	0.00651412	0.0668999	67.7862	62.6271	99.6132	109.177
ENSG00000197380	DACT3	40.7995	-0.98819	0.363282	-2.72017	0.00652483	0.0669258	56.1657	52.3604	25.9409	28.7308
ENSG00000006712	PAF1	326.052	0.346029	0.127223	2.71985	0.00653117	0.0669258	281.797	292.602	361.098	368.712
ENSG00000123066	MED13L	922.112	0.218216	0.0802339	2.71975	0.00653309	0.0669258	852.169	853.166	966.041	1017.07
ENSG00000152520	PAN3	345.422	0.335974	0.123629	2.7176	0.00657572	0.0673061	309.88	300.815	386.001	384.993
ENSG00000146828	SLC12A9	212.621	0.469336	0.172733	2.71712	0.00658529	0.0673476	167.529	188.908	284.313	209.735
ENSG00000238160	LINC02863	12.9455	-1.90598	0.701486	-2.71706	0.00658652	NA	19.3675	21.5601	4.15055	6.70386
ENSG00000110171	TRIM3	35.483	-1.07996	0.397579	-2.71635	0.00660071	0.0674487	52.2922	44.147	18.6775	26.8154
ENSG00000167088	SNRPD1	748.48	0.256804	0.0945597	2.71579	0.00661188	0.067478	636.222	727.912	855.013	774.774
ENSG00000131473	ACLY	2012.28	0.162303	0.0597659	2.71565	0.00661462	0.067478	1886.39	1912.69	2073.2	2176.84
ENSG00000118263	KLF7	80.2095	-0.694076	0.255638	-2.71508	0.00662607	0.0675383	100.711	97.534	62.2583	60.3347
ENSG00000100403	ZC3H7B	635.161	0.254796	0.093902	2.71343	0.0066591	0.0678185	593.613	564.671	688.991	693.37
ENSG00000005889	ZFX	171.565	0.487198	0.179588	2.71286	0.00667051	0.067878	130.731	155.028	213.753	186.75
ENSG00000126254	RBM42	580.745	0.264944	0.0978266	2.7083	0.00676281	0.0686984	516.143	539.004	644.373	623.459
ENSG00000106635	BCL7B	205.213	0.450427	0.166317	2.70825	0.0067639	0.0686984	191.738	155.028	224.13	249.958
ENSG00000100503	NIN	333.418	0.350537	0.129448	2.70793	0.00677034	0.0686984	313.753	272.069	383.926	363.924
ENSG00000066422	ZBTB11	893.225	-0.229656	0.0848137	-2.70777	0.00677364	0.0686984	996.457	932.22	781.341	862.882
ENSG00000166200	COPS2	1283.18	0.188213	0.0695399	2.70655	0.00679869	0.0688953	1214.34	1184.78	1359.31	1374.29
ENSG00000146457	WTAP	385.729	0.317962	0.117498	2.70611	0.00680763	0.0689286	343.773	342.909	435.808	420.428
ENSG00000178104	PDE4DIP	646.332	-0.254774	0.0941691	-2.7055	0.00682023	0.068999	711.755	695.058	566.55	611.966
ENSG00000149100	EIF3M	2371.84	0.160117	0.0592241	2.70357	0.00685984	0.0693423	2144.95	2336.71	2484.1	2521.61
ENSG00000104093	DMXL2	1620.1	-0.171284	0.0633928	-2.70194	0.00689361	0.0696175	1716.93	1715.57	1510.8	1537.1
ENSG00000156599	ZDHHC5	728.514	0.237279	0.0878257	2.70171	0.00689847	0.0696175	669.147	668.365	785.492	791.055
ENSG00000144231	POLR2D	619.664	0.25624	0.0948778	2.70073	0.00691865	0.0697635	554.878	574.937	664.088	684.751
ENSG00000187535	IFT140	276.481	-0.374096	0.138562	-2.69986	0.00693691	0.06989	323.437	300.815	235.544	246.127
ENSG00000099901	RANBP1	1844.18	0.170229	0.0630617	2.69941	0.00694633	0.0699272	1800.21	1670.4	1935.19	1970.93
ENSG00000265808	SEC22B	171.556	-0.477337	0.176995	-2.6969	0.00699884	0.0703977	184.959	214.575	141.119	145.569
ENSG00000139618	BRCA2	217.569	0.417204	0.154761	2.6958	0.00702193	0.0705718	186.896	185.828	242.807	254.747
ENSG00000162923	WDR26	1378.07	-0.201285	0.074691	-2.6949	0.00704103	0.0707056	1571.67	1375.74	1282.52	1282.35
ENSG00000004799	PDK4	47.2794	-0.916187	0.340019	-2.69452	0.00704908	0.0707282	59.0708	64.6804	28.0162	37.3501
ENSG00000181789	COPG1	831.684	-0.225229	0.0836109	-2.69378	0.0070647	0.0708268	891.873	901.42	748.137	785.309
ENSG00000172458	IL17D	11.461	2.04638	0.760272	2.69164	0.00711014	NA	5.81024	3.08002	19.7151	17.2385
ENSG00000116584	ARHGEF2	1560.98	0.177363	0.0659021	2.6913	0.00711738	0.0712964	1452.56	1478.41	1607.3	1705.65
ENSG00000106868	SUSD1	959.001	-0.211639	0.0786661	-2.69035	0.00713776	0.071442	1046.81	1011.27	900.669	877.248
ENSG00000006432	MAP3K9	177.366	-0.468789	0.17429	-2.6897	0.00715167	0.0715226	206.264	205.335	161.871	135.993
ENSG00000163431	LMOD1	14.938	-1.72525	0.642064	-2.68704	0.00720876	0.0719915	21.3042	24.6402	5.18819	8.61924
ENSG00000177595	PIDD1	224.554	-0.409485	0.152397	-2.68697	0.00721035	0.0719915	255.651	256.668	198.189	187.708
ENSG00000105497	ZNF175	358.078	-0.330005	0.122866	-2.68591	0.00723336	0.0721622	406.717	391.163	304.028	330.404
ENSG00000067248	DHX29	672.872	0.251658	0.0937223	2.68515	0.00724976	0.0722317	610.076	619.084	695.217	767.113
ENSG00000110696	C11orf58	839.61	0.234504	0.0873374	2.68504	0.00725216	0.0722317	755.332	788.485	855.013	959.609
ENSG00000065518	NDUFB4	491.711	-0.47228	0.175925	-2.68455	0.00726266	0.0722774	503.555	639.618	410.904	412.766
ENSG00000149476	TKFC	231.83	-0.420782	0.156898	-2.68188	0.00732098	0.0727984	289.544	241.268	186.775	209.735
ENSG00000164061	BSN	175.353	0.46503	0.17342	2.68153	0.00732868	0.0728158	153.003	141.681	195.076	211.65
ENSG00000182551	ADI1	125.087	0.5473	0.204151	2.68085	0.00734346	0.0728806	103.616	99.5874	152.533	144.612
ENSG00000166794	PPIB	636.211	-0.250806	0.0935605	-2.68069	0.00734715	0.0728806	687.546	695.058	591.453	570.786
ENSG00000130811	EIF3G	2352.54	0.150304	0.056078	2.68026	0.00735639	0.0729131	2191.43	2268.95	2491.37	2458.4
ENSG00000198420	TCAF1	91.6307	-0.648471	0.242132	-2.67818	0.00740241	0.0732965	103.616	120.121	75.7475	67.0386
ENSG00000021355	SERPINB1	344.734	-0.335436	0.12526	-2.67792	0.00740819	0.0732965	382.508	387.056	289.501	319.87
ENSG00000171236	LRG1	194.44	-0.450008	0.168058	-2.67769	0.00741308	0.0732965	219.821	228.948	180.549	148.443
ENSG00000095787	WAC	1506.2	0.18794	0.0702023	2.67713	0.00742568	0.0733616	1435.13	1381.9	1522.21	1685.54
ENSG00000126067	PSMB2	1733.99	0.165231	0.0617325	2.67656	0.00743819	0.0734259	1644.3	1625.22	1832.47	1833.98
ENSG00000165209	STRBP	1167.36	0.194724	0.0728422	2.67323	0.00751239	0.0740984	1113.63	1063.63	1233.75	1258.41
ENSG00000157224	CLDN12	255.031	-0.396249	0.148317	-2.67164	0.00754824	0.0743919	272.113	308.002	204.415	235.593
ENSG00000274070	CASTOR2	143.061	-0.50895	0.190549	-2.67096	0.00756339	0.0744811	164.624	171.455	119.328	116.839
ENSG00000153885	KCTD15	311.84	0.348691	0.130592	2.67009	0.00758309	0.0746149	264.366	284.389	353.834	344.77
ENSG00000169926	KLF13	393.888	-0.313194	0.117331	-2.66931	0.00760074	0.0747284	420.274	452.763	354.872	347.643
ENSG00000161682	FAM171A2	35.3375	-1.07144	0.401446	-2.66894	0.00760906	0.0747335	43.5768	52.3604	17.6398	27.7731
ENSG00000253276	CCDC71L	532.1	-0.287594	0.107764	-2.66875	0.00761351	0.0747335	595.55	574.937	437.883	520.028
ENSG00000175575	PAAF1	183.773	-0.452685	0.169661	-2.66818	0.00762635	0.0747995	213.042	211.495	164.984	145.569
ENSG00000119737	GPR75	123.339	0.549788	0.206098	2.66761	0.00763928	0.0748662	103.616	96.5073	151.495	141.739
ENSG00000179399	GPC5	69.23	-0.749033	0.280858	-2.66694	0.00765445	0.0749502	80.3751	93.4273	45.6561	57.4616
ENSG00000100109	TFIP11	209.768	0.446565	0.16746	2.66669	0.00766013	0.0749502	185.928	169.401	212.716	271.027
ENSG00000210049	MT-TF	138.727	0.528326	0.198153	2.66625	0.00767037	0.0749903	110.395	117.041	148.382	179.089
ENSG00000126653	NSRP1	180.633	0.45438	0.170505	2.6649	0.00770102	0.0752298	153.003	151.948	199.226	218.354
ENSG00000145050	MANF	263.063	-0.378128	0.142077	-2.66143	0.00778103	0.0759505	306.975	287.469	236.581	221.227
ENSG00000251819	RNU6-322P	5.70927	4.45854	1.67577	2.66059	0.0078005	NA	0.968374	0	10.3764	11.4923
ENSG00000227115	LINC01630	5.71664	-4.45027	1.67313	-2.65984	0.00781772	NA	12.5889	9.24006	1.03764	0
ENSG00000167705	RILP	166.978	0.469026	0.17635	2.65962	0.00782278	0.0762971	139.446	140.654	198.189	189.623
ENSG00000181873	IBA57	115.727	0.568839	0.214008	2.65803	0.00785994	0.0765708	94.9007	91.374	147.345	129.289
ENSG00000103018	CYB5B	787.509	0.233352	0.0877962	2.65788	0.00786339	0.0765708	692.388	755.632	872.653	829.363
ENSG00000135365	PHF21A	607.301	-0.259412	0.0977039	-2.65508	0.00792885	0.0770722	637.19	686.845	534.383	570.786
ENSG00000067334	DNTTIP2	753.628	0.233085	0.0877925	2.65496	0.00793182	0.0770722	699.166	686.845	788.605	839.897
ENSG00000197694	SPTAN1	1413.97	-0.178512	0.0672578	-2.65414	0.00795105	0.0770722	1522.28	1480.46	1309.5	1343.64
ENSG00000229931	ATXN1-AS1	45.3192	0.943147	0.355351	2.65413	0.00795142	0.0770722	24.2094	37.9869	53.9572	65.1232
ENSG00000130119	GNL3L	735.902	0.234335	0.0882946	2.65402	0.00795397	0.0770722	680.767	671.445	816.621	774.774
ENSG00000155189	AGPAT5	777.015	0.240494	0.0906164	2.65398	0.00795497	0.0770722	689.482	736.125	792.755	889.698
ENSG00000093144	ECHDC1	420.74	0.302948	0.114156	2.6538	0.00795905	0.0770722	382.508	370.629	483.539	446.285
ENSG00000015532	XYLT2	134.081	-0.528446	0.199167	-2.65328	0.00797149	0.0771314	158.813	158.108	100.651	118.754
ENSG00000105401	CDC37	2702.14	0.141016	0.0531567	2.65284	0.00798181	0.0771701	2596.21	2544.1	2817.19	2851.05
ENSG00000111907	TPD52L1	588.197	-0.270104	0.101878	-2.65124	0.00801968	0.0774749	606.202	680.685	509.48	556.42
ENSG00000105339	DENND3	25.3159	-1.25985	0.475316	-2.65056	0.00803583	0.0775695	41.6401	29.7735	14.5269	15.3231
ENSG00000143819	EPHX1	77.9987	-0.686612	0.259079	-2.6502	0.00804438	0.0775907	94.9007	97.534	60.183	59.377
ENSG00000138385	SSB	1350.65	0.192386	0.0726206	2.64919	0.00806839	0.0776926	1228.87	1293.61	1371.76	1508.37
ENSG00000134748	PRPF38A	896.035	0.218266	0.0823943	2.64904	0.00807204	0.0776926	861.853	794.645	954.627	973.017
ENSG00000167549	CORO6	26.4155	-1.21177	0.457453	-2.64896	0.00807402	0.0776926	35.8298	37.9869	15.5646	16.2808
ENSG00000164542	KIAA0895	54.631	-0.828312	0.312725	-2.64869	0.00808046	0.0776933	64.8811	74.9472	39.4302	39.2654
ENSG00000226416	MRPL23-AS1	19.4697	-1.44054	0.543928	-2.6484	0.00808737	0.0776985	27.1145	29.7735	11.414	9.57694
ENSG00000093000	NUP50	455.79	0.287356	0.108526	2.6478	0.00810178	0.0777758	414.464	406.563	502.217	499.916
ENSG00000095319	NUP188	1167.02	0.191561	0.0723641	2.64718	0.00811661	0.0778569	1093.29	1086.22	1224.41	1264.16
ENSG00000120802	TMPO	1478.93	0.179729	0.0679066	2.64671	0.0081278	0.0779031	1372.19	1402.44	1514.95	1626.16
ENSG00000123505	AMD1	802.41	0.23396	0.0884133	2.64621	0.00813989	0.0779578	694.324	781.299	852.938	881.078
ENSG00000117597	UTP25	312.136	0.364335	0.13778	2.64432	0.00818553	0.0783334	251.777	294.655	324.781	377.331
ENSG00000173692	PSMD1	1279.19	0.187153	0.0707898	2.64379	0.00819844	0.0783849	1160.11	1233.04	1354.12	1369.5
ENSG00000110002	VWA5A	63.319	-0.772808	0.292335	-2.64357	0.00820375	0.0783849	72.6281	87.2673	43.5808	49.8001
ENSG00000137575	SDCBP	597.598	0.260712	0.0986451	2.64293	0.0082193	0.0784095	567.467	519.497	671.352	632.078
ENSG00000256597	LINC02393	61.5928	0.786869	0.29775	2.64271	0.00822449	0.0784095	51.3238	39.0136	73.6723	82.3617
ENSG00000069275	NUCKS1	2995.02	0.135105	0.0511246	2.64267	0.00822558	0.0784095	2858.64	2851.07	3136.78	3133.57
ENSG00000248527	MTATP6P1	5092.05	-0.127012	0.0480735	-2.64203	0.00824099	0.0784442	5264.08	5369.5	4706.72	5027.89
ENSG00000043143	JADE2	177.697	0.457397	0.173126	2.64199	0.00824207	0.0784442	160.75	138.601	206.49	204.946
ENSG00000115226	FNDC4	25.225	-1.24549	0.471704	-2.64042	0.00828039	0.0787098	31.9563	39.0136	15.5646	14.3654
ENSG00000158793	NIT1	247.862	-0.384529	0.145658	-2.63994	0.00829205	0.0787098	273.082	288.495	209.603	220.27
ENSG00000112893	MAN2A1	498.797	-0.276648	0.104804	-2.63966	0.00829881	0.0787098	538.416	554.404	462.786	439.581
ENSG00000133318	RTN3	1329.32	-0.184517	0.0699042	-2.63957	0.00830114	0.0787098	1408.02	1419.89	1284.6	1204.78
ENSG00000126698	DNAJC8	601.599	0.253378	0.0959939	2.63953	0.0083022	0.0787098	541.321	556.457	664.088	644.528
ENSG00000130751	NPAS1	115.927	-0.559602	0.212079	-2.63865	0.00832364	0.0788518	135.572	140.654	96.5003	90.9809
ENSG00000124374	PAIP2B	49.8814	-0.861353	0.326609	-2.63726	0.00835782	0.0791142	62.9443	65.7071	37.355	33.5193
ENSG00000139842	CUL4A	770.658	0.226301	0.0858673	2.63547	0.00840208	0.0794716	703.04	717.645	837.374	824.574
ENSG00000163950	SLBP	398.211	0.306292	0.116281	2.63407	0.00843691	0.0797177	362.172	350.096	428.544	452.031
ENSG00000111674	ENO2	81.1378	-0.677032	0.257068	-2.63367	0.00844672	0.0797177	95.869	103.694	68.4841	56.5039
ENSG00000114503	NCBP2	496.786	-0.280173	0.106383	-2.63363	0.00844769	0.0797177	530.669	559.537	429.582	467.355
ENSG00000155115	GTF3C6	163.332	0.469011	0.178123	2.63307	0.0084617	0.0797833	137.509	136.548	186.775	192.496
ENSG00000125386	FAM193A	305.851	0.348719	0.13245	2.63283	0.00846771	0.0797833	266.303	272.069	326.856	358.177
ENSG00000225484	NUTM2B-AS1	92.6553	0.6344	0.241218	2.62998	0.00853889	0.080392	77.4699	67.7605	103.764	121.627
ENSG00000135763	URB2	292.432	0.353895	0.134688	2.62752	0.00860097	0.080914	255.651	257.695	340.345	316.039
ENSG00000138442	WDR12	1089.14	0.197223	0.0750801	2.62684	0.00861825	0.0810142	988.71	1041.05	1175.64	1151.15
ENSG00000169660	HEXD	119.22	-0.550939	0.209843	-2.62549	0.00865255	0.0812741	135.572	147.841	99.6132	93.854
ENSG00000127995	CASD1	72.5605	0.720106	0.274403	2.62426	0.00868362	0.0815032	52.2922	57.4937	79.8981	100.558
ENSG00000003400	CASP10	360.754	-0.323287	0.123219	-2.62368	0.0086986	0.0815811	383.476	418.883	310.254	330.404
ENSG00000114126	TFDP2	766.75	0.22642	0.0863212	2.62299	0.0087161	0.0816825	700.135	713.538	812.47	840.855
ENSG00000104833	TUBB4A	10.4597	-2.08658	0.795652	-2.62247	0.00872939	NA	17.4307	16.4268	4.15055	3.83078
ENSG00000259803	SLC22A31	20.744	-1.38151	0.526978	-2.62156	0.00875271	0.0818858	28.0829	31.8269	13.4893	9.57694
ENSG00000168159	RNF187	918.34	-0.209448	0.0798967	-2.62148	0.00875485	0.0818858	1000.33	969.18	859.164	844.686
ENSG00000143575	HAX1	1031.31	-0.20258	0.0772804	-2.62136	0.00875791	0.0818858	1069.09	1138.58	948.401	969.186
ENSG00000118482	PHF3	1114.49	0.199807	0.0762457	2.62057	0.00877822	0.0819982	1029.38	1046.18	1139.33	1243.09
ENSG00000157540	DYRK1A	800.521	0.230003	0.0877789	2.62025	0.00878647	0.0819982	771.794	701.218	888.218	840.855
ENSG00000170265	ZNF282	413.968	0.297968	0.113723	2.62011	0.00879008	0.0819982	365.077	377.816	451.372	461.608
ENSG00000065485	PDIA5	296.113	-0.363369	0.138789	-2.61813	0.00884121	0.0824123	362.172	303.895	264.598	253.789
ENSG00000188536	HBA2	96.4952	0.611221	0.233578	2.61678	0.00887633	0.0826311	71.6597	81.1072	118.291	114.923
ENSG00000213563	C8orf82	184.998	0.444301	0.169794	2.61671	0.00887823	0.0826311	145.256	168.374	213.753	212.608
ENSG00000136932	TRMO	75.103	0.694637	0.265615	2.6152	0.00891753	0.0829337	56.1657	58.5204	98.5756	87.1501
ENSG00000185338	SOCS1	197.478	-0.425674	0.162856	-2.6138	0.00895412	0.0831747	222.726	229.975	175.361	161.85
ENSG00000139793	MBNL2	318.996	-0.342399	0.131014	-2.61346	0.00896309	0.0831747	355.393	358.309	262.522	299.758
ENSG00000000971	CFH	237.744	-0.388139	0.148517	-2.61343	0.00896387	0.0831747	269.208	270.015	198.189	213.566
ENSG00000167670	CHAF1A	728.556	0.23492	0.0899339	2.61214	0.00899775	0.0834256	677.862	661.178	755.4	819.786
ENSG00000168496	FEN1	476.763	0.281747	0.107886	2.61153	0.0090137	0.0835101	423.179	437.363	543.722	502.789
ENSG00000196230	TUBB	5498.58	0.118988	0.0455806	2.61051	0.00904078	0.0836974	5165.31	5379.77	5643.71	5805.54
ENSG00000154814	OXNAD1	191.309	0.429861	0.164712	2.60977	0.00906026	0.0838143	159.782	166.321	217.904	221.227
ENSG00000064726	BTBD1	861.384	0.220087	0.0844057	2.60749	0.00912082	0.0843106	768.889	823.392	896.519	956.736
ENSG00000143179	UCK2	568.863	0.266599	0.102286	2.60641	0.00914961	0.0845128	495.808	536.95	653.712	588.982
ENSG00000153574	RPIA	242.119	0.385385	0.147974	2.60441	0.00920326	0.0849441	200.453	219.708	267.71	280.604
ENSG00000003249	DBNDD1	161.759	-0.4695	0.180376	-2.6029	0.00924395	0.0852552	191.738	183.775	143.194	128.331
ENSG00000064102	INTS13	636.366	0.242442	0.0932126	2.60096	0.0092963	0.0856733	583.93	582.124	687.954	691.455
ENSG00000127124	HIVEP3	32.3411	-1.07313	0.412809	-2.59957	0.00933395	0.0859554	42.6085	45.1736	17.6398	23.9423
ENSG00000112697	TMEM30A	1089.45	-0.196413	0.0756217	-2.5973	0.00939589	0.0864606	1126.22	1201.21	1007.55	1022.82
ENSG00000166181	API5	732.634	0.230576	0.0888382	2.59546	0.0094465	0.0868609	669.147	679.658	765.777	815.955
ENSG00000137825	ITPKA	103.677	-0.588038	0.226655	-2.59442	0.0094751	0.0870401	129.762	119.094	89.2368	76.6155
ENSG00000162664	ZNF326	378.209	0.317057	0.122216	2.59422	0.00948045	0.0870401	356.362	317.242	401.566	437.666
ENSG00000206573	THUMPD3-AS1	504.733	-0.28316	0.109161	-2.59397	0.00948738	0.0870401	588.771	519.497	433.733	476.932
ENSG00000162430	SELENON	597.768	-0.253633	0.0978492	-2.59208	0.00953982	0.0874555	677.862	622.164	549.948	541.097
ENSG00000181555	SETD2	948.689	0.207619	0.0801167	2.59146	0.00955694	0.0875467	872.505	889.099	981.605	1051.55
ENSG00000163428	LRRC58	555.441	0.264123	0.101954	2.59061	0.0095805	0.0876968	522.922	486.643	581.077	631.12
ENSG00000167930	FAM234A	544.656	-0.26475	0.102206	-2.59035	0.00958796	0.0876994	582.961	605.737	517.781	472.143
ENSG00000157193	LRP8	636.435	0.26042	0.100553	2.58987	0.00960108	0.0877536	607.171	550.297	740.873	647.401
ENSG00000131069	ACSS2	289.918	-0.350776	0.135501	-2.58872	0.00963322	0.0879815	326.342	323.402	266.673	243.254
ENSG00000135052	GOLM1	286.316	0.350889	0.135607	2.58755	0.0096662	0.0882167	248.872	254.615	312.329	329.447
ENSG00000261236	BOP1	1107.78	0.193027	0.0746335	2.58633	0.00970044	0.0884048	1005.17	1062.61	1190.17	1173.17
ENSG00000115170	ACVR1	167.543	-0.455989	0.176309	-2.5863	0.00970129	0.0884048	193.675	194.041	135.931	146.527
ENSG00000120733	KDM3B	1110.16	0.191202	0.0739478	2.58564	0.00971981	0.0885075	1053.59	1019.49	1195.36	1172.22
ENSG00000047648	ARHGAP6	460.439	0.28802	0.111508	2.58296	0.00979565	0.0891316	389.286	440.443	493.915	518.112
ENSG00000265241	RBM8A	255.25	0.373343	0.144558	2.58265	0.00980449	0.0891457	213.042	232.028	278.087	297.843
ENSG00000239306	RBM14	444.761	0.287436	0.111306	2.58238	0.00981208	0.0891483	383.476	417.856	495.991	481.72
ENSG00000130699	TAF4	190.577	0.427183	0.165464	2.58172	0.00983083	0.0892522	156.877	168.374	215.829	221.227
ENSG00000169499	PLEKHA2	51.683	-0.853741	0.330827	-2.58063	0.00986208	0.0894694	55.1973	78.0272	34.242	39.2654
ENSG00000108828	VAT1	1687	0.162912	0.0631892	2.57817	0.00993254	0.0900417	1571.67	1611.88	1813.79	1750.66
ENSG00000119318	RAD23B	1571.84	0.167743	0.0650728	2.57777	0.00994392	0.090078	1453.53	1508.18	1635.32	1690.33
ENSG00000119242	CCDC92	94.4314	-0.608606	0.236234	-2.57629	0.0099868	0.0903994	118.142	109.854	78.8605	70.8693
ENSG00000249069	LINC01033	1444.51	-0.171956	0.0667808	-2.57493	0.0100259	0.0905467	1533.9	1526.66	1386.28	1331.19
ENSG00000159063	ALG8	560.093	0.256351	0.0995623	2.57478	0.0100303	0.0905467	499.681	521.55	596.642	622.501
ENSG00000125741	OPA3	218.863	0.423343	0.16442	2.57476	0.0100308	0.0905467	164.624	209.441	267.71	233.677
ENSG00000059588	TARBP1	479.236	-0.283709	0.110191	-2.5747	0.0100327	0.0905467	553.91	497.937	451.372	413.724
ENSG00000171843	MLLT3	189.46	0.427244	0.166032	2.57326	0.0100746	0.0907994	155.908	167.348	221.017	213.566
ENSG00000075415	SLC25A3	2571.01	0.14164	0.0550439	2.57322	0.0100756	0.0907994	2412.22	2478.39	2643.9	2749.54
ENSG00000131844	MCCC2	1353.63	0.1778	0.0691197	2.57235	0.0101012	0.0909627	1279.22	1261.78	1397.7	1475.81
ENSG00000259207	ITGB3	3.00715	-5.03412	1.95858	-2.5703	0.0101611	NA	4.84187	7.18672	0	0
ENSG00000082068	WDR70	240.58	0.377588	0.146928	2.56989	0.010173	0.0914967	210.137	208.415	270.823	272.943
ENSG00000105248	YJU2	178.704	0.4523	0.176005	2.56981	0.0101755	0.0914967	149.13	152.974	185.737	226.973
ENSG00000167468	GPX4	920.906	0.205107	0.0798636	2.56822	0.0102223	0.0918501	838.612	872.673	987.831	984.509
ENSG00000147647	DPYS	3.03297	5.04384	1.96421	2.56787	0.0102326	NA	0	0	8.3011	3.83078
ENSG00000198604	BAZ1A	670.829	0.234536	0.0913828	2.56652	0.0102726	0.0922342	613.949	619.084	712.857	737.424
ENSG00000168569	TMEM223	68.0577	0.728018	0.283864	2.56467	0.0103274	0.0926586	57.1341	45.1736	92.3497	77.5732
ENSG00000235169	SMIM1	50.5786	-0.83093	0.324099	-2.56382	0.0103528	0.0928017	66.8178	62.6271	38.3926	34.477
ENSG00000063180	CA11	74.4645	-0.680625	0.265493	-2.56362	0.0103586	0.0928017	90.0588	93.4273	54.9948	59.377
ENSG00000070423	RNF126	640.821	0.239166	0.0933312	2.56255	0.0103907	0.0930212	593.613	582.124	681.728	705.82
ENSG00000104497	SNX16	120.655	-0.535521	0.20903	-2.56193	0.0104092	0.093104	151.066	134.494	96.5003	100.558
ENSG00000106789	CORO2A	49.1705	-0.86627	0.338158	-2.56173	0.0104152	0.093104	74.5648	52.3604	35.2797	34.477
ENSG00000231074	HCG18	612.007	0.259949	0.101522	2.56052	0.0104516	0.093361	603.297	510.257	664.088	670.386
ENSG00000147274	RBMX	2326.64	0.142401	0.0556263	2.55997	0.0104683	0.0934415	2203.05	2220.7	2455.05	2427.75
ENSG00000089195	TRMT6	286.537	0.346423	0.135345	2.55956	0.0104804	0.0934816	245.967	258.722	320.63	320.827
ENSG00000105419	MEIS3	12.6268	-1.85025	0.723138	-2.55864	0.0105084	NA	26.1461	13.3468	6.22583	4.78847
ENSG00000141971	MVB12A	281.375	-0.363332	0.142071	-2.55739	0.010546	0.0939977	295.354	337.776	262.522	229.847
ENSG00000087274	ADD1	856.077	0.212277	0.0830295	2.55664	0.0105688	0.0941325	792.13	794.645	891.331	946.201
ENSG00000156471	PTDSS1	1271.52	0.178422	0.0698356	2.55488	0.0106223	0.0945401	1189.16	1197.1	1331.29	1368.54
ENSG00000185838	GNB1L	335.874	0.33064	0.129446	2.55428	0.0106409	0.0946364	277.923	317.242	390.152	358.177
ENSG00000197111	PCBP2	778.937	0.221718	0.0868646	2.55246	0.0106966	0.0950628	740.806	697.111	857.089	820.744
ENSG00000225778	PROSER2-AS1	491.951	0.269996	0.105798	2.55199	0.0107111	0.0951225	439.642	452.763	520.894	554.505
ENSG00000104805	NUCB1	1919.83	-0.152788	0.0598841	-2.5514	0.0107292	0.095214	2022.93	2019.47	1846.99	1789.93
ENSG00000130340	SNX9	609.501	0.248597	0.0974837	2.55014	0.010768	0.095489	550.037	564.671	630.884	692.413
ENSG00000266412	NCOA4	2216.24	-0.149807	0.0587592	-2.54951	0.0107875	0.0955416	2266	2397.28	2066.97	2134.7
ENSG00000100462	PRMT5	478.837	0.270883	0.106254	2.54938	0.0107914	0.0955416	437.705	430.176	531.27	516.197
ENSG00000126777	KTN1	1636.39	0.161555	0.0633798	2.549	0.0108033	0.0955416	1538.75	1551.3	1704.84	1750.66
ENSG00000266714	MYO15B	158.484	-0.46921	0.184081	-2.54893	0.0108053	0.0955416	198.517	169.401	133.855	132.162
ENSG00000115257	PCSK4	64.2328	-0.749717	0.294269	-2.54773	0.0108426	0.0958027	68.7546	92.4006	49.8066	45.9693
ENSG00000136875	PRPF4	459.283	0.276131	0.108394	2.54747	0.0108506	0.095804	423.179	407.589	507.405	498.958
ENSG00000107863	ARHGAP21	457.436	0.284512	0.111703	2.54703	0.0108644	0.0958151	436.737	388.083	488.727	516.197
ENSG00000165724	ZMYND19	268.278	0.366027	0.143713	2.54693	0.0108676	0.0958151	231.441	237.162	325.818	278.689
ENSG00000165288	BRWD3	726.528	-0.237273	0.0931811	-2.54636	0.0108852	0.0959017	837.644	734.072	675.502	658.893
ENSG00000164611	PTTG1	417.817	-0.29521	0.115959	-2.54581	0.0109023	0.0959276	437.705	483.563	362.136	387.866
ENSG00000165424	ZCCHC24	128.715	-0.517974	0.203465	-2.54576	0.0109039	0.0959276	152.035	150.921	115.178	96.7271
ENSG00000184208	C22orf46	165.199	0.456038	0.179174	2.54523	0.0109207	0.0960065	149.13	129.361	188.85	193.454
ENSG00000180370	PAK2	903.925	0.20757	0.0815636	2.54488	0.0109315	0.0960317	862.821	815.179	948.401	989.298
ENSG00000005238	FAM214B	84.9124	-0.665712	0.261663	-2.54415	0.0109543	0.0961631	122.984	85.2139	65.3712	66.0809
ENSG00000204305	AGER	63.812	-0.73443	0.288722	-2.54373	0.0109677	0.0961844	82.3118	77.0005	51.8819	44.0539
ENSG00000146729	NIPSNAP2	416.814	-0.288067	0.11327	-2.54319	0.0109847	0.0961844	463.851	452.763	370.437	380.204
ENSG00000107968	MAP3K8	64.8989	-0.732162	0.287892	-2.54318	0.0109848	0.0961844	89.0904	72.8938	48.769	48.8424
ENSG00000133316	WDR74	398.425	0.296615	0.116646	2.54286	0.0109948	0.0961844	347.646	367.549	451.372	427.131
ENSG00000263465	SRSF8	369.859	0.315848	0.124212	2.54282	0.0109961	0.0961844	303.101	356.256	414.017	406.062
ENSG00000077044	DGKD	575.087	-0.249564	0.0981798	-2.54191	0.0110248	0.0963665	628.475	621.138	511.555	539.182
ENSG00000078124	ACER3	263.486	-0.359139	0.141364	-2.54052	0.0110686	0.0966802	295.354	296.709	239.694	222.185
ENSG00000133519	ZDHHC8P1	13.7556	-1.69358	0.666681	-2.54032	0.0110751	NA	18.3991	23.6135	7.26346	5.74616
ENSG00000134243	SORT1	2210.5	-0.149676	0.0589365	-2.53961	0.0110976	0.0968645	2264.06	2385.99	2139.61	2052.34
ENSG00000141504	SAT2	35.2566	-1.02511	0.403725	-2.53913	0.011113	0.0969025	46.482	48.2537	16.6022	29.6885
ENSG00000126247	CAPNS1	935.843	0.201021	0.0791743	2.53897	0.0111179	0.0969025	885.094	856.246	1000.28	1001.75
ENSG00000072778	ACADVL	1484.22	-0.166964	0.0657708	-2.53857	0.0111306	0.096944	1584.26	1555.41	1414.3	1382.91
ENSG00000189067	LITAF	181.163	-0.438675	0.172943	-2.53653	0.0111956	0.0973802	206.264	210.468	168.097	139.823
ENSG00000115694	STK25	829.196	0.217425	0.0857182	2.5365	0.0111966	0.0973802	797.94	735.098	914.159	869.586
ENSG00000163378	EOGT	92.0378	0.608926	0.240116	2.53597	0.0112137	0.0974598	66.8178	79.0539	113.102	109.177
ENSG00000172232	AZU1	17.6568	-1.46009	0.575937	-2.53516	0.0112396	0.0976147	25.1777	26.6935	7.26346	11.4923
ENSG00000225138	SLC9A3-AS1	119.842	0.528385	0.208525	2.53392	0.0112795	0.0978918	100.711	95.4807	145.269	137.908
ENSG00000099917	MED15	2077.11	0.148377	0.0586215	2.53111	0.0113703	0.0986103	1944.5	1996.88	2149.99	2217.06
ENSG00000100767	PAPLN	124.261	-0.545088	0.215423	-2.53031	0.0113961	0.09872	169.465	125.254	102.726	99.6002
ENSG00000081237	PTPRC	3962.05	-0.119488	0.0472245	-2.53022	0.0113992	0.09872	4150.45	4101.56	3788.41	3807.79
ENSG00000153071	DAB2	401.497	-0.29519	0.116687	-2.52976	0.0114141	0.0987791	430.926	453.79	374.587	346.685
ENSG00000198837	DENND4B	1284.1	-0.179269	0.0708837	-2.52906	0.0114369	0.0989066	1397.36	1329.54	1229.6	1179.88
ENSG00000113119	TMCO6	135.062	-0.499707	0.197622	-2.5286	0.0114518	0.0989652	166.56	149.894	107.914	115.881
ENSG00000138413	IDH1	1330.4	-0.172774	0.0683508	-2.52775	0.0114796	0.0991356	1405.11	1414.76	1258.65	1243.09
ENSG00000236393	ENSG00000236393	172.409	-0.437747	0.1732	-2.52741	0.0114908	0.0991623	197.548	199.175	147.345	145.569
ENSG00000140534	TICRR	310.485	0.334263	0.132361	2.52538	0.0115573	0.0996147	275.987	273.095	366.286	326.574
ENSG00000261342	ENSG00000261342	38.6396	0.941837	0.372959	2.52531	0.0115596	0.0996147	24.2094	28.7469	50.8442	50.7578
ENSG00000167193	CRK	408.202	0.290409	0.115029	2.52465	0.0115812	0.0997306	371.856	362.416	462.786	435.751
ENSG00000100083	GGA1	926.607	-0.207352	0.0821691	-2.52348	0.0116201	0.0999951	1039.07	946.593	867.465	853.305
ENSG00000144426	NBEAL1	549.107	-0.253672	0.100668	-2.51988	0.0117396	0.100953	601.36	593.417	483.539	518.112
ENSG00000285730	ENSG00000285730	37.322	0.995005	0.395205	2.51769	0.0118126	0.101415	26.1461	23.6135	61.2206	38.3078
ENSG00000286680	ENSG00000286680	120.025	0.536102	0.212939	2.51763	0.0118146	0.101415	108.458	87.2673	148.382	135.993
ENSG00000269343	ZNF587B	252.516	0.36282	0.144118	2.51752	0.0118184	0.101415	214.979	226.895	289.501	278.689
ENSG00000160712	IL6R	38.5585	-0.942289	0.374397	-2.51682	0.0118419	0.101546	55.1973	46.2003	26.9786	25.8577
ENSG00000135185	TMEM243	53.7298	-0.792849	0.315195	-2.51542	0.011889	0.101834	73.5964	62.6271	39.4302	39.2654
ENSG00000111110	PPM1H	148.892	0.472221	0.187737	2.51533	0.0118921	0.101834	119.11	130.388	178.474	167.596
ENSG00000163159	VPS72	405.124	0.302876	0.120497	2.51356	0.0119521	0.102275	351.52	373.709	482.501	412.766
ENSG00000121964	GTDC1	85.8866	-0.62001	0.246713	-2.51308	0.0119682	0.102341	107.49	100.614	67.4464	67.9963
ENSG00000160305	DIP2A	802.459	-0.214508	0.0854172	-2.5113	0.0120288	0.102788	881.22	842.899	725.309	760.409
ENSG00000108561	C1QBP	1423.5	0.168103	0.0669746	2.50995	0.0120748	0.103109	1329.58	1352.13	1483.82	1528.48
ENSG00000180198	RCC1	671.288	0.237844	0.0947756	2.50955	0.0120886	0.103155	598.455	633.458	763.701	689.54
ENSG00000126524	SBDS	459.105	0.28195	0.112412	2.50817	0.0121357	0.103484	415.433	413.75	469.012	538.224
ENSG00000115504	EHBP1	344.92	-0.311535	0.124323	-2.50584	0.012216	0.104043	369.919	394.243	307.141	308.377
ENSG00000076685	NT5C2	330.859	-0.318568	0.127133	-2.50578	0.0122183	0.104043	364.109	370.629	282.237	306.462
ENSG00000105127	AKAP8	461.034	0.275649	0.110033	2.50515	0.0122398	0.104153	438.673	395.269	507.405	502.789
ENSG00000197746	PSAP	5027.84	-0.114566	0.0457476	-2.5043	0.0122693	0.104332	5182.74	5273	4737.85	4917.76
ENSG00000135047	CTSL	559.982	0.24858	0.0993589	2.50184	0.0123551	0.104988	513.238	510.257	623.62	592.812
ENSG00000188529	SRSF10	1854.31	0.154712	0.0618686	2.50066	0.0123962	0.105265	1730.48	1780.25	1903.03	2003.5
ENSG00000111737	RAB35	323.745	0.331973	0.132853	2.49881	0.0124612	0.105743	260.493	313.135	363.173	358.177
ENSG00000128731	HERC2	1819.25	0.15401	0.0616607	2.49771	0.0124998	0.105983	1763.41	1680.66	1917.55	1915.39
ENSG00000004897	CDC27	493.34	0.261813	0.104832	2.49745	0.0125091	0.105983	440.61	456.87	539.572	536.309
ENSG00000158470	B4GALT5	404.85	0.301884	0.120886	2.49726	0.0125156	0.105983	382.508	342.909	416.093	477.889
ENSG00000100722	ZC3H14	595.113	0.245122	0.0981742	2.49681	0.0125316	0.105989	537.448	552.35	617.394	673.259
ENSG00000168497	CAVIN2	98.6606	0.573934	0.229885	2.49661	0.0125386	0.105989	76.5016	82.1339	117.253	118.754
ENSG00000185760	KCNQ5	74.6189	0.666243	0.26687	2.49651	0.0125423	0.105989	62.9443	52.3604	90.2745	92.8963
ENSG00000146530	VWDE	1629.8	-0.159384	0.0638742	-2.49527	0.012586	0.106285	1732.42	1707.36	1509.76	1569.66
ENSG00000186298	PPP1CC	2334.77	0.139949	0.0561573	2.49208	0.0126997	0.107126	2211.77	2231.99	2406.28	2489.05
ENSG00000181915	ADO	231.823	0.378548	0.15191	2.49192	0.0127055	0.107126	214.011	188.908	267.71	256.662
ENSG00000143434	SEMA6C	57.3996	-0.766371	0.307565	-2.49174	0.012712	0.107126	73.5964	70.8405	48.769	36.3924
ENSG00000128487	SPECC1	453.658	0.284616	0.1143	2.49009	0.0127711	0.107491	384.445	434.283	471.087	524.816
ENSG00000057757	PITHD1	466.198	0.268958	0.108014	2.49004	0.0127729	0.107491	428.99	416.83	497.028	521.943
ENSG00000050344	NFE2L3	83.0674	-0.653848	0.262672	-2.48922	0.0128023	0.107665	89.0904	113.961	73.6723	55.5462
ENSG00000067167	TRAM1	865.539	0.210626	0.0846522	2.48813	0.0128416	0.107858	768.889	836.739	901.707	954.821
ENSG00000101935	AMMECR1	238.241	0.37176	0.149427	2.4879	0.0128499	0.107858	214.979	200.201	280.162	257.62
ENSG00000120253	NUP43	737.55	0.22522	0.0905435	2.48743	0.0128671	0.107858	643	717.645	792.755	796.801
ENSG00000117713	ARID1A	1940.59	0.151349	0.0608484	2.48732	0.012871	0.107858	1884.46	1792.57	2073.2	2012.11
ENSG00000256525	POLG2	321.742	-0.321884	0.129416	-2.4872	0.0128754	0.107858	372.824	341.882	292.614	279.647
ENSG00000164134	NAA15	992.013	0.195543	0.0786241	2.48707	0.0128802	0.107858	917.05	933.246	1023.11	1094.64
ENSG00000058729	RIOK2	265.207	0.351817	0.141472	2.48683	0.0128886	0.107858	238.22	227.922	285.35	309.335
ENSG00000088836	SLC4A11	108.922	-0.550309	0.221307	-2.48663	0.0128959	0.107858	130.731	128.334	79.8981	96.7271
ENSG00000164151	ICE1	897.268	0.201632	0.0810995	2.48624	0.0129102	0.107903	856.043	813.126	953.589	966.313
ENSG00000038358	EDC4	847	0.210199	0.0845537	2.48598	0.0129196	0.107908	796.004	775.139	871.616	945.244
ENSG00000143222	UFC1	373.734	0.310738	0.125059	2.48474	0.0129646	0.108153	363.14	303.895	403.641	424.258
ENSG00000136888	ATP6V1G1	670.391	0.239457	0.0963734	2.48468	0.0129667	0.108153	572.309	658.098	711.819	739.34
ENSG00000151693	ASAP2	33.7109	-1.00563	0.404902	-2.48364	0.0130047	0.108396	38.735	51.3337	21.7904	22.9847
ENSG00000171634	BPTF	818.021	0.211617	0.0852253	2.48303	0.0130271	0.108509	764.047	752.552	845.675	909.809
ENSG00000067177	PHKA1	224.439	-0.379279	0.152787	-2.48241	0.0130497	0.108622	246.935	260.775	189.888	200.158
ENSG00000184897	H1-10	447.035	-0.277116	0.111643	-2.48217	0.0130584	0.108622	467.725	512.31	395.34	412.766
ENSG00000100823	APEX1	976.748	0.202898	0.0817798	2.48103	0.0131003	0.108896	856.043	960.967	1035.56	1054.42
ENSG00000167123	CERCAM	144.478	-0.476523	0.192086	-2.48078	0.0131094	0.108897	164.624	171.455	130.742	111.092
ENSG00000112576	CCND3	1287.11	-0.172472	0.0695577	-2.47956	0.0131545	0.109197	1343.13	1384.98	1208.85	1211.48
ENSG00000123600	METTL8	215.623	0.386732	0.156052	2.47823	0.0132035	0.10953	188.833	184.801	254.221	234.635
ENSG00000171608	PIK3CD	725.715	-0.217887	0.0880128	-2.47563	0.0133	0.110256	781.478	779.245	676.54	665.597
ENSG00000111331	OAS3	13.4697	-1.65526	0.668656	-2.4755	0.0133049	NA	20.3359	20.5335	7.26346	5.74616
ENSG00000102572	STK24	528.132	0.267823	0.108208	2.47509	0.0133204	0.11035	455.136	504.097	537.496	615.797
ENSG00000112685	EXOC2	520.181	-0.254113	0.102723	-2.47377	0.0133697	0.110672	552.942	579.044	467.975	480.762
ENSG00000128789	PSMG2	291.649	0.332126	0.134271	2.47356	0.0133775	0.110672	252.746	263.855	319.592	330.404
ENSG00000105402	NAPA	298.472	0.328888	0.133099	2.471	0.0134735	0.111391	262.429	266.935	321.668	342.854
ENSG00000136542	GALNT5	1693.21	-0.158268	0.0640615	-2.47057	0.01349	0.111452	1794.4	1778.2	1549.19	1651.06
ENSG00000198221	AFDN-DT	38.4492	-0.927758	0.375604	-2.47004	0.0135097	0.11154	49.3871	51.3337	30.0915	22.9847
ENSG00000136643	RPS6KC1	402.796	-0.293814	0.119053	-2.46792	0.0135901	0.1121	414.464	473.297	352.797	370.627
ENSG00000073605	GSDMB	136.434	-0.493455	0.19996	-2.46777	0.0135959	0.1121	174.307	144.761	107.914	118.754
ENSG00000138036	DYNC2LI1	200.066	-0.404037	0.16379	-2.4668	0.0136328	0.112328	226.6	228.948	185.737	158.977
ENSG00000251301	LINC02384	4.96121	-4.2352	1.71757	-2.46581	0.0136704	NA	11.6205	7.18672	1.03764	0
ENSG00000065000	AP3D1	2135.96	0.146618	0.0595042	2.46399	0.0137399	0.113134	2090.72	1964.03	2217.43	2271.65
ENSG00000285108	ENSG00000285108	163.672	-0.44121	0.179099	-2.46349	0.0137592	0.113217	181.086	196.095	133.855	143.654
ENSG00000099899	TRMT2A	858.623	0.201987	0.0820209	2.46263	0.0137921	0.113348	788.257	809.019	924.535	912.682
ENSG00000237125	HAND2-AS1	128.94	0.494023	0.200611	2.46259	0.0137937	0.113348	109.426	104.721	148.382	153.231
ENSG00000268480	NFILZ	129.62	0.492896	0.200195	2.46208	0.0138135	0.113434	106.521	108.827	155.646	147.485
ENSG00000157514	TSC22D3	39.1199	-0.925223	0.375841	-2.46174	0.0138265	0.113464	56.1657	46.2003	31.1291	22.9847
ENSG00000107290	SETX	1638.14	0.155641	0.0632453	2.46091	0.0138587	0.113652	1567.8	1531.8	1721.44	1731.51
ENSG00000168476	REEP4	268.174	-0.343619	0.139678	-2.46007	0.0138911	0.113841	299.228	300.815	230.356	242.297
ENSG00000184205	TSPYL2	301.632	-0.334279	0.135964	-2.4586	0.0139482	0.114233	327.31	345.989	245.92	287.308
ENSG00000185420	SMYD3	511.543	-0.259075	0.105452	-2.4568	0.0140181	0.114728	533.574	581.097	480.426	451.074
ENSG00000065308	TRAM2	234.37	0.367485	0.14966	2.45547	0.0140701	0.115077	212.074	197.121	268.748	259.535
ENSG00000164074	ABHD18	152.622	-0.452374	0.184282	-2.45479	0.0140968	0.115218	177.212	175.561	125.554	132.162
ENSG00000070718	AP3M2	238.502	-0.369167	0.150428	-2.45411	0.0141232	0.115286	264.366	273.095	223.092	193.454
ENSG00000113163	CERT1	820.585	0.20643	0.0841168	2.45409	0.014124	0.115286	780.51	743.312	872.653	885.867
ENSG00000182872	RBM10	408.374	0.282504	0.115132	2.45375	0.0141377	0.115321	375.729	361.389	434.77	461.608
ENSG00000099330	OCEL1	82.3532	-0.623755	0.254254	-2.45328	0.0141562	0.115395	91.9955	107.801	66.4088	63.2078
ENSG00000165650	PDZD8	660.622	0.226972	0.0925779	2.45169	0.0142187	0.115767	612.012	605.737	692.104	732.636
ENSG00000130787	HIP1R	199.278	-0.401753	0.163871	-2.45164	0.0142208	0.115767	227.568	225.868	184.699	158.977
ENSG00000178105	DDX10	520.006	0.265392	0.108298	2.45057	0.0142632	0.116035	447.389	497.937	532.308	602.389
ENSG00000123104	ITPR2	799.093	-0.208148	0.0849764	-2.44948	0.0143064	0.116287	851.201	862.406	724.271	758.493
ENSG00000101199	ARFGAP1	595.567	-0.253568	0.103526	-2.44931	0.0143132	0.116287	696.261	598.551	565.512	521.943
ENSG00000168137	SETD5	2032.97	-0.161718	0.0660645	-2.44787	0.0143702	0.116621	2279.55	2013.31	1909.25	1929.75
ENSG00000169093	ASMTL	216.775	-0.379777	0.155151	-2.44779	0.0143735	0.116621	248.872	241.268	194.038	182.92
ENSG00000137486	ARRB1	745.919	-0.223917	0.0914952	-2.4473	0.014393	0.116702	777.604	830.579	649.561	725.932
ENSG00000120889	TNFRSF10B	395.173	-0.288888	0.118076	-2.44662	0.0144203	0.116845	412.527	456.87	356.947	354.347
ENSG00000156273	BACH1	623.763	0.231115	0.0945514	2.44433	0.0145122	0.117512	561.657	586.231	679.653	667.513
ENSG00000142188	TMEM50B	244.769	-0.362457	0.148352	-2.44323	0.0145564	0.117776	278.892	272.069	199.226	228.889
ENSG00000083828	ZNF586	143.019	0.475116	0.194477	2.44304	0.014564	0.117776	120.078	119.094	181.587	151.316
ENSG00000077312	SNRPA	679.913	0.222051	0.0909238	2.44216	0.0145996	0.117916	614.918	640.644	730.497	733.593
ENSG00000151470	C4orf33	151.034	-0.452836	0.185426	-2.44214	0.0146007	0.117916	169.465	179.668	127.629	127.373
ENSG00000138867	GUCD1	303.39	0.326889	0.13388	2.44166	0.0146199	0.117993	261.461	277.202	319.592	355.304
ENSG00000157216	SSBP3	411.141	0.277729	0.113795	2.4406	0.0146629	0.118262	373.792	369.603	447.222	453.947
ENSG00000168062	BATF2	74.6683	-0.645989	0.264767	-2.43984	0.0146939	0.118375	93.9323	88.2939	57.0701	59.377
ENSG00000177239	MAN1B1	392.202	-0.284918	0.116787	-2.43964	0.0147018	0.118375	420.274	441.47	351.759	355.304
ENSG00000209082	MT-TL1	263.666	0.343912	0.140974	2.43954	0.014706	0.118375	225.631	239.215	296.764	293.054
ENSG00000066926	FECH	700.135	-0.227801	0.0934189	-2.43849	0.0147486	0.11862	716.597	794.645	624.658	664.639
ENSG00000065183	WDR3	730.38	0.214913	0.0881399	2.43832	0.0147558	0.11862	663.336	688.898	790.68	778.605
ENSG00000122705	CLTA	417.556	0.278206	0.114109	2.43807	0.014766	0.118623	392.192	362.416	460.711	454.905
ENSG00000172366	MCRIP2	361.901	0.30325	0.124397	2.43776	0.0147784	0.118645	327.31	320.322	426.469	373.501
ENSG00000205133	TRIQK	388.688	-0.289994	0.118983	-2.43727	0.0147987	0.11873	405.749	449.683	350.722	348.601
ENSG00000178988	MRFAP1L1	356.908	0.308863	0.126764	2.43653	0.0148291	0.118895	296.322	341.882	376.662	412.766
ENSG00000196668	LINC00173	38.907	-0.912543	0.374586	-2.43614	0.0148451	0.118946	53.2606	48.2537	31.1291	22.9847
ENSG00000162437	RAVER2	528.91	-0.252258	0.103592	-2.43512	0.0148868	0.119202	600.392	549.27	492.878	473.101
ENSG00000128708	HAT1	934.663	0.198139	0.0814887	2.43149	0.015037	0.120326	832.802	908.606	1012.73	984.509
ENSG00000105968	H2AZ2	1222.78	0.172068	0.0708129	2.4299	0.0151032	0.120776	1161.08	1138.58	1304.31	1287.14
ENSG00000130768	SMPDL3B	38.9853	-0.913612	0.376041	-2.42955	0.0151175	0.120811	49.3871	52.3604	32.1668	22.027
ENSG00000055917	PUM2	978.138	0.200383	0.0824992	2.4289	0.0151446	0.120948	853.138	968.153	1039.71	1051.55
ENSG00000205085	FAM71F2	13.9323	1.58586	0.653048	2.42839	0.0151659	NA	7.74699	6.16004	20.7528	21.0693
ENSG00000167280	ENGASE	403.475	-0.283162	0.116637	-2.42773	0.0151935	0.121115	439.642	446.603	345.533	382.12
ENSG00000118985	ELL2	803.548	0.204691	0.084316	2.42766	0.0151966	0.121115	743.711	749.472	870.578	850.432
ENSG00000132879	FBXO44	158.94	-0.444375	0.183047	-2.42765	0.015197	0.121115	171.402	195.068	139.043	130.246
ENSG00000118579	MED28	663.15	0.225512	0.0929004	2.42746	0.015205	0.121115	606.202	617.031	690.029	739.34
ENSG00000164236	ANKRD33B	279.075	0.333377	0.137384	2.42661	0.0152408	0.12132	255.651	238.188	310.254	312.208
ENSG00000090470	PDCD7	368.902	0.309018	0.127361	2.42632	0.015253	0.121338	314.722	344.962	372.512	443.412
ENSG00000225921	NOL7	786.114	0.206528	0.0851486	2.42551	0.015287	0.12153	732.091	727.912	831.148	853.305
ENSG00000136231	IGF2BP3	774.494	0.217971	0.0899148	2.4242	0.0153421	0.121766	750.49	681.711	800.019	865.755
ENSG00000166166	TRMT61A	98.1247	0.567449	0.234077	2.4242	0.0153422	0.121766	84.2486	73.9205	107.914	126.416
ENSG00000066027	PPP2R5A	384.274	0.298971	0.123333	2.42409	0.0153467	0.121766	315.69	373.709	436.845	410.851
ENSG00000132603	NIP7	494.628	0.255931	0.105651	2.42241	0.015418	0.122252	433.832	468.163	535.421	541.097
ENSG00000134996	OSTF1	155.706	-0.44539	0.183935	-2.42146	0.0154584	0.122493	171.402	187.881	126.592	136.95
ENSG00000136709	WDR33	722.48	0.214431	0.0885709	2.42101	0.0154773	0.122564	660.431	677.605	763.701	788.182
ENSG00000155307	SAMSN1	2555.39	0.132243	0.0546765	2.41865	0.0155782	0.123283	2394.79	2482.5	2652.2	2692.08
ENSG00000133103	COG6	181.334	-0.408953	0.169169	-2.41743	0.0156307	0.123618	203.359	210.468	152.533	158.977
ENSG00000173988	LRRC63	34.539	-0.965195	0.399516	-2.41591	0.015696	0.124054	52.2922	39.0136	23.8657	22.9847
ENSG00000100796	PPP4R3A	577.232	0.235253	0.0974015	2.4153	0.0157224	0.124183	529.701	530.79	628.808	619.628
ENSG00000063046	EIF4B	3261.5	0.126881	0.0525506	2.41445	0.0157589	0.12439	3097.83	3139.57	3298.65	3509.95
ENSG00000163606	CD200R1	14.6311	-1.54822	0.641362	-2.41396	0.0157802	NA	26.1461	17.4535	7.26346	7.66155
ENSG00000137955	RABGGTB	1306.59	0.175052	0.0725355	2.41333	0.0158074	0.124692	1171.73	1283.34	1413.26	1358.01
ENSG00000109519	GRPEL1	276.973	0.341549	0.141574	2.41251	0.0158431	0.124815	244.03	244.348	334.119	285.393
ENSG00000161847	RAVER1	620.955	0.2361	0.097865	2.41251	0.0158433	0.124815	573.277	566.724	710.782	633.036
ENSG00000168509	HJV	36.7655	-0.927139	0.384409	-2.41185	0.0158717	0.124958	53.2606	43.1203	23.8657	26.8154
ENSG00000232810	TNF	4.75158	4.17869	1.7326	2.4118	0.0158739	NA	0.968374	0	10.3764	7.66155
ENSG00000062524	LTK	104.412	-0.537818	0.223029	-2.41143	0.0158903	0.124967	121.047	126.281	85.0863	85.2347
ENSG00000101811	CSTF2	222.524	0.369156	0.153091	2.41135	0.0158934	0.124967	199.485	188.908	246.958	254.747
ENSG00000151353	TMEM18	202.178	0.402968	0.167169	2.41054	0.0159288	0.125133	181.086	167.348	206.49	253.789
ENSG00000183530	PRR14L	1122.16	-0.188526	0.0782136	-2.4104	0.0159349	0.125133	1250.17	1139.61	1088.48	1010.37
ENSG00000092148	HECTD1	1403.26	0.161932	0.0672078	2.40942	0.015978	0.125245	1344.1	1304.9	1478.63	1485.38
ENSG00000061794	MRPS35	901.289	0.197735	0.082068	2.4094	0.0159786	0.125245	815.371	864.459	936.987	988.34
ENSG00000157227	MMP14	39.0357	-0.895333	0.371605	-2.40937	0.01598	0.125245	51.3238	50.307	23.8657	30.6462
ENSG00000204569	PPP1R10	368.359	0.291105	0.120864	2.40853	0.0160169	0.125372	330.216	332.642	390.152	420.428
ENSG00000147162	OGT	5342.35	-0.111109	0.046134	-2.40839	0.0160232	0.125372	5566.21	5530.69	5000.38	5272.1
ENSG00000166963	MAP1A	607.173	-0.234951	0.097559	-2.4083	0.016027	0.125372	685.609	627.298	547.873	567.912
ENSG00000104774	MAN2B1	421.768	-0.28507	0.11844	-2.40687	0.0160901	0.125785	440.61	486.643	352.797	407.02
ENSG00000100023	PPIL2	1806.35	0.149264	0.0620291	2.40635	0.0161126	0.125881	1750.82	1674.5	1925.86	1874.21
ENSG00000278845	MRPL45	443.801	0.266272	0.110672	2.40595	0.0161303	0.125938	389.286	416.83	483.539	485.551
ENSG00000141564	RPTOR	645.694	0.225253	0.0937235	2.40338	0.0162444	0.126748	594.582	596.497	673.427	718.27
ENSG00000170364	SETMAR	57.5994	0.726179	0.302246	2.40261	0.0162786	0.126934	41.6401	45.1736	73.6723	69.9116
ENSG00000101255	TRIB3	1746.4	-0.150736	0.0627572	-2.40189	0.0163106	0.127059	1795.37	1879.84	1673.71	1636.7
ENSG00000197771	MCMBP	538.753	0.253149	0.105412	2.40152	0.016327	0.127059	467.725	515.39	617.394	554.505
ENSG00000161057	PSMC2	965.801	0.187255	0.0779735	2.40152	0.016327	0.127059	892.841	913.74	1025.19	1031.44
ENSG00000079134	THOC1	416.045	0.274983	0.114513	2.40131	0.0163363	0.127059	381.539	371.656	437.883	473.101
ENSG00000123560	PLP1	2.7942	-4.92519	2.05108	-2.40127	0.0163382	NA	1.93675	9.24006	0	0
ENSG00000259953	ENSG00000259953	591.15	-0.24058	0.100201	-2.40098	0.0163514	0.127095	669.147	610.871	565.512	519.07
ENSG00000185651	UBE2L3	2199.47	0.151168	0.0629836	2.40012	0.0163899	0.12723	1999.69	2170.39	2227.81	2399.98
ENSG00000106665	CLIP2	145.075	-0.464728	0.193646	-2.39989	0.0163999	0.12723	160.75	175.561	133.855	110.135
ENSG00000177830	CHID1	574.278	-0.24869	0.103625	-2.39989	0.0164	0.12723	577.151	670.418	533.346	516.197
ENSG00000183087	GAS6	199.929	-0.386866	0.161362	-2.39751	0.016507	0.127979	233.378	219.708	173.285	173.343
ENSG00000099904	ZDHHC8	933.223	-0.194818	0.081306	-2.39611	0.0165702	0.128334	1025.51	966.1	897.557	843.728
ENSG00000167306	MYO5B	35.3426	-0.960829	0.401009	-2.39603	0.0165737	0.128334	54.229	39.0136	28.0162	20.1116
ENSG00000150471	ADGRL3	168.696	-0.423347	0.176706	-2.39576	0.0165859	0.128346	199.485	186.855	151.495	136.95
ENSG00000196922	ZNF252P	182.117	0.411846	0.172013	2.39427	0.0166534	0.128787	143.319	169.401	212.716	203.031
ENSG00000174669	SLC29A2	211.407	0.377207	0.15758	2.39375	0.0166772	0.128849	184.959	182.748	249.033	228.889
ENSG00000126088	UROD	1516.64	0.159711	0.0667282	2.39345	0.0166906	0.128849	1401.24	1465.06	1561.64	1638.61
ENSG00000112249	ASCC3	619.712	0.231492	0.0967225	2.39337	0.0166946	0.128849	583.93	556.457	641.26	697.201
ENSG00000248498	ASNSP1	99.7956	-0.54704	0.228584	-2.39317	0.0167037	0.128849	122.015	114.987	78.8605	83.3194
ENSG00000126773	PCNX4	516.831	0.250869	0.104922	2.391	0.0168025	0.129464	493.871	449.683	576.926	546.843
ENSG00000143847	PPFIA4	25.511	-1.16136	0.485787	-2.39067	0.0168175	0.129464	36.7982	33.8802	9.33874	22.027
ENSG00000163655	GMPS	1413.82	0.161768	0.0676676	2.39062	0.01682	0.129464	1322.8	1347	1458.92	1526.56
ENSG00000198400	NTRK1	144.906	-0.458796	0.191925	-2.39049	0.0168257	0.129464	154.94	180.695	121.404	122.585
ENSG00000038427	VCAN	20.8625	-1.24247	0.519882	-2.38991	0.0168523	0.129587	30.988	27.7202	10.3764	14.3654
ENSG00000185686	PRAME	6938.56	0.10053	0.0420722	2.38947	0.0168727	0.129595	6613.03	6781.18	7189.79	7170.25
ENSG00000137547	MRPL15	551.2	0.242822	0.101623	2.38943	0.0168746	0.129595	480.314	529.764	602.867	591.855
ENSG00000123989	CHPF	805.633	-0.218283	0.0913791	-2.38876	0.0169053	0.129749	826.023	906.553	792.755	697.201
ENSG00000147383	NSDHL	118.768	0.510438	0.213756	2.38794	0.0169429	0.129816	108.458	87.2673	145.269	134.077
ENSG00000171509	RXFP1	23.3948	-1.17313	0.491277	-2.38791	0.0169444	0.129816	30.0196	34.9069	11.414	17.2385
ENSG00000151025	GPR158	50.1938	-0.781661	0.327345	-2.38788	0.0169459	0.129816	57.1341	69.8138	38.3926	35.4347
ENSG00000257093	DENND11	64.4108	-0.701333	0.293783	-2.38725	0.016975	0.129901	82.3118	77.0005	58.1077	40.2231
ENSG00000167978	SRRM2	8513.28	0.109805	0.045998	2.38718	0.0169783	0.129901	8499.42	7878.69	8760.77	8914.21
ENSG00000064547	LPAR2	70.5116	-0.665248	0.2789	-2.38526	0.0170671	0.130493	91.9955	81.1072	46.6937	62.2501
ENSG00000196793	ZNF239	81.0714	0.611721	0.256482	2.38505	0.017077	0.130493	70.6913	57.4937	96.5003	99.6002
ENSG00000148737	TCF7L2	133.245	0.477411	0.200238	2.38421	0.0171156	0.130634	120.078	102.667	148.382	161.85
ENSG00000235173	HGH1	249.128	0.356838	0.149669	2.38419	0.0171169	0.130634	235.315	201.228	294.689	265.281
ENSG00000078070	MCCC1	312.673	0.313312	0.131444	2.38361	0.0171436	0.130723	264.366	293.629	339.307	353.389
ENSG00000113013	HSPA9	6085.1	0.103918	0.0435993	2.38348	0.01715	0.130723	5885.78	5846.91	6198.85	6408.89
ENSG00000140365	COMMD4	251.236	0.343977	0.14434	2.3831	0.0171676	0.130775	214.979	227.922	284.313	277.731
ENSG00000176533	GNG7	13.1494	-1.61822	0.679118	-2.38282	0.0171805	NA	23.241	16.4268	6.22583	6.70386
ENSG00000175866	BAIAP2	209.202	0.377618	0.158488	2.38263	0.0171894	0.13086	181.086	182.748	246.958	226.016
ENSG00000055732	MCOLN3	123.316	0.489054	0.205351	2.38155	0.01724	0.131164	105.553	99.5874	147.345	140.781
ENSG00000147649	MTDH	2339.27	0.132441	0.0556185	2.38123	0.0172548	0.131195	2212.73	2251.5	2436.37	2456.48
ENSG00000131981	LGALS3	113.419	-0.5126	0.215296	-2.3809	0.0172702	0.13123	139.446	127.308	89.2368	97.6848
ENSG00000055208	TAB2	546.585	-0.238685	0.100296	-2.3798	0.0173221	0.131494	605.234	578.017	502.217	500.874
ENSG00000228716	DHFR	282.95	0.328363	0.137985	2.37971	0.0173265	0.131494	238.22	263.855	305.065	324.658
ENSG00000205531	NAP1L4	1060.51	0.184447	0.0775497	2.37843	0.0173865	0.131867	978.058	1007.17	1174.61	1082.19
ENSG00000158863	FHIP2B	308.353	-0.312626	0.131563	-2.37624	0.0174899	0.132534	353.457	329.562	282.237	268.154
ENSG00000198270	TMEM116	247.674	-0.34864	0.146727	-2.37611	0.0174962	0.132534	264.366	290.549	224.13	211.65
ENSG00000140105	WARS1	5104.81	-0.109229	0.0459762	-2.37576	0.0175127	0.132578	5239.87	5357.18	4811.53	5010.65
ENSG00000102893	PHKB	1294.26	-0.166266	0.0700082	-2.37495	0.0175516	0.132789	1388.65	1349.05	1194.32	1245
ENSG00000119321	FKBP15	475.635	0.259877	0.109455	2.37429	0.0175828	0.13288	457.073	408.616	505.329	531.52
ENSG00000165475	CRYL1	40.6385	-0.858048	0.361434	-2.37401	0.017596	0.13288	50.3555	54.4137	29.0539	28.7308
ENSG00000226803	ZNF451-AS1	22.6713	1.17084	0.49319	2.37401	0.0175962	0.13288	14.5256	13.3468	32.1668	30.6462
ENSG00000196705	ZNF431	545.085	0.242289	0.102118	2.37263	0.0176617	0.133293	510.333	488.697	565.512	615.797
ENSG00000160789	LMNA	1139.38	-0.172826	0.0728918	-2.37099	0.0177406	0.133805	1208.53	1206.34	1085.37	1057.29
ENSG00000152492	CCDC50	613.042	-0.227348	0.0959247	-2.37007	0.0177846	0.133983	679.799	642.698	554.098	575.574
ENSG00000196305	IARS1	7474.98	-0.10576	0.0446237	-2.37004	0.0177862	0.133983	7866.1	7632.29	7007.17	7394.35
ENSG00000108021	TASOR2	1139.86	0.178707	0.0754314	2.36913	0.01783	0.13411	1105.88	1032.83	1176.68	1244.04
ENSG00000160058	BSDC1	1445.2	-0.159599	0.0673674	-2.36908	0.0178322	0.13411	1508.73	1541.04	1400.81	1330.24
ENSG00000253853	ENSG00000253853	83.7792	0.591692	0.249764	2.36901	0.0178359	0.13411	64.8811	68.7871	103.764	97.6848
ENSG00000139697	SBNO1	1316.29	0.171697	0.0724869	2.36867	0.0178524	0.134151	1296.65	1178.62	1418.45	1371.42
ENSG00000006007	GDE1	232.512	-0.354629	0.149768	-2.36787	0.017891	0.134359	267.271	254.615	201.302	206.862
ENSG00000196576	PLXNB2	124.805	-0.488721	0.206426	-2.36754	0.0179069	0.134395	153.971	137.574	97.5379	110.135
ENSG00000161217	PCYT1A	392.695	0.277447	0.117213	2.36703	0.0179313	0.134496	363.14	347.016	418.168	442.455
ENSG00000131724	IL13RA1	491.675	-0.254633	0.107616	-2.36612	0.0179757	0.134746	505.491	564.671	449.297	447.243
ENSG00000075420	FNDC3B	468.199	-0.261672	0.110633	-2.36522	0.0180191	0.134912	479.345	542.084	422.318	429.047
ENSG00000104915	STX10	323.233	-0.304803	0.128869	-2.36521	0.01802	0.134912	364.109	350.096	301.953	276.774
ENSG00000135048	CEMIP2	258.179	-0.341535	0.144428	-2.36474	0.0180425	0.134968	303.101	274.122	218.942	236.55
ENSG00000172262	ZNF131	571.534	0.231542	0.0979228	2.36453	0.0180529	0.134968	526.796	524.63	624.658	610.051
ENSG00000165633	VSTM4	96.726	-0.554333	0.234452	-2.36437	0.0180606	0.134968	119.11	110.881	85.0863	71.827
ENSG00000102119	EMD	512.302	0.248716	0.105204	2.36414	0.0180719	0.13497	468.693	468.163	528.158	584.193
ENSG00000204463	BAG6	2600.52	0.126667	0.0535886	2.3637	0.0180934	0.135048	2499.37	2473.26	2725.87	2703.57
ENSG00000177733	HNRNPA0	1173.36	0.171036	0.0724336	2.36128	0.0182118	0.135722	1080.71	1127.29	1246.2	1239.26
ENSG00000185104	FAF1	1423.78	0.158082	0.0669496	2.3612	0.0182157	0.135722	1346.04	1345.97	1476.56	1526.56
ENSG00000196352	CD55	322.64	-0.304679	0.129037	-2.36118	0.018217	0.135722	342.804	370.629	281.2	295.927
ENSG00000197226	TBC1D9B	735.121	0.209983	0.0889582	2.36046	0.0182521	0.1359	697.229	666.311	765.777	811.167
ENSG00000155367	PPM1J	40.6768	-0.861218	0.364918	-2.36003	0.0182736	0.135977	46.482	58.5204	28.0162	29.6885
ENSG00000155438	NIFK	378.275	0.279124	0.118288	2.3597	0.0182897	0.136014	343.773	339.829	411.942	417.554
ENSG00000145817	YIPF5	276.406	-0.328331	0.139248	-2.35789	0.0183791	0.136596	312.785	302.869	231.393	258.577
ENSG00000164620	RELL2	243.972	-0.345149	0.146453	-2.35672	0.0184371	0.136944	273.082	273.095	207.528	222.185
ENSG00000229153	EPHA1-AS1	12.5423	-1.67163	0.709588	-2.35578	0.018484	NA	13.5572	24.6402	6.22583	5.74616
ENSG00000186432	KPNA4	742.171	0.210486	0.0893714	2.35518	0.0185139	0.137431	664.305	712.512	773.04	818.828
ENSG00000180543	TSPYL5	395.223	0.273503	0.116146	2.35483	0.0185314	0.137477	357.33	358.309	440.996	424.258
ENSG00000198890	PRMT6	309.022	0.310556	0.131908	2.35434	0.0185556	0.137573	261.461	290.549	339.307	344.77
ENSG00000081791	DELE1	536.952	0.237291	0.100833	2.3533	0.0186079	0.137877	493.871	491.777	590.416	571.743
ENSG00000167785	ZNF558	228.649	-0.356451	0.151535	-2.35227	0.0186591	0.138173	249.841	263.855	194.038	206.862
ENSG00000149260	CAPN5	8.22791	-2.16011	0.918546	-2.35166	0.0186899	NA	14.5256	12.3201	4.15055	1.91539
ENSG00000136156	ITM2B	432.586	-0.268504	0.114209	-2.35098	0.0187243	0.138571	454.167	491.777	373.55	410.851
ENSG00000013297	CLDN11	64.5216	0.669626	0.284866	2.35067	0.0187397	0.138601	51.3238	48.2537	80.9357	77.5732
ENSG00000184007	PTP4A2	3095.57	0.129611	0.0551616	2.34965	0.0187911	0.138864	2849.93	3064.62	3162.72	3305
ENSG00000179818	PCBP1-AS1	250.693	0.340122	0.144763	2.34951	0.0187979	0.138864	217.884	224.842	270.823	289.224
ENSG00000150967	ABCB9	28.1697	-1.04756	0.445936	-2.34912	0.0188179	0.138926	32.9247	43.1203	15.5646	21.0693
ENSG00000267064	UXT-AS1	90.1959	-0.575784	0.245129	-2.3489	0.0188291	0.138926	111.363	104.721	63.2959	81.404
ENSG00000136636	KCTD3	676.017	0.214282	0.0912956	2.34713	0.0189189	0.139504	630.412	621.138	741.911	710.609
ENSG00000121579	NAA50	1395.19	0.157959	0.0673196	2.3464	0.0189557	0.139691	1322.8	1315.17	1451.65	1491.13
ENSG00000197265	GTF2E2	205.824	-0.377764	0.161176	-2.3438	0.0190885	0.140585	218.853	246.402	184.699	173.343
ENSG00000090447	TFAP4	183.595	0.398027	0.169866	2.34317	0.0191204	0.140735	156.877	160.161	196.114	221.227
ENSG00000161513	FDXR	157.376	-0.44848	0.191419	-2.34292	0.0191335	0.140746	179.149	183.775	153.57	113.008
ENSG00000132286	TIMM10B	240.981	0.353087	0.15072	2.34267	0.0191461	0.140755	194.643	228.948	263.56	276.774
ENSG00000157978	LDLRAP1	347.914	-0.289891	0.123788	-2.34184	0.0191891	0.140985	385.413	379.869	323.743	302.631
ENSG00000188554	NBR1	692.135	-0.214321	0.0915455	-2.34114	0.0192251	0.141165	734.028	752.552	666.163	615.797
ENSG00000205517	RGL3	4.50617	-4.08492	1.74493	-2.34102	0.0192313	NA	7.74699	9.24006	1.03764	0
ENSG00000048649	RSF1	669.249	0.214059	0.0914529	2.34064	0.0192505	0.141267	627.506	611.898	709.744	727.847
ENSG00000124459	ZNF45	83.7479	0.596736	0.255048	2.3397	0.0192992	0.141444	73.5964	59.5471	108.952	92.8963
ENSG00000153044	CENPH	430.756	-0.260776	0.111468	-2.33946	0.0193115	0.141444	462.883	476.377	390.152	393.612
ENSG00000100353	EIF3D	2236.77	0.132182	0.0565018	2.33942	0.0193135	0.141444	2112.99	2156.01	2333.65	2344.43
ENSG00000267278	MAP3K14-AS1	19.9852	-1.33083	0.568904	-2.33928	0.019321	0.141444	19.3675	37.9869	7.26346	15.3231
ENSG00000183856	IQGAP3	535.872	-0.237451	0.101608	-2.33692	0.0194433	0.142069	564.562	595.471	483.539	499.916
ENSG00000181218	H2AW	287.283	0.32959	0.141043	2.33681	0.0194489	0.142069	231.441	278.229	307.141	332.32
ENSG00000104897	SF3A2	1083.5	0.174519	0.074684	2.33676	0.0194517	0.142069	998.394	1037.97	1145.55	1152.11
ENSG00000273559	CWC25	154.202	0.432903	0.185266	2.33665	0.0194573	0.142069	125.889	136.548	186.775	167.596
ENSG00000135324	MRAP2	216.759	-0.361186	0.154583	-2.33651	0.0194645	0.142069	241.125	246.402	189.888	189.623
ENSG00000106266	SNX8	184.251	0.392299	0.167939	2.33596	0.0194931	0.142193	164.624	154.001	209.603	208.777
ENSG00000153147	SMARCA5	1142.94	0.171161	0.0733302	2.33411	0.01959	0.142814	1057.46	1093.41	1191.21	1229.68
ENSG00000105771	SMG9	152.389	0.432569	0.185383	2.33338	0.0196282	0.142954	124.92	134.494	181.587	168.554
ENSG00000213585	VDAC1	1581.48	0.157463	0.067488	2.3332	0.0196378	0.142954	1427.38	1563.62	1680.97	1653.94
ENSG00000125166	GOT2	1596.26	0.157144	0.0673583	2.33296	0.01965	0.142954	1444.81	1574.92	1652.96	1712.36
ENSG00000145882	PCYOX1L	199.948	-0.378468	0.162234	-2.33285	0.0196561	0.142954	236.283	215.601	177.436	170.469
ENSG00000151923	TIAL1	1411.58	-0.158323	0.0678747	-2.33258	0.0196701	0.142966	1450.62	1527.69	1328.18	1339.81
ENSG00000172954	LCLAT1	215.299	0.382897	0.164166	2.33237	0.0196811	0.142966	210.137	163.241	253.184	234.635
ENSG00000099889	ARVCF	374.695	-0.277341	0.118925	-2.33206	0.0196974	0.143	413.496	407.589	343.458	334.235
ENSG00000167004	PDIA3	1328.2	-0.161121	0.0691422	-2.33029	0.0197908	0.143592	1415.76	1389.09	1227.53	1280.44
ENSG00000155980	KIF5A	468.986	-0.254314	0.109152	-2.32991	0.0198107	0.14362	528.732	491.777	412.98	442.455
ENSG00000065526	SPEN	2099.34	0.142721	0.0612596	2.32977	0.0198182	0.14362	2051.98	1939.39	2133.38	2272.61
ENSG00000119203	CPSF3	1067.3	0.173835	0.0746343	2.32916	0.0198505	0.143652	1006.14	999.98	1132.06	1131.04
ENSG00000158006	PAFAH2	148.304	-0.437353	0.187785	-2.32901	0.0198585	0.143652	162.687	178.641	124.517	127.373
ENSG00000120071	KANSL1	395.001	0.270909	0.11633	2.32881	0.0198694	0.143652	349.583	366.523	435.808	428.089
ENSG00000121064	SCPEP1	42.063	-0.827555	0.355357	-2.3288	0.0198697	0.143652	53.2606	54.4137	28.0162	32.5616
ENSG00000161405	IKZF3	48.3	0.78521	0.337222	2.32847	0.0198874	0.143695	30.0196	41.0669	56.0324	66.0809
ENSG00000131067	GGT7	230.535	-0.352867	0.151575	-2.328	0.0199122	0.143789	264.366	252.562	212.716	192.496
ENSG00000087111	PIGS	1009.5	-0.185322	0.0796153	-2.32772	0.0199269	0.143811	1023.57	1125.23	952.551	936.625
ENSG00000011260	UTP18	369.435	0.285073	0.122481	2.32749	0.019939	0.143813	320.532	345.989	386.001	425.216
ENSG00000163125	RPRD2	525.062	0.240745	0.103476	2.32657	0.0199881	0.144082	501.618	460.977	558.249	579.405
ENSG00000183248	PRR36	10.2587	-1.83921	0.791263	-2.3244	0.0201041	NA	12.5889	19.5068	4.15055	4.78847
ENSG00000123352	SPATS2	182.778	-0.392758	0.169028	-2.32363	0.0201453	0.145129	201.422	213.548	162.909	153.231
ENSG00000139211	AMIGO2	389.698	-0.271166	0.116717	-2.32328	0.020164	0.145177	421.243	431.203	354.872	351.474
ENSG00000244119	PDCL3P4	81.3614	0.595266	0.256246	2.32303	0.0201776	0.145177	65.8494	63.6538	106.877	89.0655
ENSG00000187486	KCNJ11	32.2081	-0.952131	0.409899	-2.32284	0.0201876	0.145177	38.735	46.2003	22.828	21.0693
ENSG00000065060	UHRF1BP1	843.62	0.19207	0.0827068	2.32229	0.0202171	0.145304	799.877	775.139	894.444	905.021
ENSG00000090857	PDPR	721.438	0.204753	0.0881805	2.32198	0.0202339	0.145339	668.178	672.471	775.115	769.986
ENSG00000132153	DHX30	1131.89	0.170938	0.0736576	2.32071	0.0203028	0.145748	1059.4	1070.82	1171.49	1225.85
ENSG00000198793	MTOR	1622.23	0.149227	0.0643583	2.31869	0.0204116	0.146223	1577.48	1498.94	1705.88	1706.61
ENSG00000166881	NEMP1	837.911	0.195308	0.0842446	2.31834	0.0204307	0.146223	800.845	761.792	870.578	918.428
ENSG00000134644	PUM1	1148.95	0.173582	0.0748733	2.31834	0.020431	0.146223	1088.45	1071.85	1169.42	1266.07
ENSG00000087206	UIMC1	340.689	0.289063	0.124688	2.3183	0.0204331	0.146223	299.228	314.162	378.738	370.627
ENSG00000109606	DHX15	1687.62	0.146046	0.0630009	2.31816	0.0204408	0.146223	1590.07	1614.96	1741.16	1804.3
ENSG00000141556	TBCD	645.05	0.215179	0.0928233	2.31816	0.0204409	0.146223	598.455	595.471	702.481	683.793
ENSG00000125826	RBCK1	510.246	-0.240882	0.103941	-2.3175	0.0204767	0.146229	544.226	561.591	453.448	481.72
ENSG00000063854	HAGH	164.009	-0.421832	0.182025	-2.31743	0.0204801	0.146229	172.371	203.281	146.307	134.077
ENSG00000198301	SDAD1	462.64	0.251202	0.108401	2.31734	0.020485	0.146229	430.926	413.75	513.631	492.255
ENSG00000186660	ZFP91	532.858	0.244606	0.105558	2.31726	0.0204896	0.146229	462.883	513.337	549.948	605.262
ENSG00000149485	FADS1	1991.43	0.142028	0.0613118	2.31649	0.0205318	0.146424	1875.74	1910.64	2162.44	2016.9
ENSG00000106976	DNM1	357.868	-0.281529	0.12155	-2.31617	0.0205491	0.146424	391.223	394.243	317.517	328.489
ENSG00000232187	FTH1P7	18.7209	1.27264	0.549477	2.3161	0.0205529	0.146424	11.6205	10.2667	29.0539	23.9423
ENSG00000124160	NCOA5	170.109	0.403749	0.174372	2.31545	0.0205883	0.146555	149.13	143.734	195.076	192.496
ENSG00000198730	CTR9	640.282	0.215281	0.0929944	2.31499	0.0206133	0.146555	590.708	594.444	693.142	682.836
ENSG00000168924	LETM1	713.094	0.206866	0.0893618	2.31492	0.0206172	0.146555	655.589	668.365	782.379	746.043
ENSG00000035681	NSMAF	892.831	0.190578	0.0823273	2.31488	0.0206193	0.146555	809.561	858.299	976.417	927.048
ENSG00000247077	PGAM5	468.623	0.25328	0.109427	2.31459	0.0206352	0.146583	409.622	445.576	526.082	493.212
ENSG00000143093	STRIP1	349.806	0.284552	0.122985	2.31372	0.0206833	0.14684	318.595	312.109	391.189	377.331
ENSG00000129521	EGLN3	63.8116	-0.724207	0.313049	-2.3134	0.0207007	0.146878	92.9639	65.7071	60.183	36.3924
ENSG00000185559	DLK1	72.7517	-0.633143	0.273828	-2.31219	0.0207671	0.147256	94.9007	82.1339	49.8066	64.1655
ENSG00000005100	DHX33	627.686	0.220004	0.0951661	2.31179	0.020789	0.147256	591.677	567.751	696.255	655.063
ENSG00000127507	ADGRE2	114.623	-0.49895	0.215842	-2.31164	0.0207975	0.147256	145.256	123.201	92.3497	97.6848
ENSG00000100311	PDGFB	21.8493	-1.1855	0.512861	-2.31155	0.0208023	0.147256	30.0196	30.8002	9.33874	17.2385
ENSG00000143418	CERS2	965.773	0.18096	0.0783042	2.31098	0.0208338	0.147339	908.335	902.446	1006.51	1045.8
ENSG00000148459	PDSS1	162.56	0.416583	0.180269	2.3109	0.0208382	0.147339	129.762	148.868	186.775	184.835
ENSG00000213934	HBG1	268.133	0.326103	0.141169	2.31002	0.020887	0.147599	230.473	245.375	311.291	285.393
ENSG00000086015	MAST2	585.263	-0.223584	0.0968151	-2.30939	0.0209221	0.147705	626.538	634.484	543.722	536.309
ENSG00000048991	R3HDM1	816.364	0.196924	0.0852738	2.30931	0.0209262	0.147705	788.257	733.045	860.202	883.951
ENSG00000240032	LNCSRLR	4.42789	-4.07955	1.76692	-2.30885	0.0209519	NA	11.6205	5.13337	0	0.957694
ENSG00000136830	NIBAN2	312.67	-0.299052	0.129537	-2.30863	0.0209642	0.147829	339.899	350.096	279.125	281.562
ENSG00000106333	PCOLCE	165.014	-0.417586	0.180886	-2.30856	0.020968	0.147829	178.181	199.175	151.495	131.204
ENSG00000134987	WDR36	1093.38	0.176105	0.0763042	2.30794	0.0210025	0.147987	1010.01	1044.13	1116.5	1202.86
ENSG00000166803	PCLAF	76.2382	0.60851	0.263721	2.3074	0.0210325	0.148113	55.1973	65.7071	89.2368	94.8117
ENSG00000148248	SURF4	1639.84	0.145366	0.0630213	2.30662	0.0210758	0.148332	1555.21	1559.52	1713.14	1731.51
ENSG00000166503	HDGFL3	496.475	-0.244204	0.105887	-2.30626	0.0210961	0.148389	544.226	532.844	434.77	474.058
ENSG00000196911	KPNA5	183.86	-0.387485	0.168052	-2.30574	0.0211251	0.148453	203.359	213.548	156.683	161.85
ENSG00000148834	GSTO1	535.098	-0.233367	0.101215	-2.30566	0.0211295	0.148453	567.467	589.311	485.614	498.001
ENSG00000115661	STK16	269.771	-0.322762	0.14001	-2.30528	0.0211511	0.14852	303.101	296.709	229.318	249.958
ENSG00000105516	DBP	22.4361	-1.14361	0.496445	-2.30359	0.0212456	0.149097	31.9563	29.7735	15.5646	12.45
ENSG00000156958	GALK2	183.305	-0.394051	0.171103	-2.303	0.0212787	0.149245	192.706	223.815	157.721	158.977
ENSG00000113742	CPEB4	1913.03	-0.14195	0.0616761	-2.30153	0.0213614	0.149671	1950.31	2064.64	1787.85	1849.31
ENSG00000130338	TULP4	323.835	0.294218	0.127838	2.30149	0.021364	0.149671	292.449	289.522	346.571	366.797
ENSG00000271781	ENSG00000271781	2.51415	4.77459	2.07554	2.3004	0.0214253	NA	0	0	6.22583	3.83078
ENSG00000227533	SLC2A1-DT	44.8763	-0.788496	0.342831	-2.29996	0.0214507	0.150192	56.1657	57.4937	34.242	31.6039
ENSG00000213780	GTF2H4	22.387	-1.14375	0.497631	-2.2984	0.0215392	0.150725	33.8931	27.7202	14.5269	13.4077
ENSG00000286403	ENSG00000286403	181.114	-0.388008	0.168849	-2.29796	0.0215642	0.150813	205.295	205.335	157.721	156.104
ENSG00000084444	FAM234B	80.1506	-0.594705	0.258905	-2.297	0.021619	0.15111	87.1537	105.747	66.4088	61.2924
ENSG00000146109	ABT1	290.571	0.319682	0.139188	2.29677	0.0216318	0.151113	248.872	267.962	347.609	297.843
ENSG00000140463	BBS4	248.623	-0.333218	0.145102	-2.29644	0.0216508	0.15116	270.176	284.389	215.829	224.1
ENSG00000161204	ABCF3	260.411	0.327401	0.142612	2.29575	0.0216904	0.151263	242.094	219.708	291.576	288.266
ENSG00000184363	PKP3	361.876	0.283693	0.123573	2.29575	0.0216905	0.151263	306.975	345.989	405.716	388.824
ENSG00000070061	ELP1	1092.28	-0.172091	0.0749708	-2.29544	0.0217077	0.151263	1141.71	1173.49	1002.36	1051.55
ENSG00000134532	SOX5	499.937	-0.252914	0.110187	-2.29531	0.0217152	0.151263	577.151	510.257	430.62	481.72
ENSG00000198700	IPO9	1412.39	0.158804	0.0691981	2.29492	0.0217375	0.151332	1382.84	1286.42	1466.18	1514.11
ENSG00000111450	STX2	217.166	-0.361536	0.157563	-2.29455	0.0217591	0.15137	261.461	226.895	187.812	192.496
ENSG00000174437	ATP2A2	2106.17	0.131902	0.0574887	2.2944	0.0217677	0.15137	2003.57	2016.39	2203.94	2200.78
ENSG00000174501	ANKRD36C	208.125	0.367997	0.160441	2.29367	0.0218096	0.151575	184.959	178.641	218.942	249.958
ENSG00000172037	LAMB2	384.887	-0.28379	0.123752	-2.29321	0.0218357	0.15167	458.041	387.056	337.232	357.22
ENSG00000137558	PI15	74.3513	-0.631688	0.275618	-2.2919	0.0219117	0.152111	104.584	75.9739	62.2583	54.5885
ENSG00000137054	POLR1E	530.48	0.236152	0.103056	2.29149	0.0219353	0.152189	501.618	472.27	593.529	554.505
ENSG00000164305	CASP3	231.63	0.345289	0.150753	2.29044	0.021996	0.152523	195.612	212.521	264.598	253.789
ENSG00000144040	SFXN5	207.31	-0.368547	0.160965	-2.28962	0.0220436	0.152766	217.884	249.482	184.699	177.173
ENSG00000023318	ERP44	1304.05	-0.161115	0.0703939	-2.28877	0.0220928	0.153021	1337.32	1416.81	1216.11	1245.96
ENSG00000132205	EMILIN2	277.821	-0.317344	0.138772	-2.28681	0.0222069	0.153724	294.386	322.376	240.732	253.789
ENSG00000104529	EEF1D	555.744	0.238602	0.104404	2.28538	0.0222907	0.154147	494.839	524.63	642.298	561.209
ENSG00000156869	FRRS1	436.455	-0.253499	0.110925	-2.28532	0.0222941	0.154147	481.282	468.163	392.227	404.147
ENSG00000186187	ZNRF1	267.434	0.320043	0.140083	2.28466	0.022333	0.154147	230.473	245.375	299.877	294.012
ENSG00000147465	STAR	220.048	0.355236	0.155489	2.28463	0.0223343	0.154147	205.295	180.695	249.033	245.17
ENSG00000118655	DCLRE1B	134.25	-0.461652	0.202078	-2.28452	0.0223407	0.154147	172.371	138.601	112.065	113.966
ENSG00000100030	MAPK1	4039.24	0.108991	0.0477099	2.28445	0.022345	0.154147	3823.14	3950.64	4207.62	4175.54
ENSG00000170144	HNRNPA3	1578.9	0.147542	0.0645906	2.28426	0.0223564	0.154147	1528.09	1468.14	1652.96	1666.39
ENSG00000213654	GPSM3	185.981	-0.381748	0.167218	-2.28293	0.0224344	0.154597	206.264	214.575	166.022	157.062
ENSG00000068971	PPP2R5B	141.23	-0.436431	0.191202	-2.28256	0.022456	0.154659	163.655	161.188	120.366	119.712
ENSG00000116489	CAPZA1	1775.26	0.141747	0.0621092	2.28223	0.0224758	0.154676	1664.64	1711.47	1895.76	1829.2
ENSG00000105939	ZC3HAV1	1442.57	0.152764	0.0669404	2.28209	0.0224838	0.154676	1365.41	1367.53	1485.9	1551.46
ENSG00000106948	AKNA	847.824	-0.188391	0.0825838	-2.28121	0.0225363	0.154934	916.082	890.126	784.454	800.632
ENSG00000265354	TIMM23	529.01	0.233601	0.10241	2.28103	0.0225467	0.154934	472.567	499.99	584.19	559.293
ENSG00000125834	STK35	304.665	0.300641	0.131821	2.28067	0.0225677	0.154952	272.113	274.122	324.781	347.643
ENSG00000228794	LINC01128	123.007	0.476055	0.208745	2.28056	0.0225747	0.154952	92.9639	112.934	146.307	139.823
ENSG00000160216	AGPAT3	1329.95	0.160074	0.0702008	2.28022	0.0225944	0.155	1214.34	1298.74	1388.36	1418.34
ENSG00000104626	ERI1	292.647	-0.304843	0.13375	-2.2792	0.0226552	0.155269	320.532	326.482	257.334	266.239
ENSG00000160948	VPS28	559.364	-0.225201	0.0988097	-2.27914	0.022659	0.155269	603.297	602.657	510.518	520.985
ENSG00000087191	PSMC5	581.642	0.223918	0.0982614	2.2788	0.0226789	0.155318	524.859	548.244	644.373	609.093
ENSG00000180185	FAHD1	117.428	0.479646	0.210661	2.27686	0.0227948	0.155932	100.711	95.4807	131.78	141.739
ENSG00000154511	DIPK1A	182.784	-0.385367	0.169262	-2.27675	0.0228013	0.155932	198.517	215.601	161.871	155.146
ENSG00000113812	ACTR8	168.057	0.399487	0.175471	2.27665	0.0228069	0.155932	148.161	141.681	189.888	192.496
ENSG00000215417	MIR17HG	128.717	0.485642	0.213335	2.27642	0.0228207	0.155936	120.078	94.454	131.78	168.554
ENSG00000136450	SRSF1	857.404	0.189265	0.0831487	2.27622	0.022833	0.155936	820.213	782.325	892.368	934.709
ENSG00000198408	OGA	1757.48	-0.140729	0.0618343	-2.27591	0.0228514	0.155943	1871.87	1814.13	1673.71	1670.22
ENSG00000048740	CELF2	2341.08	-0.127359	0.0559627	-2.27577	0.0228595	0.155943	2481.94	2406.52	2231.96	2243.88
ENSG00000114120	SLC25A36	1009.62	-0.181324	0.0797057	-2.27492	0.0229106	0.156204	1098.14	1048.23	903.782	988.34
ENSG00000160803	UBQLN4	299.182	0.301915	0.132852	2.27257	0.0230519	0.15708	275.018	260.775	337.232	323.701
ENSG00000162231	NXF1	412.183	0.271913	0.119668	2.27222	0.0230734	0.157139	376.698	370.629	412.98	488.424
ENSG00000136003	ISCU	299.896	-0.301327	0.132634	-2.27187	0.0230945	0.157194	325.374	336.749	276.012	261.45
ENSG00000130821	SLC6A8	126.47	-0.460736	0.202843	-2.27139	0.0231231	0.157267	145.256	147.841	101.688	111.092
ENSG00000033050	ABCF2	184.087	0.380407	0.1675	2.27108	0.0231422	0.157267	160.75	159.134	209.603	206.862
ENSG00000132463	GRSF1	670.556	0.211743	0.0932358	2.27105	0.0231437	0.157267	612.981	630.378	688.991	749.874
ENSG00000130766	SESN2	1135.34	-0.182824	0.0805346	-2.27013	0.0231998	0.15756	1120.41	1294.64	1059.43	1066.87
ENSG00000018625	ATP1A2	2.53753	-4.78646	2.1085	-2.27008	0.0232029	NA	1.93675	8.21339	0	0
ENSG00000198663	C6orf89	1052.45	-0.171245	0.0754425	-2.26987	0.0232153	0.157578	1133	1096.49	991.982	988.34
ENSG00000134970	TMED7	776.061	-0.194517	0.0857083	-2.26952	0.0232367	0.157635	822.15	834.686	712.857	734.551
ENSG00000124299	PEPD	181.171	0.385206	0.169751	2.26924	0.0232539	0.157664	150.098	164.268	204.415	205.904
ENSG00000104853	CLPTM1	516.858	0.242033	0.106686	2.26865	0.0232894	0.157762	504.523	442.496	545.797	574.616
ENSG00000104081	BMF	28.8186	-1.02659	0.452527	-2.26858	0.0232941	0.157762	28.0829	49.2803	19.7151	18.1962
ENSG00000103342	GSPT1	1764.15	0.140704	0.0620363	2.2681	0.0233233	0.157872	1700.46	1656.02	1822.09	1878.04
ENSG00000249631	ENSG00000249631	5.71671	-2.72549	1.20194	-2.26757	0.0233555	NA	11.6205	8.21339	2.07528	0.957694
ENSG00000130733	YIPF2	363.397	-0.288512	0.127269	-2.26694	0.0233939	0.158262	365.077	434.283	337.232	316.997
ENSG00000182704	TSKU	117.256	-0.507193	0.223767	-2.26661	0.0234139	0.15831	115.237	160.161	101.688	91.9386
ENSG00000172466	ZNF24	1616.18	0.143514	0.0633385	2.26582	0.0234624	0.15855	1537.78	1533.85	1702.76	1690.33
ENSG00000110013	SIAE	78.4248	-0.584515	0.258041	-2.2652	0.0235005	0.158719	97.8058	90.3473	63.2959	62.2501
ENSG00000255347	ENSG00000255347	4.22952	-4.00594	1.76874	-2.26485	0.023522	NA	7.74699	8.21339	0	0.957694
ENSG00000183963	SMTN	283.918	-0.311934	0.137776	-2.26406	0.0235704	0.159004	332.152	296.709	251.108	255.704
ENSG00000198393	ZNF26	109.317	0.503294	0.222315	2.26388	0.0235815	0.159004	80.3751	100.614	131.78	124.5
ENSG00000089220	PEBP1	557.39	0.223889	0.0988961	2.26388	0.0235817	0.159004	516.143	512.31	598.717	602.389
ENSG00000109133	TMEM33	618.822	0.217464	0.0961643	2.26137	0.0237361	0.159957	590.708	553.377	683.803	647.401
ENSG00000130749	ZC3H4	523.832	0.230987	0.102157	2.2611	0.0237528	0.159981	481.282	482.537	577.964	553.547
ENSG00000108854	SMURF2	137.345	-0.439525	0.194404	-2.26088	0.0237667	0.159986	153.003	163.241	117.253	115.881
ENSG00000287737	ENSG00000287737	13.507	-1.5078	0.667291	-2.25958	0.0238475	NA	19.3675	20.5335	9.33874	4.78847
ENSG00000101161	PRPF6	688.853	0.205896	0.0911239	2.25952	0.023851	0.160466	619.759	660.151	729.459	746.043
ENSG00000224616	RTCA-AS1	78.6728	-0.605067	0.267843	-2.25903	0.0238813	0.160581	107.49	82.1339	69.5217	55.5462
ENSG00000072121	ZFYVE26	295.836	0.310936	0.137657	2.25877	0.0238974	0.160601	283.734	244.348	313.367	341.897
ENSG00000264112	ENSG00000264112	425.932	-0.457775	0.202765	-2.25766	0.0239667	0.160977	560.689	425.043	356.947	361.051
ENSG00000065613	SLK	876.471	0.187928	0.0832989	2.25607	0.0240662	0.161557	822.15	817.232	894.444	972.059
ENSG00000150938	CRIM1	406.656	0.261191	0.115842	2.25471	0.0241516	0.162041	358.298	381.923	429.582	456.82
ENSG00000129991	TNNI3	31.1442	-0.933843	0.414476	-2.25307	0.0242547	0.162608	39.7033	42.0936	20.7528	22.027
ENSG00000175352	NRIP3	31.7695	-0.935446	0.415211	-2.25294	0.0242627	0.162608	45.5136	37.9869	18.6775	24.9
ENSG00000083223	TUT7	391.026	-0.264145	0.117292	-2.25202	0.0243208	0.162908	438.673	414.776	348.646	362.008
ENSG00000108100	CCNY	1051.89	0.171592	0.0762195	2.25129	0.0243672	0.163129	960.627	1018.46	1117.54	1110.92
ENSG00000016490	CLCA1	153.666	-0.417278	0.185408	-2.2506	0.0244111	0.163333	184.959	166.321	136.968	126.416
ENSG00000142731	PLK4	236.553	0.333744	0.148321	2.25014	0.02444	0.163384	207.232	211.495	258.372	269.112
ENSG00000085719	CPNE3	612.799	-0.217905	0.0968467	-2.24999	0.0244493	0.163384	643.969	674.525	543.722	588.982
ENSG00000148935	GAS2	31.7641	-0.937495	0.416693	-2.24985	0.0244587	0.163384	44.5452	39.0136	17.6398	25.8577
ENSG00000151779	NBAS	2664.75	0.121113	0.0538567	2.2488	0.0245255	0.163681	2510.03	2596.46	2757	2795.51
ENSG00000159733	ZFYVE28	39.3216	-0.830835	0.369469	-2.24873	0.02453	0.163681	48.4187	52.3604	24.9033	31.6039
ENSG00000114735	HEMK1	603.561	-0.214482	0.0953983	-2.24828	0.0245583	0.16378	647.842	648.858	558.249	559.293
ENSG00000037280	FLT4	32.8999	-0.904492	0.4025	-2.24719	0.0246282	0.164156	41.6401	44.147	22.828	22.9847
ENSG00000157881	PANK4	201.314	-0.360112	0.160279	-2.24677	0.0246544	0.164242	223.694	228.948	176.398	176.216
ENSG00000225528	ENSG00000225528	22.1049	-1.12473	0.500651	-2.24653	0.0246701	0.164256	32.9247	27.7202	12.4517	15.3231
ENSG00000110921	MVK	110.707	0.534583	0.238022	2.24594	0.0247076	0.164331	86.1853	94.454	158.759	103.431
ENSG00000189362	NEMP2	189.182	-0.372209	0.165725	-2.24594	0.0247081	0.164331	207.232	219.708	166.022	163.766
ENSG00000101977	MCF2	7.90212	-2.11438	0.941514	-2.24572	0.0247221	NA	16.4624	9.24006	2.07528	3.83078
ENSG00000186470	BTN3A2	97.8768	-0.532135	0.237009	-2.24521	0.0247547	0.164551	129.762	101.641	76.7852	83.3194
ENSG00000118922	KLF12	267.346	-0.314137	0.139977	-2.2442	0.0248194	0.16485	301.164	291.575	232.431	244.212
ENSG00000162408	NOL9	783.123	0.207457	0.0924485	2.24402	0.024831	0.16485	780.51	672.471	866.427	813.082
ENSG00000157110	RBPMS	36.5515	-0.865482	0.385729	-2.24375	0.0248483	0.16485	53.2606	41.0669	26.9786	24.9
ENSG00000092853	CLSPN	839.451	0.190195	0.0847698	2.24367	0.0248538	0.16485	782.446	786.432	857.089	931.836
ENSG00000101193	GID8	417.626	0.254086	0.113311	2.24238	0.0249365	0.165309	371.856	390.136	455.523	452.989
ENSG00000122574	WIPF3	116.925	-0.490733	0.218886	-2.24196	0.0249642	0.165403	149.13	124.228	86.1239	108.219
ENSG00000168502	MTCL1	18.4933	-1.2486	0.556998	-2.24167	0.024983	0.165437	21.3042	30.8002	10.3764	11.4923
ENSG00000125730	C3	13.954	-1.44748	0.645764	-2.24149	0.0249942	NA	21.3042	19.5068	8.3011	6.70386
ENSG00000179632	MAF1	538.954	0.225552	0.100627	2.24146	0.0249965	0.165437	491.934	502.043	573.814	588.024
ENSG00000171714	ANO5	237.244	-0.332077	0.148276	-2.23958	0.0251181	0.166144	271.145	257.695	207.528	212.608
ENSG00000133863	TEX15	74.4387	0.593898	0.265205	2.23939	0.0251304	0.166144	57.1341	61.6004	86.1239	92.8963
ENSG00000030066	NUP160	1358.25	0.155315	0.0693688	2.23898	0.0251574	0.166232	1295.68	1275.13	1387.32	1474.85
ENSG00000071564	TCF3	1289.54	0.158297	0.0707287	2.23809	0.0252152	0.166524	1211.44	1226.88	1317.8	1402.06
ENSG00000144357	UBR3	875.879	0.182466	0.0815671	2.23701	0.0252858	0.166846	824.086	817.232	913.121	949.075
ENSG00000081189	MEF2C	718.513	0.197911	0.0884747	2.23692	0.0252913	0.166846	665.273	673.498	759.551	775.732
ENSG00000226976	COX6A1P2	5.81874	-2.74772	1.22881	-2.23609	0.0253461	NA	4.84187	15.4001	2.07528	0.957694
ENSG00000092621	PHGDH	2042.1	-0.1301	0.05819	-2.23578	0.0253664	0.167251	2122.68	2145.75	1942.46	1957.53
ENSG00000147140	NONO	2990.43	0.117288	0.0524667	2.23547	0.0253866	0.167294	2817	2920.89	3154.42	3069.41
ENSG00000132716	DCAF8	546.504	-0.224515	0.100461	-2.23486	0.0254269	0.167469	587.803	590.337	489.765	518.112
ENSG00000161558	TMEM143	68.1306	-0.624253	0.279484	-2.23359	0.0255099	0.167742	83.2802	82.1339	47.7313	59.377
ENSG00000136895	GARNL3	69.2227	-0.612999	0.274455	-2.23352	0.025515	0.167742	83.2802	84.1872	52.9195	56.5039
ENSG00000139168	ZCRB1	223.966	-0.351049	0.157174	-2.2335	0.0255162	0.167742	271.145	231.002	187.812	205.904
ENSG00000162368	CMPK1	1599.56	0.149782	0.0670647	2.23339	0.0255233	0.167742	1448.69	1585.18	1677.86	1686.5
ENSG00000167964	RAB26	21.445	-1.12986	0.50626	-2.23177	0.0256301	0.168354	28.0829	30.8002	13.4893	13.4077
ENSG00000128989	ARPP19	1063.36	0.169213	0.0758308	2.23146	0.025651	0.1684	1019.7	982.527	1101.97	1149.23
ENSG00000257337	ENSG00000257337	43.8907	-0.773232	0.346652	-2.23057	0.0257094	0.168613	53.2606	57.4937	33.2044	31.6039
ENSG00000033867	SLC4A7	379.648	-0.265616	0.119081	-2.23055	0.025711	0.168613	399.939	429.15	347.609	341.897
ENSG00000148690	FRA10AC1	274.088	-0.323611	0.145107	-2.23016	0.0257371	0.168693	331.184	278.229	229.318	257.62
ENSG00000105520	PLPPR2	249.891	-0.325148	0.14581	-2.22994	0.0257512	0.168695	265.335	290.549	227.243	216.439
ENSG00000151726	ACSL1	52.4259	-0.717136	0.321653	-2.22953	0.0257785	0.168783	65.8494	64.6804	33.2044	45.9693
ENSG00000114268	PFKFB4	73.9519	-0.598145	0.268325	-2.22918	0.0258017	0.168845	95.869	82.1339	62.2583	55.5462
ENSG00000036257	CUL3	737.395	0.199892	0.0897182	2.228	0.0258807	0.169271	664.305	708.405	814.545	762.324
ENSG00000103549	RNF40	505.106	0.234325	0.105196	2.2275	0.025914	0.169398	469.661	458.923	522.969	568.87
ENSG00000100241	SBF1	1018.94	0.169991	0.0763239	2.22723	0.0259317	0.169423	970.311	947.62	1070.84	1086.98
ENSG00000141101	NOB1	717.884	0.39333	0.17671	2.22585	0.0260241	0.169826	541.321	700.191	820.771	809.251
ENSG00000048828	FAM120A	1345.38	0.15274	0.068628	2.22562	0.0260394	0.169826	1289.87	1258.7	1393.55	1439.41
ENSG00000150768	DLAT	1174.5	0.162188	0.0728774	2.22549	0.0260482	0.169826	1110.73	1106.75	1206.77	1273.73
ENSG00000136158	SPRY2	96.4205	0.517551	0.232557	2.22548	0.026049	0.169826	75.5332	83.1606	112.065	114.923
ENSG00000107949	BCCIP	540.099	0.224129	0.100742	2.22479	0.0260954	0.170038	505.491	490.75	591.453	572.701
ENSG00000196756	SNHG17	194.808	0.362319	0.162876	2.22451	0.0261142	0.170057	168.497	172.481	218.942	219.312
ENSG00000158457	TSPAN33	27.7347	-1.01004	0.454085	-2.22433	0.0261262	0.170057	29.0512	45.1736	16.6022	20.1116
ENSG00000134709	HOOK1	134.861	-0.435951	0.196011	-2.22412	0.0261406	0.17006	152.035	158.108	117.253	112.05
ENSG00000136718	IMP4	621.918	0.215297	0.09686	2.22276	0.0262318	0.170485	587.803	563.644	637.109	699.116
ENSG00000155886	SLC24A2	223.408	0.339696	0.152828	2.22273	0.0262339	0.170485	203.359	190.961	253.184	246.127
ENSG00000107164	FUBP3	753.194	0.192847	0.0867794	2.22226	0.0262654	0.170548	709.818	696.085	793.793	813.082
ENSG00000247934	ENSG00000247934	19.584	1.19344	0.537059	2.22218	0.0262714	0.170548	13.5572	10.2667	23.8657	30.6462
ENSG00000215012	RTL10	635.01	0.215187	0.0968571	2.2217	0.0263037	0.170666	614.918	560.564	656.825	707.736
ENSG00000158604	TMED4	653.093	-0.205167	0.0923881	-2.22071	0.0263705	0.171009	688.514	710.458	609.093	604.305
ENSG00000170876	TMEM43	434.934	0.253984	0.114412	2.2199	0.0264253	0.171229	407.686	386.029	445.147	500.874
ENSG00000122417	ODF2L	67.5676	-0.642319	0.289362	-2.21978	0.0264338	0.171229	96.8374	67.7605	53.9572	51.7155
ENSG00000168916	ZNF608	55.6112	-0.716884	0.322993	-2.21951	0.0264524	0.171229	57.1341	81.1072	48.769	35.4347
ENSG00000031003	FAM13B	186.765	0.388512	0.175054	2.21939	0.0264605	0.171229	163.655	160.161	185.737	237.508
ENSG00000170759	KIF5B	1885.52	0.147479	0.0664669	2.21883	0.0264983	0.171297	1761.47	1818.24	1869.82	2092.56
ENSG00000198919	DZIP3	306.719	-0.293008	0.132056	-2.21882	0.0264991	0.171297	324.405	351.122	282.237	269.112
ENSG00000136280	CCM2	397.642	-0.256726	0.115731	-2.2183	0.0265346	0.171436	435.768	430.176	355.91	368.712
ENSG00000105404	RABAC1	43.3762	-0.777929	0.350814	-2.2175	0.0265891	0.171697	57.1341	52.3604	35.2797	28.7308
ENSG00000111885	MAN1A1	1385.24	-0.14918	0.0673284	-2.21571	0.0267112	0.172236	1469.99	1443.5	1311.57	1315.87
ENSG00000164070	HSPA4L	404.925	-0.254125	0.114701	-2.21554	0.0267232	0.172236	439.642	441.47	363.173	375.416
ENSG00000186907	RTN4RL2	27.3814	-0.982101	0.443282	-2.21552	0.0267244	0.172236	36.7982	35.9336	17.6398	19.1539
ENSG00000134684	YARS1	5882.64	-0.0961783	0.0434155	-2.2153	0.0267396	0.172236	6053.31	6103.58	5756.81	5616.87
ENSG00000156261	CCT8	3715.97	0.107102	0.0483475	2.21525	0.026743	0.172236	3583.95	3571.8	3898.4	3809.71
ENSG00000196363	WDR5	549.082	0.223338	0.100839	2.2148	0.0267737	0.172342	489.029	524.63	583.152	599.516
ENSG00000140157	NIPA2	552.444	0.220148	0.0994254	2.2142	0.0268148	0.172516	505.491	515.39	589.378	599.516
ENSG00000105711	SCN1B	11.8924	-1.58334	0.7154	-2.21323	0.0268817	NA	21.3042	14.3734	5.18819	6.70386
ENSG00000234912	SNHG20	153.92	0.411736	0.186069	2.21281	0.0269106	0.173041	133.636	130.388	188.85	162.808
ENSG00000161714	PLCD3	20.9306	-1.14978	0.519712	-2.21235	0.0269425	0.173155	31.9563	25.6668	15.5646	10.5346
ENSG00000185818	NAT8L	263.448	-0.318334	0.143903	-2.21214	0.0269572	0.173159	303.101	281.309	250.071	219.312
ENSG00000109103	UNC119	109.048	-0.507078	0.229293	-2.21148	0.0270023	0.173317	115.237	140.654	102.726	77.5732
ENSG00000175756	AURKAIP1	624.504	0.213813	0.0966881	2.21137	0.0270102	0.173317	548.1	608.818	675.502	665.597
ENSG00000280623	PCAT14	31.7095	-0.939755	0.42519	-2.2102	0.0270912	0.173745	45.5136	37.9869	15.5646	27.7731
ENSG00000175806	MSRA	17.7097	1.24722	0.564997	2.20748	0.0272804	0.174866	8.71537	12.3201	24.9033	24.9
ENSG00000268362	ENSG00000268362	157.716	0.404925	0.183524	2.20639	0.0273566	0.175263	130.731	140.654	190.925	168.554
ENSG00000108175	ZMIZ1	380.615	-0.267023	0.12107	-2.20552	0.0274174	0.175561	435.768	395.269	360.06	331.362
ENSG00000181031	RPH3AL	11.8962	-1.59719	0.724357	-2.20498	0.0274553	NA	18.3991	17.4535	3.11291	8.61924
ENSG00000010818	HIVEP2	285.586	-0.306573	0.139093	-2.20409	0.0275182	0.176114	313.753	318.269	234.506	275.816
ENSG00000227742	CALR4P	20.7803	-1.19947	0.544336	-2.20354	0.0275564	0.176266	30.0196	27.7202	18.6775	6.70386
ENSG00000141385	AFG3L2	425.405	0.246853	0.112044	2.20319	0.0275814	0.1763	394.128	383.976	463.824	459.693
ENSG00000113638	TTC33	277.864	-0.306288	0.139029	-2.20306	0.0275906	0.1763	301.164	313.135	262.522	234.635
ENSG00000101298	SNPH	4.73102	-3.08674	1.40113	-2.20304	0.0275921	NA	8.71537	8.21339	1.03764	0.957694
ENSG00000013523	ANGEL1	207.292	-0.348229	0.158279	-2.2001	0.0277997	0.177543	235.315	228.948	186.775	178.131
ENSG00000167658	EEF2	57729.4	0.0938609	0.0426764	2.19937	0.0278519	0.177783	55291.3	56413.7	59281.3	59931.5
ENSG00000007520	TSR3	258.336	0.325622	0.148122	2.19833	0.0279256	0.178061	207.232	251.535	297.802	276.774
ENSG00000141367	CLTC	3768.5	0.11135	0.0506556	2.19818	0.0279366	0.178061	3674.01	3572.82	3802.94	4024.23
ENSG00000134900	TPP2	1652.14	0.144069	0.0655415	2.19814	0.0279391	0.178061	1508.73	1631.38	1723.52	1744.92
ENSG00000136504	KAT7	310.74	0.288857	0.131433	2.19776	0.0279664	0.178142	291.481	267.962	332.044	351.474
ENSG00000105613	MAST1	234.234	-0.327049	0.14888	-2.19673	0.0280397	0.178422	260.493	260.775	211.678	203.989
ENSG00000244165	P2RY11	52.2272	0.702059	0.319607	2.19663	0.0280466	0.178422	44.5452	34.9069	64.3335	65.1232
ENSG00000146731	CCT6A	2955.87	0.113068	0.0514757	2.19653	0.0280543	0.178422	2852.83	2827.46	3052.73	3090.48
ENSG00000112599	GUCA1B	24.9312	-1.02611	0.467339	-2.19565	0.028117	0.178728	30.988	35.9336	15.5646	17.2385
ENSG00000112078	KCTD20	1307.67	-0.154901	0.0705869	-2.19447	0.0282019	0.179133	1351.85	1404.49	1201.58	1272.78
ENSG00000154134	ROBO3	31.8311	-0.92446	0.42129	-2.19435	0.02821	0.179133	49.3871	33.8802	24.9033	19.1539
ENSG00000148730	EIF4EBP2	1590.36	0.140265	0.0639347	2.19388	0.028244	0.179255	1529.06	1496.89	1675.78	1659.68
ENSG00000182473	EXOC7	306.391	0.289131	0.131809	2.19355	0.0282674	0.179302	287.607	263.855	334.119	339.981
ENSG00000166886	NAB2	224.916	0.338383	0.154283	2.19327	0.0282882	0.179302	184.959	212.521	253.184	249
ENSG00000164692	COL1A2	96.2461	-0.518502	0.236417	-2.19317	0.0282954	0.179302	102.648	124.228	75.7475	82.3617
ENSG00000214530	STARD10	34.4282	-0.863061	0.393592	-2.19278	0.0283232	0.179385	41.6401	47.227	24.9033	23.9423
ENSG00000185133	INPP5J	29.0851	-0.978238	0.446335	-2.19171	0.0284002	0.17978	32.9247	44.147	24.9033	14.3654
ENSG00000165821	SALL2	175.6	-0.381126	0.174004	-2.19033	0.0285003	0.18032	201.422	196.095	141.119	163.766
ENSG00000175182	FAM131A	34.4336	-0.861232	0.393454	-2.1889	0.0286039	0.180881	42.6085	46.2003	25.9409	22.9847
ENSG00000134480	CCNH	477.885	0.23773	0.108653	2.18798	0.028671	0.18112	428.99	448.656	491.84	542.055
ENSG00000172009	THOP1	866.858	0.192544	0.0880025	2.18794	0.0286738	0.18112	811.498	805.939	990.944	859.051
ENSG00000196950	SLC39A10	761.3	0.188442	0.0861418	2.18757	0.0287007	0.18112	711.755	711.485	815.583	806.378
ENSG00000244921	MTCYBP18	114.613	0.490653	0.224309	2.1874	0.0287132	0.18112	112.331	78.0272	135.931	132.162
ENSG00000161036	LRWD1	249.316	0.325279	0.148708	2.18737	0.0287158	0.18112	236.283	206.361	262.522	292.097
ENSG00000074935	TUBE1	252.673	-0.322932	0.147702	-2.18637	0.0287882	0.181483	295.354	265.908	239.694	209.735
ENSG00000165801	ARHGEF40	78.9694	-0.567138	0.25949	-2.18559	0.0288457	0.181722	88.122	100.614	59.1453	67.9963
ENSG00000176171	BNIP3	151.851	-0.404938	0.185288	-2.18545	0.0288559	0.181722	171.402	174.535	136.968	124.5
ENSG00000145220	LYAR	303.382	0.289544	0.132531	2.18473	0.0289089	0.181962	271.145	275.149	319.592	347.643
ENSG00000138030	KHK	16.9624	-1.27283	0.582817	-2.18393	0.0289674	0.182236	20.3359	27.7202	8.3011	11.4923
ENSG00000077097	TOP2B	2353.41	0.124002	0.0567892	2.18356	0.0289949	0.182315	2209.83	2295.64	2411.47	2496.71
ENSG00000142892	PIGK	729.017	-0.201149	0.0921576	-2.18266	0.0290605	0.182634	738.869	821.339	655.787	700.074
ENSG00000033327	GAB2	2154.07	0.12834	0.0588251	2.18173	0.0291296	0.182974	2101.37	2015.36	2203.94	2295.59
ENSG00000154473	BUB3	1132.81	0.159682	0.0732188	2.18088	0.029192	0.183272	1064.24	1075.95	1214.04	1177.01
ENSG00000234745	HLA-B	4.74019	-3.11132	1.42755	-2.17947	0.0292964	NA	6.77862	10.2667	0	1.91539
ENSG00000204560	DHX16	538.128	0.220658	0.101248	2.17937	0.0293041	0.183881	505.491	488.697	565.512	592.812
ENSG00000110768	GTF2H1	463.9	0.240821	0.110516	2.17905	0.0293279	0.18393	430.926	419.91	474.2	530.562
ENSG00000143971	ETAA1	279.603	-0.302564	0.138863	-2.17886	0.029342	0.18393	292.449	325.456	243.845	256.662
ENSG00000271382	ENSG00000271382	3.99284	-3.89937	1.78986	-2.17859	0.0293624	NA	7.74699	7.18672	1.03764	0
ENSG00000113387	SUB1	948.14	0.18253	0.0838077	2.17796	0.0294093	0.184257	833.77	943.513	985.756	1029.52
ENSG00000196510	ANAPC7	748.733	0.208965	0.0959669	2.17747	0.0294457	0.18439	758.237	630.378	798.981	807.336
ENSG00000169718	DUS1L	865.413	0.181392	0.0833393	2.17655	0.029514	0.184723	779.541	842.899	925.573	913.64
ENSG00000164398	ACSL6	24.1444	-1.07676	0.494925	-2.17561	0.0295846	0.184991	39.7033	25.6668	19.7151	11.4923
ENSG00000186496	ZNF396	52.6978	-0.692358	0.318261	-2.17544	0.029597	0.184991	71.6597	58.5204	39.4302	41.1808
ENSG00000234616	JRK	398.97	0.256447	0.117886	2.17537	0.0296023	0.184991	376.698	350.096	453.448	415.639
ENSG00000163930	BAP1	616.297	0.205772	0.0946685	2.17361	0.0297344	0.185722	578.119	566.724	654.749	665.597
ENSG00000011485	PPP5C	539.578	0.224661	0.103411	2.1725	0.0298178	0.186101	526.796	468.163	581.077	582.278
ENSG00000175309	PHYKPL	503.258	-0.23173	0.106671	-2.17239	0.029826	0.186101	555.847	530.79	488.727	437.666
[truncated: 29,055 more rows]

## Sheet: Downregulated
GeneID	GeneName	baseMean	log2FoldChange	lfcSE	stat	pvalue	padj	rnaseq.white.rep1	rnaseq.white.rep2	rnaseq.red.rep1	rnaseq.red.rep2
ENSG00000143382	ADAMTSL4	685.839	-1.03293	0.093267	-11.075	1.65965e-28	1.44757e-25	944.165	898.34	455.523	445.328
ENSG00000143226	FCGR2A	627.01	-1.02401	0.0966399	-10.5962	3.10377e-26	2.36876e-23	823.118	858.299	411.942	414.681
ENSG00000088882	CPXM1	311.594	-1.40816	0.139134	-10.1209	4.46229e-24	3.02717e-21	471.598	433.256	181.587	159.935
ENSG00000116852	KIF21B	227.689	-1.242	0.160311	-7.74748	9.37342e-15	2.66183e-12	322.469	317.242	149.42	121.627
ENSG00000163531	NFASC	123.604	-1.65412	0.229526	-7.20669	5.73281e-13	1.14759e-10	213.042	162.214	54.9948	64.1655
ENSG00000107731	UNC5B	73.399	-2.12408	0.299128	-7.1009	1.23948e-12	2.36488e-10	126.857	111.907	28.0162	26.8154
ENSG00000178573	MAF	176.004	-1.28949	0.183704	-7.0194	2.22827e-12	4.0611e-10	226.6	273.095	103.764	100.558
ENSG00000110324	IL10RA	53.0684	-2.29748	0.357311	-6.42991	1.27682e-10	1.71332e-08	89.0904	87.2673	18.6775	17.2385
ENSG00000123384	LRP1	120.188	-1.37607	0.217787	-6.31844	2.64208e-10	3.39605e-08	172.371	174.535	71.597	62.2501
ENSG00000101210	EEF1A2	136.514	-1.28838	0.204638	-6.29593	3.05564e-10	3.88671e-08	182.054	205.335	83.011	75.6578
ENSG00000102804	TSC22D1	204.548	-1.02914	0.165704	-6.2107	5.27503e-10	6.44133e-08	256.619	292.602	134.893	134.077
ENSG00000154175	ABI3BP	71.5539	-1.71837	0.289819	-5.92911	3.04589e-09	3.12467e-07	104.584	114.987	32.1668	34.477
ENSG00000081181	ARG2	183.746	-1.01521	0.172095	-5.89911	3.65467e-09	3.65797e-07	241.125	250.508	125.554	117.796
ENSG00000156587	UBE2L6	155.309	-1.09483	0.189525	-5.77669	7.61854e-09	7.15615e-07	199.485	223.815	95.4627	102.473
ENSG00000198959	TGM2	140.648	-1.1167	0.197878	-5.64337	1.66752e-08	1.44412e-06	188.833	196.095	93.3874	84.2771
ENSG00000095303	PTGS1	77.322	-1.48307	0.274582	-5.4012	6.61964e-08	5.11597e-06	120.078	107.801	37.355	44.0539
ENSG00000133069	TMCC2	102.8	-1.25423	0.232846	-5.38654	7.18273e-08	5.51625e-06	150.098	139.628	60.183	61.2924
ENSG00000182752	PAPPA	58.4966	-1.71612	0.322803	-5.31629	1.05902e-07	7.56242e-06	87.1537	92.4006	22.828	31.6039
ENSG00000174951	FUT1	99.8124	-1.24819	0.237284	-5.26033	1.43799e-07	9.97684e-06	139.446	141.681	53.9572	64.1655
ENSG00000197587	DMBX1	92.3436	-1.27941	0.251742	-5.08222	3.73056e-07	2.29787e-05	143.319	118.067	59.1453	48.8424
ENSG00000049249	TNFRSF9	46.488	-1.87269	0.369657	-5.06601	4.06232e-07	2.48025e-05	82.3118	63.6538	21.7904	18.1962
ENSG00000117318	ID3	23.2144	-5.5105	1.09663	-5.02493	5.03629e-07	2.97092e-05	42.6085	48.2537	1.03764	0.957694
ENSG00000136541	ERMN	40.1525	-1.97098	0.407703	-4.83437	1.3357e-06	7.31399e-05	71.6597	56.4671	11.414	21.0693
ENSG00000167680	SEMA6B	22.9235	-2.74081	0.580557	-4.721	2.34685e-06	0.000119406	38.735	41.0669	5.18819	6.70386
ENSG00000134460	IL2RA	18.4436	-3.51373	0.750378	-4.68262	2.83234e-06	0.000139831	30.988	36.9603	1.03764	4.78847
ENSG00000196218	RYR1	111.315	-1.05457	0.225551	-4.67552	2.93205e-06	0.000143213	161.718	138.601	78.8605	66.0809
ENSG00000135074	ADAM19	46.1697	-1.67849	0.360151	-4.66052	3.15419e-06	0.000152841	68.7546	71.8672	24.9033	19.1539
ENSG00000132563	REEP2	37.0531	-1.9703	0.426508	-4.61961	3.84469e-06	0.000181967	54.229	63.6538	20.7528	9.57694
ENSG00000007350	TKTL1	83.5552	-1.18987	0.258652	-4.6003	4.21891e-06	0.000197383	116.205	116.014	56.0324	45.9693
ENSG00000113916	BCL6	84.8448	-1.20332	0.262206	-4.58922	4.4491e-06	0.00020657	131.699	104.721	56.0324	46.927
ENSG00000171786	NHLH1	58.4184	-1.44204	0.314338	-4.58754	4.48509e-06	0.000207452	79.4067	91.374	33.2044	29.6885
ENSG00000204718	CNN2P12	17.8909	-3.20385	0.721557	-4.44019	8.98815e-06	0.000376816	37.7666	26.6935	5.18819	1.91539
ENSG00000164638	SLC29A4	28.8469	-2.08961	0.477821	-4.3732	1.22436e-05	0.000475195	52.2922	41.0669	12.4517	9.57694
ENSG00000165507	DEPP1	33.6558	-1.87866	0.434365	-4.32506	1.52492e-05	0.000571189	47.4503	58.5204	11.414	17.2385
ENSG00000272398	CD24	64.9104	-1.3193	0.313932	-4.20249	2.63991e-05	0.000913199	98.7742	86.2406	48.769	25.8577
ENSG00000182272	B4GALNT4	79.4067	-1.08018	0.266139	-4.05872	4.93426e-05	0.00156094	104.584	110.881	58.1077	44.0539
ENSG00000118777	ABCG2	46.6515	-1.41377	0.34979	-4.04178	5.30473e-05	0.00166519	66.8178	68.7871	28.0162	22.9847
ENSG00000163328	GPR155	61.4669	-1.22011	0.305385	-3.99531	6.4611e-05	0.0019626	75.5332	96.5073	38.3926	35.4347
ENSG00000233746	LINC00656	25.7742	-2.04525	0.513136	-3.98578	6.7259e-05	0.00201667	39.7033	43.1203	14.5269	5.74616
ENSG00000060718	COL11A1	31.4441	-1.74731	0.439974	-3.9714	7.14511e-05	0.00212284	43.5768	53.387	13.4893	15.3231
ENSG00000169213	RAB3B	22.281	-2.19189	0.55266	-3.96607	7.30686e-05	0.00216437	30.988	42.0936	9.33874	6.70386
ENSG00000125968	ID1	51.0186	-1.30421	0.333161	-3.91466	9.05324e-05	0.00260189	78.4383	66.7338	31.1291	27.7731
ENSG00000109625	CPZ	15.0896	-2.95455	0.759079	-3.89229	9.93043e-05	0.00280869	30.988	22.5868	1.03764	5.74616
ENSG00000065717	TLE2	73.048	-1.07703	0.278469	-3.86768	0.000109875	0.00304236	104.584	93.4273	53.9572	40.2231
ENSG00000256235	SMIM3	149.231	-1.28834	0.343313	-3.75267	0.00017496	0.00443243	175.276	248.455	72.6346	100.558
ENSG00000123689	G0S2	43.5222	-1.35852	0.363761	-3.73466	0.000187972	0.00470353	69.7229	55.4404	25.9409	22.9847
ENSG00000145113	MUC4	41.0835	-2.19213	0.59329	-3.69487	0.00022	0.00535144	77.4699	57.4937	8.3011	21.0693
ENSG00000279164	ENSG00000279164	43.5462	-1.35943	0.375926	-3.61622	0.000298935	0.00673486	48.4187	77.0005	23.8657	24.9
ENSG00000131015	ULBP2	39.4621	-1.37615	0.380945	-3.61247	0.000303294	0.00680795	51.3238	62.6271	22.828	21.0693
ENSG00000213420	GPC2	29.943	-1.57866	0.447539	-3.52741	0.000419641	0.00893325	46.482	43.1203	18.6775	11.4923
ENSG00000124762	CDKN1A	53.9197	-1.13114	0.321624	-3.51696	0.000436514	0.00920823	81.3434	66.7338	32.1668	35.4347
ENSG00000159640	ACE	58.0256	-1.07413	0.306001	-3.51021	0.000447746	0.00939027	81.3434	75.9739	38.3926	36.3924
ENSG00000123612	ACVR1C	37.2758	-1.36434	0.3908	-3.49115	0.000480939	0.00987017	57.1341	50.307	18.6775	22.9847
ENSG00000003137	CYP26B1	58.1273	-1.12174	0.323598	-3.46645	0.00052738	0.0105054	67.7862	91.374	44.6184	28.7308
ENSG00000001617	SEMA3F	20.9832	-1.87367	0.545391	-3.43546	0.000591543	0.0115389	30.988	34.9069	10.3764	7.66155
ENSG00000007516	BAIAP3	36.9136	-1.34042	0.392108	-3.4185	0.000629662	0.0121767	48.4187	57.4937	19.7151	22.027
ENSG00000060656	PTPRU	57.8846	-1.04797	0.30922	-3.38909	0.000701261	0.0130934	84.2486	71.8672	34.242	41.1808
ENSG00000257924	LINC02416	24.2834	-1.7581	0.521028	-3.3743	0.000740048	0.0137128	36.7982	37.9869	16.6022	5.74616
ENSG00000115425	PECR	58.815	-1.02409	0.306426	-3.34203	0.000831684	0.0150455	72.6281	85.2139	35.2797	42.1385
ENSG00000179111	HES7	28.7854	-1.50284	0.455254	-3.30111	0.000963036	0.0167497	36.7982	48.2537	17.6398	12.45
ENSG00000221986	MYBPHL	11.448	-2.72763	0.832215	-3.27755	0.00104711	NA	22.2726	17.4535	4.15055	1.91539
ENSG00000125148	MT2A	37.9503	-1.26491	0.389984	-3.24349	0.00118075	0.0196433	60.0392	47.227	18.6775	25.8577
ENSG00000135097	MSI1	17.2405	-1.96787	0.613039	-3.21002	0.00132725	0.0214095	27.1145	27.7202	9.33874	4.78847
ENSG00000125731	SH2D3A	49.4143	-1.06619	0.332381	-3.20774	0.0013378	0.0215229	63.9127	69.8138	34.242	29.6885
ENSG00000184545	DUSP8	36.5739	-1.26841	0.395642	-3.20595	0.00134616	0.0216004	58.1024	45.1736	23.8657	19.1539
ENSG00000111087	GLI1	38.4284	-1.24064	0.389336	-3.18655	0.00143978	0.0226366	45.5136	62.6271	19.7151	25.8577
ENSG00000151790	TDO2	44.2906	-1.14713	0.360903	-3.17849	0.00148044	0.0231172	55.1973	66.7338	33.2044	22.027
ENSG00000221890	NPTXR	34.9812	-1.2719	0.401955	-3.16429	0.00155464	0.0239997	45.5136	53.387	22.828	18.1962
ENSG00000137648	TMPRSS4	11.7349	-2.52844	0.802545	-3.15053	0.00162977	NA	16.4624	23.6135	2.07528	4.78847
ENSG00000163683	SMIM14	47.8134	-1.09857	0.354261	-3.10103	0.00192851	0.0280711	50.3555	80.0806	31.1291	29.6885
ENSG00000178038	ALS2CL	10.6926	-2.61354	0.849924	-3.07503	0.00210483	NA	21.3042	15.4001	4.15055	1.91539
ENSG00000134569	LRP4	38.5702	-1.15587	0.377282	-3.06369	0.00218629	0.0311514	56.1657	50.307	23.8657	23.9423
ENSG00000133106	EPSTI1	12.8817	-2.26548	0.74232	-3.05189	0.00227407	NA	23.241	19.5068	2.07528	6.70386
ENSG00000143333	RGS16	40.873	-1.18109	0.387829	-3.04538	0.00232388	0.03232	42.6085	70.8405	28.0162	22.027
ENSG00000076826	CAMSAP3	27.7215	-1.36899	0.453246	-3.02041	0.00252434	0.0344795	36.7982	43.1203	16.6022	14.3654
ENSG00000161249	DMKN	15.4448	-1.91624	0.637845	-3.00424	0.00266242	0.036157	24.2094	24.6402	6.22583	6.70386
ENSG00000125246	CLYBL	30.7207	-1.27814	0.430214	-2.97095	0.00296877	0.0392221	37.7666	49.2803	17.6398	18.1962
ENSG00000154217	PITPNC1	10.9611	-2.39784	0.807852	-2.96817	0.00299582	NA	19.3675	17.4535	4.15055	2.87308
ENSG00000105289	TJP3	13.7317	-1.99338	0.688997	-2.89317	0.00381379	NA	22.2726	21.5601	7.26346	3.83078
ENSG00000228314	CYP4F29P	34.3848	-1.18059	0.418076	-2.82386	0.00474497	0.054133	55.1973	40.0403	26.9786	15.3231
ENSG00000142552	RCN3	38.4004	-1.11292	0.395443	-2.81437	0.00488737	0.0552078	42.6085	62.6271	18.6775	29.6885
ENSG00000095596	CYP26A1	19.6729	-1.57559	0.562518	-2.80097	0.00509494	0.0565843	25.1777	33.8802	6.22583	13.4077
ENSG00000020181	ADGRA2	13.9841	-1.88879	0.683314	-2.76416	0.00570688	NA	17.4307	26.6935	4.15055	7.66155
ENSG00000008517	IL32	11.7804	-2.07469	0.757089	-2.74035	0.0061374	NA	16.4624	21.5601	6.22583	2.87308
ENSG00000169247	SH3TC2	24.4657	-1.31791	0.482565	-2.73105	0.00631324	0.065493	34.8615	34.9069	16.6022	11.4923
ENSG00000238160	LINC02863	12.9455	-1.90598	0.701486	-2.71706	0.00658652	NA	19.3675	21.5601	4.15055	6.70386
ENSG00000110171	TRIM3	35.483	-1.07996	0.397579	-2.71635	0.00660071	0.0674487	52.2922	44.147	18.6775	26.8154
ENSG00000163431	LMOD1	14.938	-1.72525	0.642064	-2.68704	0.00720876	0.0719915	21.3042	24.6402	5.18819	8.61924
ENSG00000161682	FAM171A2	35.3375	-1.07144	0.401446	-2.66894	0.00760906	0.0747335	43.5768	52.3604	17.6398	27.7731
ENSG00000227115	LINC01630	5.71664	-4.45027	1.67313	-2.65984	0.00781772	NA	12.5889	9.24006	1.03764	0
ENSG00000105339	DENND3	25.3159	-1.25985	0.475316	-2.65056	0.00803583	0.0775695	41.6401	29.7735	14.5269	15.3231
ENSG00000167549	CORO6	26.4155	-1.21177	0.457453	-2.64896	0.00807402	0.0776926	35.8298	37.9869	15.5646	16.2808
ENSG00000226416	MRPL23-AS1	19.4697	-1.44054	0.543928	-2.6484	0.00808737	0.0776985	27.1145	29.7735	11.414	9.57694
ENSG00000115226	FNDC4	25.225	-1.24549	0.471704	-2.64042	0.00828039	0.0787098	31.9563	39.0136	15.5646	14.3654
ENSG00000104833	TUBB4A	10.4597	-2.08658	0.795652	-2.62247	0.00872939	NA	17.4307	16.4268	4.15055	3.83078
ENSG00000259803	SLC22A31	20.744	-1.38151	0.526978	-2.62156	0.00875271	0.0818858	28.0829	31.8269	13.4893	9.57694
ENSG00000127124	HIVEP3	32.3411	-1.07313	0.412809	-2.59957	0.00933395	0.0859554	42.6085	45.1736	17.6398	23.9423
ENSG00000259207	ITGB3	3.00715	-5.03412	1.95858	-2.5703	0.0101611	NA	4.84187	7.18672	0	0
ENSG00000105419	MEIS3	12.6268	-1.85025	0.723138	-2.55864	0.0105084	NA	26.1461	13.3468	6.22583	4.78847
ENSG00000133519	ZDHHC8P1	13.7556	-1.69358	0.666681	-2.54032	0.0110751	NA	18.3991	23.6135	7.26346	5.74616
ENSG00000141504	SAT2	35.2566	-1.02511	0.403725	-2.53913	0.011113	0.0969025	46.482	48.2537	16.6022	29.6885
ENSG00000172232	AZU1	17.6568	-1.46009	0.575937	-2.53516	0.0112396	0.0976147	25.1777	26.6935	7.26346	11.4923
ENSG00000151693	ASAP2	33.7109	-1.00563	0.404902	-2.48364	0.0130047	0.108396	38.735	51.3337	21.7904	22.9847
ENSG00000111331	OAS3	13.4697	-1.65526	0.668656	-2.4755	0.0133049	NA	20.3359	20.5335	7.26346	5.74616
ENSG00000251301	LINC02384	4.96121	-4.2352	1.71757	-2.46581	0.0136704	NA	11.6205	7.18672	1.03764	0
ENSG00000163606	CD200R1	14.6311	-1.54822	0.641362	-2.41396	0.0157802	NA	26.1461	17.4535	7.26346	7.66155
ENSG00000123560	PLP1	2.7942	-4.92519	2.05108	-2.40127	0.0163382	NA	1.93675	9.24006	0	0
ENSG00000143847	PPFIA4	25.511	-1.16136	0.485787	-2.39067	0.0168175	0.129464	36.7982	33.8802	9.33874	22.027
ENSG00000038427	VCAN	20.8625	-1.24247	0.519882	-2.38991	0.0168523	0.129587	30.988	27.7202	10.3764	14.3654
ENSG00000171509	RXFP1	23.3948	-1.17313	0.491277	-2.38791	0.0169444	0.129816	30.0196	34.9069	11.414	17.2385
ENSG00000176533	GNG7	13.1494	-1.61822	0.679118	-2.38282	0.0171805	NA	23.241	16.4268	6.22583	6.70386
ENSG00000229153	EPHA1-AS1	12.5423	-1.67163	0.709588	-2.35578	0.018484	NA	13.5572	24.6402	6.22583	5.74616
ENSG00000149260	CAPN5	8.22791	-2.16011	0.918546	-2.35166	0.0186899	NA	14.5256	12.3201	4.15055	1.91539
ENSG00000150967	ABCB9	28.1697	-1.04756	0.445936	-2.34912	0.0188179	0.138926	32.9247	43.1203	15.5646	21.0693
ENSG00000205517	RGL3	4.50617	-4.08492	1.74493	-2.34102	0.0192313	NA	7.74699	9.24006	1.03764	0
ENSG00000267278	MAP3K14-AS1	19.9852	-1.33083	0.568904	-2.33928	0.019321	0.141444	19.3675	37.9869	7.26346	15.3231
ENSG00000183248	PRR36	10.2587	-1.83921	0.791263	-2.3244	0.0201041	NA	12.5889	19.5068	4.15055	4.78847
ENSG00000100311	PDGFB	21.8493	-1.1855	0.512861	-2.31155	0.0208023	0.147256	30.0196	30.8002	9.33874	17.2385
ENSG00000240032	LNCSRLR	4.42789	-4.07955	1.76692	-2.30885	0.0209519	NA	11.6205	5.13337	0	0.957694
ENSG00000105516	DBP	22.4361	-1.14361	0.496445	-2.30359	0.0212456	0.149097	31.9563	29.7735	15.5646	12.45
ENSG00000213780	GTF2H4	22.387	-1.14375	0.497631	-2.2984	0.0215392	0.150725	33.8931	27.7202	14.5269	13.4077
ENSG00000018625	ATP1A2	2.53753	-4.78646	2.1085	-2.27008	0.0232029	NA	1.93675	8.21339	0	0
ENSG00000104081	BMF	28.8186	-1.02659	0.452527	-2.26858	0.0232941	0.157762	28.0829	49.2803	19.7151	18.1962
ENSG00000249631	ENSG00000249631	5.71671	-2.72549	1.20194	-2.26757	0.0233555	NA	11.6205	8.21339	2.07528	0.957694
ENSG00000255347	ENSG00000255347	4.22952	-4.00594	1.76874	-2.26485	0.023522	NA	7.74699	8.21339	0	0.957694
ENSG00000287737	ENSG00000287737	13.507	-1.5078	0.667291	-2.25958	0.0238475	NA	19.3675	20.5335	9.33874	4.78847
ENSG00000225528	ENSG00000225528	22.1049	-1.12473	0.500651	-2.24653	0.0246701	0.164256	32.9247	27.7202	12.4517	15.3231
ENSG00000101977	MCF2	7.90212	-2.11438	0.941514	-2.24572	0.0247221	NA	16.4624	9.24006	2.07528	3.83078
ENSG00000168502	MTCL1	18.4933	-1.2486	0.556998	-2.24167	0.024983	0.165437	21.3042	30.8002	10.3764	11.4923
ENSG00000125730	C3	13.954	-1.44748	0.645764	-2.24149	0.0249942	NA	21.3042	19.5068	8.3011	6.70386
ENSG00000226976	COX6A1P2	5.81874	-2.74772	1.22881	-2.23609	0.0253461	NA	4.84187	15.4001	2.07528	0.957694
ENSG00000167964	RAB26	21.445	-1.12986	0.50626	-2.23177	0.0256301	0.168354	28.0829	30.8002	13.4893	13.4077
ENSG00000158457	TSPAN33	27.7347	-1.01004	0.454085	-2.22433	0.0261262	0.170057	29.0512	45.1736	16.6022	20.1116
ENSG00000105711	SCN1B	11.8924	-1.58334	0.7154	-2.21323	0.0268817	NA	21.3042	14.3734	5.18819	6.70386
ENSG00000161714	PLCD3	20.9306	-1.14978	0.519712	-2.21235	0.0269425	0.173155	31.9563	25.6668	15.5646	10.5346
ENSG00000181031	RPH3AL	11.8962	-1.59719	0.724357	-2.20498	0.0274553	NA	18.3991	17.4535	3.11291	8.61924
ENSG00000227742	CALR4P	20.7803	-1.19947	0.544336	-2.20354	0.0275564	0.176266	30.0196	27.7202	18.6775	6.70386
ENSG00000101298	SNPH	4.73102	-3.08674	1.40113	-2.20304	0.0275921	NA	8.71537	8.21339	1.03764	0.957694
ENSG00000112599	GUCA1B	24.9312	-1.02611	0.467339	-2.19565	0.028117	0.178728	30.988	35.9336	15.5646	17.2385
ENSG00000138030	KHK	16.9624	-1.27283	0.582817	-2.18393	0.0289674	0.182236	20.3359	27.7202	8.3011	11.4923
ENSG00000234745	HLA-B	4.74019	-3.11132	1.42755	-2.17947	0.0292964	NA	6.77862	10.2667	0	1.91539
ENSG00000271382	ENSG00000271382	3.99284	-3.89937	1.78986	-2.17859	0.0293624	NA	7.74699	7.18672	1.03764	0
ENSG00000164398	ACSL6	24.1444	-1.07676	0.494925	-2.17561	0.0295846	0.184991	39.7033	25.6668	19.7151	11.4923
ENSG00000229191	ENSG00000229191	4.76558	-3.07367	1.41612	-2.17049	0.0299698	NA	7.74699	9.24006	2.07528	0
ENSG00000069966	GNB5	13.6973	-1.41104	0.650776	-2.16824	0.0301407	NA	21.3042	18.4801	8.3011	6.70386
ENSG00000286750	ENSG00000286750	22.3589	-1.07592	0.496249	-2.16811	0.0301505	0.187458	31.9563	28.7469	12.4517	16.2808
ENSG00000170379	TCAF2	12.4631	-1.49965	0.693887	-2.16123	0.0306777	NA	20.3359	16.4268	8.3011	4.78847
ENSG00000102302	FGD1	25.3198	-1.00236	0.465753	-2.15213	0.0313875	0.192351	36.7982	30.8002	14.5269	19.1539
ENSG00000172345	STARD5	11.7923	-1.54661	0.72158	-2.14336	0.032084	NA	13.5572	21.5601	7.26346	4.78847
ENSG00000286980	ENSG00000286980	8.24898	-1.90198	0.890884	-2.13493	0.0327663	NA	10.6521	15.4001	3.11291	3.83078
ENSG00000272941	ENSG00000272941	5.50918	-2.64209	1.23897	-2.13248	0.0329675	NA	9.68374	9.24006	3.11291	0
ENSG00000197093	GAL3ST4	18.7544	-1.17132	0.550618	-2.12728	0.0333968	0.199906	25.1777	26.6935	14.5269	8.61924
ENSG00000128274	A4GALT	2.28087	-4.63296	2.18085	-2.12439	0.0336379	NA	1.93675	7.18672	0	0
ENSG00000179862	CITED4	13.619	-1.40857	0.664431	-2.11996	0.0340092	NA	25.1777	14.3734	7.26346	7.66155
ENSG00000166603	MC4R	20.3702	-1.11639	0.527421	-2.11669	0.0342862	0.203493	27.1145	28.7469	9.33874	16.2808
ENSG00000286488	ENSG00000286488	13.4552	-1.37516	0.654612	-2.10073	0.0356647	NA	20.3359	18.4801	8.3011	6.70386
ENSG00000158014	SLC30A2	13.4207	-1.37722	0.655915	-2.09969	0.0357562	NA	21.3042	17.4535	7.26346	7.66155
ENSG00000009694	TENM1	6.72888	-2.13112	1.01577	-2.09803	0.0359025	NA	11.6205	10.2667	3.11291	1.91539
ENSG00000151491	EPS8	21.0717	-1.09669	0.52293	-2.0972	0.0359756	0.209057	35.8298	21.5601	13.4893	13.4077
ENSG00000266904	LINC00663	20.9154	-1.08863	0.519839	-2.09416	0.0362458	0.209865	25.1777	31.8269	10.3764	16.2808
ENSG00000007402	CACNA2D2	20.8517	-1.08782	0.522321	-2.08267	0.0372809	0.213326	28.0829	28.7469	9.33874	17.2385
ENSG00000141854	MISP3	18.5214	-1.14856	0.552498	-2.07885	0.0376314	0.214793	22.2726	28.7469	13.4893	9.57694
ENSG00000040608	RTN4R	9.41954	-1.70216	0.826078	-2.06053	0.039348	NA	14.5256	14.3734	2.07528	6.70386
ENSG00000243244	STON1	20.6259	-1.05318	0.515493	-2.04305	0.0410476	0.226975	30.0196	25.6668	12.4517	14.3654
ENSG00000203616	RHOT1P2	6.6506	-2.12862	1.04575	-2.03549	0.0418014	NA	15.494	6.16004	2.07528	2.87308
ENSG00000170190	SLC16A5	10.0193	-1.59165	0.784345	-2.02927	0.0424305	NA	11.6205	18.4801	5.18819	4.78847
ENSG00000117322	CR2	7.23414	-1.95139	0.962822	-2.02674	0.0426893	NA	9.68374	13.3468	2.07528	3.83078
ENSG00000240303	ACAD11	15.76	-1.21886	0.604411	-2.0166	0.0437369	0.236134	17.4307	26.6935	9.33874	9.57694
ENSG00000181444	ZNF467	4.24684	-2.91016	1.44645	-2.01194	0.0442267	NA	6.77862	8.21339	1.03764	0.957694
ENSG00000130377	ACSBG2	7.17584	-1.94072	0.967082	-2.00678	0.044773	NA	13.5572	9.24006	2.07528	3.83078
ENSG00000242902	FLNC-AS1	5.75777	-2.25378	1.12335	-2.00631	0.0448232	NA	7.74699	11.2934	2.07528	1.91539
ENSG00000101445	PPP1R16B	15.7746	-1.22023	0.608393	-2.00566	0.0448923	0.240197	16.4624	27.7202	9.33874	9.57694
ENSG00000164976	MYORG	9.22283	-1.63323	0.815097	-2.00372	0.0451002	NA	14.5256	13.3468	5.18819	3.83078
ENSG00000129244	ATP1B2	28.0742	-1.77111	0.884968	-2.00133	0.0453571	0.242176	42.6085	44.147	20.7528	4.78847
ENSG00000177453	NIM1K	5.72321	-2.26157	1.13173	-1.99833	0.0456812	NA	8.71537	10.2667	1.03764	2.87308
ENSG00000178726	THBD	21.2802	-1.02127	0.514458	-1.98513	0.0471299	0.248464	26.1461	30.8002	17.6398	10.5346
ENSG00000257086	ENSG00000257086	4.24142	-2.93322	1.47876	-1.98356	0.0473047	NA	5.81024	9.24006	0	1.91539
ENSG00000166924	NYAP1	2.00962	-4.45228	2.25753	-1.97219	0.0485879	NA	2.90512	5.13337	0	0
ENSG00000241112	RPL29P14	1.99505	-4.44343	2.25645	-1.96921	0.0489291	NA	3.8735	4.10669	0	0
ENSG00000184979	USP18	20.9582	-1.00462	0.510528	-1.9678	0.0490906	0.256064	25.1777	30.8002	13.4893	14.3654
ENSG00000248510	LINC02267	12.9511	-1.30423	0.663019	-1.9671	0.0491714	NA	18.3991	18.4801	7.26346	7.66155
ENSG00000273901	ENSG00000273901	2.0242	-4.46117	2.27347	-1.96228	0.0497304	NA	1.93675	6.16004	0	0
ENSG00000278631	SOWAHCP5	7.74105	-1.77487	0.907187	-1.95646	0.0504115	NA	11.6205	12.3201	4.15055	2.87308
ENSG00000235937	RPL21P30	1.98047	-4.43452	2.2681	-1.95517	0.050563	NA	4.84187	3.08002	0	0
ENSG00000170476	MZB1	1.98047	-4.43452	2.2681	-1.95517	0.050563	NA	4.84187	3.08002	0	0
ENSG00000169242	EFNA1	19.7239	-1.02963	0.52671	-1.95482	0.0506038	0.261943	24.2094	28.7469	13.4893	12.45
ENSG00000137103	TMEM8B	14.1962	-1.23058	0.630952	-1.95035	0.0511347	NA	21.3042	18.4801	9.33874	7.66155
ENSG00000186998	EMID1	19.6639	-1.03637	0.531772	-1.9489	0.0513074	0.26387	24.2094	28.7469	10.3764	15.3231
ENSG00000165698	SPACA9	14.9106	-1.21287	0.623244	-1.94606	0.0516478	0.265003	25.1777	16.4268	10.3764	7.66155
ENSG00000233332	ENSG00000233332	5.81607	-2.26752	1.16625	-1.94428	0.0518619	NA	3.8735	15.4001	2.07528	1.91539
ENSG00000197410	DCHS2	10.9332	-1.4247	0.737358	-1.93217	0.0533381	NA	15.494	16.4268	4.15055	7.66155
ENSG00000288065	ENSG00000288065	20.1417	-1.00167	0.519474	-1.92824	0.0538248	0.272261	28.0829	25.6668	12.4517	14.3654
ENSG00000164308	ERAP2	13.4726	-1.24357	0.649601	-1.91437	0.0555732	NA	19.3675	18.4801	9.33874	6.70386
ENSG00000289100	ENSG00000289100	7.11754	-1.92991	1.01022	-1.91039	0.0560829	NA	17.4307	5.13337	2.07528	3.83078
ENSG00000167371	PRRT2	6.26843	-2.01499	1.05573	-1.90863	0.05631	NA	6.77862	13.3468	2.07528	2.87308
ENSG00000248367	ENSG00000248367	10.2642	-1.44964	0.762828	-1.90035	0.0573872	NA	12.5889	17.4535	6.22583	4.78847
ENSG00000259658	ENSG00000259658	3.23741	-3.57231	1.88616	-1.89396	0.0582304	NA	6.77862	5.13337	1.03764	0
ENSG00000153064	BANK1	5.43739	-2.17534	1.1566	-1.88081	0.0599983	NA	10.6521	7.18672	1.03764	2.87308

## Sheet: Upregulated
GeneID	GeneName	baseMean	log2FoldChange	lfcSE	stat	pvalue	padj	rnaseq.white.rep1	rnaseq.white.rep2	rnaseq.red.rep1	rnaseq.red.rep2
ENSG00000170345	FOS	219.132	1.24316	0.169103	7.3515	1.96001e-13	4.43217e-11	151.066	108.827	309.216	307.42
ENSG00000128564	VGF	159.886	1.33851	0.18904	7.08058	1.43555e-12	2.69684e-10	92.9639	88.2939	217.904	240.381
ENSG00000125740	FOSB	120.214	1.04821	0.213965	4.89897	9.63423e-07	5.34744e-05	72.6281	84.1872	166.022	158.019
ENSG00000279669	ENSG00000279669	74.0994	1.2998	0.275425	4.71926	2.36704e-06	0.000119933	44.5452	41.0669	100.651	110.135
ENSG00000149516	MS4A3	52.213	1.56221	0.335088	4.66209	3.13009e-06	0.000152277	25.1777	27.7202	72.6346	83.3194
ENSG00000122863	CHST3	58.0256	1.09569	0.313126	3.49921	0.000466635	0.00962513	32.9247	41.0669	88.1992	69.9116
ENSG00000171561	OR2AT4	53.6554	1.11319	0.327334	3.40079	0.00067191	0.012734	30.0196	37.9869	63.2959	83.3194
ENSG00000234160	ENSG00000234160	39.0683	1.0999	0.375484	2.92928	0.00339751	0.0428121	28.0829	21.5601	53.9572	52.6732
ENSG00000172458	IL17D	11.461	2.04638	0.760272	2.69164	0.00711014	NA	5.81024	3.08002	19.7151	17.2385
ENSG00000251819	RNU6-322P	5.70927	4.45854	1.67577	2.66059	0.0078005	NA	0.968374	0	10.3764	11.4923
ENSG00000147647	DPYS	3.03297	5.04384	1.96421	2.56787	0.0102326	NA	0	0	8.3011	3.83078
ENSG00000205085	FAM71F2	13.9323	1.58586	0.653048	2.42839	0.0151659	NA	7.74699	6.16004	20.7528	21.0693
ENSG00000232810	TNF	4.75158	4.17869	1.7326	2.4118	0.0158739	NA	0.968374	0	10.3764	7.66155
ENSG00000226803	ZNF451-AS1	22.6713	1.17084	0.49319	2.37401	0.0175962	0.13288	14.5256	13.3468	32.1668	30.6462
ENSG00000232187	FTH1P7	18.7209	1.27264	0.549477	2.3161	0.0205529	0.146424	11.6205	10.2667	29.0539	23.9423
ENSG00000271781	ENSG00000271781	2.51415	4.77459	2.07554	2.3004	0.0214253	NA	0	0	6.22583	3.83078
ENSG00000247934	ENSG00000247934	19.584	1.19344	0.537059	2.22218	0.0262714	0.170548	13.5572	10.2667	23.8657	30.6462
ENSG00000175806	MSRA	17.7097	1.24722	0.564997	2.20748	0.0272804	0.174866	8.71537	12.3201	24.9033	24.9
ENSG00000276742	ENSG00000276742	2.23475	4.60766	2.15935	2.13382	0.0328577	NA	0	0	4.15055	4.78847
ENSG00000271971	ENSG00000271971	15.4032	1.28423	0.607045	2.11554	0.0343838	0.203618	8.71537	9.24006	19.7151	23.9423
ENSG00000227376	FTH1P16	7.51684	1.99816	0.948901	2.10576	0.0352248	NA	1.93675	4.10669	13.4893	10.5346
ENSG00000162849	KIF26B	8.29233	1.89225	0.899366	2.10398	0.0353805	NA	1.93675	5.13337	15.5646	10.5346
ENSG00000286064	ENSG00000286064	3.73392	3.81187	1.82199	2.09215	0.0364254	NA	0.968374	0	7.26346	6.70386
ENSG00000276966	H4C5	18.9202	1.11577	0.539077	2.06977	0.0384734	0.2176	12.5889	11.2934	25.9409	25.8577
ENSG00000255099	ENSG00000255099	11.9688	1.42639	0.697869	2.04391	0.040962	NA	5.81024	7.18672	17.6398	17.2385
ENSG00000248370	LINC02434	13.1913	1.34039	0.65845	2.03568	0.041783	NA	7.74699	7.18672	18.6775	19.1539
ENSG00000176349	ENSG00000176349	14.4429	1.26615	0.625895	2.02294	0.0430791	NA	7.74699	9.24006	19.7151	21.0693
ENSG00000120664	SPART-AS1	5.0309	2.52088	1.26241	1.99688	0.0458385	NA	1.93675	1.02667	11.414	5.74616
ENSG00000282386	ENSG00000282386	3.45453	3.69463	1.86039	1.98594	0.0470394	NA	0.968374	0	5.18819	7.66155
ENSG00000288271	ENSG00000288271	11.2824	1.45677	0.733888	1.985	0.0471444	NA	3.8735	8.21339	18.6775	14.3654
ENSG00000252690	ENSG00000252690	9.04134	1.59803	0.834381	1.91523	0.0554632	NA	4.84187	4.10669	17.6398	9.57694
ENSG00000260572	PPM1L-DT	6.23336	2.01524	1.06098	1.89941	0.0575106	NA	3.8735	1.02667	11.414	8.61924
ENSG00000232732	ENSG00000232732	3.24967	3.57964	1.88562	1.89838	0.0576455	NA	0	1.02667	6.22583	5.74616
ENSG00000124657	OR2B6	19.0466	1.03144	0.543843	1.89658	0.0578828	0.285003	10.6521	14.3734	30.0915	21.0693
ENSG00000236567	TCF3P1	15.2119	1.1496	0.60713	1.8935	0.0582909	0.286567	10.6521	8.21339	22.828	19.1539
ENSG00000162951	LRRTM1	8.20048	1.63914	0.8677	1.88907	0.0588829	NA	3.8735	4.10669	11.414	13.4077

## Sheet: Mitochondrial
GeneID	GeneName	baseMean	log2FoldChange	lfcSE	stat	pvalue	padj	rnaseq.white.rep1	rnaseq.white.rep2	rnaseq.red.rep1	rnaseq.red.rep2
ENSG00000167996	FTH1	4963.78	0.8335	0.0455551	18.2965	8.82407e-75	1.07751e-70	3559.74	3576.93	6442.69	6275.77
ENSG00000044574	HSPA5	4266.17	-0.802361	0.0488481	-16.4256	1.2535e-60	7.65327e-57	5291.2	5555.33	3080.75	3137.4
ENSG00000115414	FN1	3061.8	-0.831024	0.0514064	-16.1658	8.7922e-59	3.57872e-55	3918.04	3921.89	2212.24	2195.03
ENSG00000265972	TXNIP	2975.01	-0.838378	0.0531232	-15.7818	4.15288e-56	1.26777e-52	3735.99	3896.23	2130.27	2137.57
ENSG00000053747	LAMA3	1451.21	-0.970617	0.0695405	-13.9576	2.82899e-44	6.90896e-41	1985.17	1858.28	970.191	991.213
ENSG00000140450	ARRDC4	1281.68	-0.977465	0.0718394	-13.6062	3.67639e-42	7.48207e-39	1658.82	1741.24	869.54	857.136
ENSG00000109971	HSPA8	11005.6	0.574048	0.0424514	13.5225	1.15265e-41	2.01072e-38	8665.01	9025.49	12917.6	13414.4
ENSG00000116133	DHCR24	2466.83	0.681552	0.0548945	12.4157	2.14868e-35	3.27969e-32	1891.23	1898.32	3036.13	3041.64
ENSG00000114737	CISH	1062.74	-0.924196	0.0788384	-11.7227	9.75503e-32	1.32354e-28	1411.89	1372.66	698.33	768.07
ENSG00000120738	EGR1	2278.25	0.643947	0.0567446	11.3482	7.5736e-30	9.24813e-27	1794.4	1761.77	2750.78	2806.04
ENSG00000141068	KSR1	2498.68	-0.623098	0.0550789	-11.3128	1.13389e-29	1.25872e-26	3054.25	3006.1	1941.42	1992.96
ENSG00000115053	NCL	9691.5	0.444339	0.0397626	11.1748	5.41741e-29	5.51267e-26	8199.22	8222.63	11090.3	11253.9
ENSG00000138411	HECW2	2558.11	-0.65657	0.0591593	-11.0983	1.27788e-28	1.20032e-25	3254.71	3006.1	1940.38	2031.27
ENSG00000143382	ADAMTSL4	685.839	-1.03293	0.093267	-11.075	1.65965e-28	1.44757e-25	944.165	898.34	455.523	445.328
ENSG00000138316	ADAMTS14	1262.03	-0.800682	0.074853	-10.6967	1.05429e-26	8.58259e-24	1682.07	1524.61	917.272	924.175
ENSG00000143226	FCGR2A	627.01	-1.02401	0.0966399	-10.5962	3.10377e-26	2.36876e-23	823.118	858.299	411.942	414.681
ENSG00000168209	DDIT4	2277.58	-0.596257	0.0585705	-10.1802	2.43176e-24	1.74672e-21	2659.16	2824.38	1827.28	1799.51
ENSG00000088882	CPXM1	311.594	-1.40816	0.139134	-10.1209	4.46229e-24	3.02717e-21	471.598	433.256	181.587	159.935
ENSG00000120899	PTK2B	615.32	-0.984516	0.0978189	-10.0647	7.91463e-24	5.08661e-21	833.77	800.806	425.431	401.274
ENSG00000227706	ENSG00000227706	9770.27	0.470784	0.0481884	9.76966	1.51959e-22	9.27784e-20	8542.03	7837.63	11103.8	11597.7
ENSG00000100297	MCM5	1181.22	0.727132	0.0747565	9.72667	2.32055e-22	1.34934e-19	920.924	858.299	1439.2	1506.45
ENSG00000144136	SLC20A1	1426.15	0.642349	0.0674889	9.51784	1.7682e-21	9.81431e-19	1134.93	1092.38	1739.08	1738.21
ENSG00000153187	HNRNPU	7530	0.387726	0.0413197	9.38356	6.37793e-21	3.38612e-18	6577.2	6471.12	8487.88	8583.81
ENSG00000211459	MT-RNR1	8078.24	0.411267	0.0440234	9.34201	9.45191e-21	4.80905e-18	7101.09	6767.83	9059.61	9384.44
ENSG00000135829	DHX9	1771.35	0.584871	0.0631136	9.26696	1.91531e-20	9.35515e-18	1412.86	1421.94	2068.01	2182.58
ENSG00000130513	GDF15	3140.58	-0.46745	0.0526795	-8.87347	7.09042e-19	3.33004e-16	3545.22	3745.31	2631.45	2640.36
ENSG00000075624	ACTB	8467.14	0.346688	0.0406261	8.53364	1.41818e-17	6.41386e-15	7379.98	7529.63	9502.68	9456.27
ENSG00000137193	PIM1	4988.24	-0.389842	0.045863	-8.50014	1.89364e-17	8.25828e-15	5547.82	5768.88	4322.8	4313.45
ENSG00000164659	ELAPOR2	887.854	-0.716698	0.0844625	-8.4854	2.14978e-17	9.05204e-15	1103.95	1104.7	635.034	707.736
ENSG00000090861	AARS1	5577.71	-0.364827	0.0433539	-8.4151	3.92545e-17	1.59779e-14	6272.16	6286.32	4874.82	4877.53
ENSG00000128591	FLNC	1874.14	-0.512188	0.0610603	-8.38823	4.93506e-17	1.94394e-14	2238.88	2167.31	1564.76	1525.61
ENSG00000135821	GLUL	2798.27	0.447759	0.0539118	8.3054	9.94811e-17	3.79614e-14	2323.13	2412.68	3176.21	3281.06
ENSG00000169710	FASN	8977.84	0.325395	0.0399489	8.14528	3.78415e-16	1.37221e-13	7944.54	7994.71	10023.6	9948.52
ENSG00000135046	ANXA1	3065.58	-0.414495	0.0508951	-8.14411	3.82076e-16	1.37221e-13	3497.77	3508.14	2630.41	2626
ENSG00000173821	RNF213	1810.59	-0.527405	0.0648785	-8.12912	4.32427e-16	1.4715e-13	2230.17	2045.13	1480.71	1486.34
ENSG00000129351	ILF3	6071.85	0.347904	0.0427993	8.12873	4.33822e-16	1.4715e-13	5325.09	5361.29	6847.37	6753.66
ENSG00000089280	FUS	2849.37	0.432899	0.0534406	8.10055	5.47112e-16	1.80562e-13	2467.42	2381.88	3324.59	3223.6
ENSG00000189056	RELN	1922.51	0.48691	0.0607577	8.01396	1.11074e-15	3.56929e-13	1592.98	1609.82	2193.57	2293.68
ENSG00000104267	CA2	641.937	-0.81349	0.102897	-7.9059	2.65997e-15	8.32843e-13	796.972	838.792	511.555	420.428
ENSG00000090006	LTBP4	893.587	-0.649419	0.0828744	-7.83618	4.64447e-15	1.41784e-12	1117.5	1064.66	717.008	675.174
ENSG00000169554	ZEB2	1006.41	0.60489	0.0773056	7.82466	5.09042e-15	1.51608e-12	790.193	806.966	1202.62	1225.85
ENSG00000166598	HSP90B1	3970.87	-0.375542	0.0481556	-7.7985	6.26452e-15	1.82133e-12	4428.37	4542	3411.75	3501.33
ENSG00000116852	KIF21B	227.689	-1.242	0.160311	-7.74748	9.37342e-15	2.66183e-12	322.469	317.242	149.42	121.627
ENSG00000106537	TSPAN13	898.699	-0.632565	0.0817871	-7.73429	1.03984e-14	2.88579e-12	1075.86	1109.83	687.954	721.143
ENSG00000088247	KHSRP	3773.31	0.379387	0.0491461	7.71957	1.16727e-14	3.0971e-12	3309.9	3250.45	4186.87	4346.01
ENSG00000115758	ODC1	1530.77	0.516087	0.0668651	7.71832	1.1787e-14	3.0971e-12	1217.25	1302.85	1816.9	1786.1
ENSG00000118513	MYB	1330.72	0.536118	0.0694734	7.71688	1.19207e-14	3.0971e-12	1112.66	1059.53	1577.21	1573.49
ENSG00000163554	SPTA1	2258.06	0.441513	0.0580679	7.60339	2.88475e-14	7.3387e-12	1967.74	1862.39	2572.3	2629.83
ENSG00000198286	CARD11	705.798	-0.674685	0.0900037	-7.4962	6.56966e-14	1.63719e-11	874.442	861.379	539.572	547.801
ENSG00000154065	ANKRD29	525.187	-0.774056	0.104332	-7.41918	1.17846e-13	2.87803e-11	684.641	640.644	394.302	381.162
ENSG00000113161	HMGCR	1029.11	0.563387	0.0762585	7.38786	1.49211e-13	3.57257e-11	831.833	829.552	1224.41	1230.64
ENSG00000023909	GCLM	680.061	0.728091	0.0988117	7.36847	1.726e-13	4.05311e-11	473.535	551.324	811.433	883.951
ENSG00000110888	CAPRIN2	325.443	-0.966669	0.131262	-7.36444	1.77898e-13	4.09869e-11	413.496	447.63	225.167	215.481
ENSG00000170345	FOS	219.132	1.24316	0.169103	7.3515	1.96001e-13	4.43217e-11	151.066	108.827	309.216	307.42
ENSG00000105223	PLD3	1283.11	-0.515189	0.0704476	-7.31307	2.61101e-13	5.79691e-11	1476.77	1543.09	1055.28	1057.29
ENSG00000214548	MEG3	945.174	-0.607052	0.0831935	-7.29686	2.94553e-13	6.42283e-11	1190.13	1091.35	776.153	723.059
ENSG00000159217	IGF2BP1	2646.86	0.39499	0.0542075	7.28663	3.17801e-13	6.72576e-11	2327	2246.36	2980.1	3033.97
ENSG00000198380	GFPT1	1628.97	-0.470264	0.0645441	-7.28593	3.19461e-13	6.72576e-11	1935.78	1848.01	1376.95	1355.14
ENSG00000073849	ST6GAL1	935.587	-0.575852	0.079567	-7.23732	4.57623e-13	9.47125e-11	1112.66	1127.29	742.949	759.451
ENSG00000198727	MT-CYB	32684.2	0.359826	0.049757	7.23166	4.77131e-13	9.71042e-11	28504.1	28756.1	34898.9	38577.8
ENSG00000163531	NFASC	123.604	-1.65412	0.229526	-7.20669	5.73281e-13	1.14759e-10	213.042	162.214	54.9948	64.1655
ENSG00000146416	AIG1	534.218	-0.765977	0.106473	-7.19408	6.28838e-13	1.23851e-10	641.064	704.298	416.093	375.416
ENSG00000133639	BTG1	747.881	0.63985	0.0897297	7.13086	9.97428e-13	1.93327e-10	592.645	576.991	874.728	947.159
ENSG00000107731	UNC5B	73.399	-2.12408	0.299128	-7.1009	1.23948e-12	2.36488e-10	126.857	111.907	28.0162	26.8154
ENSG00000128564	VGF	159.886	1.33851	0.18904	7.08058	1.43555e-12	2.69684e-10	92.9639	88.2939	217.904	240.381
ENSG00000115255	REEP6	412.519	-0.816059	0.115301	-7.07767	1.46599e-12	2.7123e-10	529.701	522.577	300.915	296.885
ENSG00000178573	MAF	176.004	-1.28949	0.183704	-7.0194	2.22827e-12	4.0611e-10	226.6	273.095	103.764	100.558
ENSG00000091136	LAMB1	1099.13	-0.539145	0.0772237	-6.9816	2.91827e-12	5.24043e-10	1352.82	1251.52	874.728	917.471
ENSG00000119335	SET	4875.29	0.343005	0.0492638	6.96261	3.34017e-12	5.84174e-10	4145.61	4452.68	5376	5526.85
ENSG00000136997	MYC	2830.4	0.370061	0.0531524	6.96225	3.3488e-12	5.84174e-10	2420.94	2518.43	3172.06	3210.19
ENSG00000173473	SMARCC1	2539.98	0.374808	0.0541175	6.92581	4.33474e-12	7.45515e-10	2218.55	2205.3	2852.47	2883.62
ENSG00000166508	MCM7	2512.97	0.375612	0.0544121	6.9031	5.08802e-12	8.62914e-10	2167.22	2208.38	2834.83	2841.48
ENSG00000107581	EIF3A	5389.53	0.309061	0.0448532	6.89051	5.55937e-12	9.29937e-10	4882.54	4746.31	5894.82	6034.43
ENSG00000167522	ANKRD11	2833.69	0.385014	0.0559051	6.88692	5.70122e-12	9.40779e-10	2529.39	2384.96	3294.5	3125.91
ENSG00000139182	CLSTN3	364.814	-0.851421	0.123671	-6.88457	5.79622e-12	9.43702e-10	452.231	486.643	265.635	254.747
ENSG00000112081	SRSF3	1954.09	0.41155	0.0599244	6.86783	6.51878e-12	1.04738e-09	1690.78	1663.21	2268.28	2194.08
ENSG00000055118	KCNH2	1868.49	0.411827	0.0602209	6.8386	7.99712e-12	1.26822e-09	1607.5	1599.56	2142.72	2124.16
ENSG00000104341	LAPTM4B	4051.17	-0.322494	0.0473033	-6.81758	9.25876e-12	1.44947e-09	4487.45	4516.34	3642.11	3558.79
ENSG00000068654	POLR1A	1986.86	0.42313	0.0621329	6.81009	9.754e-12	1.50767e-09	1765.35	1629.33	2248.56	2304.21
ENSG00000134369	NAV1	874.047	0.585115	0.0859696	6.80607	1.003e-11	1.53095e-09	734.996	663.231	1014.81	1083.15
ENSG00000099783	HNRNPM	1884.14	0.434155	0.0646451	6.71597	1.86814e-11	2.81628e-09	1549.4	1656.02	2243.37	2087.77
ENSG00000090621	PABPC4	3100.8	0.340902	0.0508017	6.71045	1.94025e-11	2.88931e-09	2748.25	2723.77	3485.42	3445.78
ENSG00000099194	SCD	5737.59	0.313151	0.0469573	6.66884	2.57839e-11	3.79335e-09	5176.93	5058.42	6161.49	6553.5
ENSG00000155090	KLF10	288.744	-0.933549	0.140267	-6.65554	2.8227e-11	4.10333e-09	362.172	396.296	186.775	209.735
ENSG00000050628	PTGER3	1773.22	0.427525	0.0645301	6.6252	3.46767e-11	4.98162e-09	1521.32	1504.08	1953.87	2113.63
ENSG00000116560	SFPQ	5146.72	0.307997	0.0465419	6.61763	3.65007e-11	5.18267e-09	4591.06	4608.74	5545.14	5841.93
ENSG00000112972	HMGCS1	1150.95	0.478636	0.0726761	6.58587	4.52227e-11	6.34729e-09	962.564	960.967	1338.55	1341.73
ENSG00000165732	DDX21	5914.06	0.289999	0.0440521	6.58309	4.60767e-11	6.39367e-09	5311.53	5332.54	6388.73	6623.41
ENSG00000168906	MAT2A	3350.47	0.336817	0.0513455	6.55982	5.38723e-11	7.39141e-09	2909.96	3013.29	3667.01	3811.62
ENSG00000104112	SCG3	792.343	-0.565011	0.0862464	-6.55112	5.7106e-11	7.74801e-09	918.987	972.26	641.26	636.866
ENSG00000110324	IL10RA	53.0684	-2.29748	0.357311	-6.42991	1.27682e-10	1.71332e-08	89.0904	87.2673	18.6775	17.2385
ENSG00000109046	WSB1	1764.95	-0.420383	0.0658807	-6.38097	1.75971e-10	2.33563e-08	1999.69	2042.05	1434.02	1584.03
ENSG00000204161	TMEM273	1746.4	-0.413618	0.0648926	-6.37388	1.84301e-10	2.41989e-08	2055.86	1933.23	1539.85	1456.65
ENSG00000048052	HDAC9	604.936	-0.612294	0.096853	-6.32189	2.58391e-10	3.3566e-08	714.66	748.445	471.087	485.551
ENSG00000123384	LRP1	120.188	-1.37607	0.217787	-6.31844	2.64208e-10	3.39605e-08	172.371	174.535	71.597	62.2501
ENSG00000101210	EEF1A2	136.514	-1.28838	0.204638	-6.29593	3.05564e-10	3.88671e-08	182.054	205.335	83.011	75.6578
ENSG00000060339	CCAR1	1157.21	0.466493	0.0742092	6.28619	3.2535e-10	4.09572e-08	985.805	957.887	1302.24	1382.91
ENSG00000011304	PTBP1	3378.87	0.321604	0.0512737	6.27229	3.55766e-10	4.43291e-08	2926.43	3082.07	3724.08	3782.89
ENSG00000221978	CCNL2	2323.01	-0.353707	0.056543	-6.25555	3.96123e-10	4.88591e-08	2633.01	2580.03	2003.68	2075.32
ENSG00000102804	TSC22D1	204.548	-1.02914	0.165704	-6.2107	5.27503e-10	6.44133e-08	256.619	292.602	134.893	134.077
ENSG00000148908	RGS10	802.264	-0.579955	0.0934763	-6.20431	5.49391e-10	6.64219e-08	916.082	1006.14	692.104	594.728
ENSG00000116717	GADD45A	1391.71	-0.432504	0.069906	-6.18694	6.13449e-10	7.34395e-08	1537.78	1660.13	1188.1	1180.84
ENSG00000105329	TGFB1	1374.15	-0.417481	0.0676517	-6.17103	6.78475e-10	8.04355e-08	1576.51	1566.7	1172.53	1180.84
ENSG00000130656	HBZ	472.467	0.671994	0.109546	6.13433	8.5518e-10	1.0041e-07	379.603	349.069	565.512	595.686
ENSG00000161011	SQSTM1	811.95	0.522225	0.0851922	6.12997	8.7898e-10	1.02221e-07	679.799	652.964	977.455	937.582
ENSG00000155506	LARP1	5176.24	0.275602	0.0449915	6.12564	9.03224e-10	1.0405e-07	4759.56	4606.69	5650.97	5687.74
ENSG00000107262	BAG1	376.98	0.749405	0.122593	6.11296	9.78011e-10	1.11612e-07	299.228	262.828	480.426	465.439
ENSG00000197471	SPN	1614.85	0.387409	0.0635072	6.10025	1.05906e-09	1.19742e-07	1400.27	1398.33	1833.51	1827.28
ENSG00000130294	KIF1A	1669.19	0.381833	0.0627334	6.08659	1.15342e-09	1.29215e-07	1451.59	1447.61	1882.27	1895.28
ENSG00000120915	EPHX2	310.659	-0.818886	0.134729	-6.07803	1.21666e-09	1.3506e-07	417.369	375.763	215.829	233.677
ENSG00000197043	ANXA6	659.082	-0.564376	0.0931688	-6.05757	1.38195e-09	1.52027e-07	770.826	801.832	542.684	520.985
ENSG00000122566	HNRNPA2B1	7019.21	0.265326	0.0438391	6.05225	1.42833e-09	1.55726e-07	6361.25	6388.99	7851.8	7474.8
ENSG00000174718	RESF1	690.989	0.549593	0.0911407	6.03015	1.63803e-09	1.77009e-07	564.562	557.484	801.056	840.855
ENSG00000055044	NOP58	1018.12	0.462795	0.0773919	5.9799	2.23276e-09	2.3916e-07	831.833	880.886	1180.83	1178.92
ENSG00000122779	TRIM24	981.809	0.463471	0.0777029	5.96465	2.45152e-09	2.60308e-07	817.308	833.659	1141.4	1134.87
ENSG00000104738	MCM4	2010.53	0.355971	0.0598156	5.95114	2.66276e-09	2.80301e-07	1719.83	1807.97	2271.39	2242.92
ENSG00000104549	SQLE	1046.89	0.448291	0.0755089	5.93693	2.90415e-09	3.03099e-07	886.062	884.993	1208.85	1207.65
ENSG00000104907	TRMT1	644.583	0.558313	0.0940832	5.93425	2.95197e-09	3.05479e-07	537.448	505.123	765.777	769.986
ENSG00000154175	ABI3BP	71.5539	-1.71837	0.289819	-5.92911	3.04589e-09	3.12467e-07	104.584	114.987	32.1668	34.477
ENSG00000131389	SLC6A6	907.892	-0.500384	0.0844177	-5.92748	3.07625e-09	3.12467e-07	1101.04	1025.65	787.567	717.313
ENSG00000149311	ATM	1580.17	-0.395537	0.0667415	-5.92641	3.09626e-09	3.12467e-07	1860.25	1729.95	1381.1	1349.39
ENSG00000081181	ARG2	183.746	-1.01521	0.172095	-5.89911	3.65467e-09	3.65797e-07	241.125	250.508	125.554	117.796
ENSG00000152527	PLEKHH2	228.059	-0.921184	0.156434	-5.88864	3.89379e-09	3.86561e-07	314.722	282.335	150.457	164.723
ENSG00000116679	IVNS1ABP	1736.23	-0.365163	0.062307	-5.86071	4.60904e-09	4.53879e-07	1923.19	1986.61	1519.1	1516.03
ENSG00000158769	F11R	454.976	-0.656537	0.11215	-5.8541	4.79605e-09	4.68517e-07	540.353	572.884	371.474	335.193
ENSG00000135387	CAPRIN1	3634.75	0.304595	0.0521942	5.8358	5.35329e-09	5.18802e-07	3220.81	3285.36	3874.54	4158.31
ENSG00000198795	ZNF521	812.763	0.497813	0.085967	5.79075	7.00736e-09	6.73755e-07	645.906	702.245	956.702	946.201
ENSG00000184117	NIPSNAP1	886.854	-0.476127	0.082372	-5.7802	7.46125e-09	7.11791e-07	1050.69	1013.33	720.12	763.282
ENSG00000154917	RAB6B	340.018	-0.771855	0.133566	-5.77881	7.52289e-09	7.12108e-07	425.116	433.256	222.054	279.647
ENSG00000156587	UBE2L6	155.309	-1.09483	0.189525	-5.77669	7.61854e-09	7.15615e-07	199.485	223.815	95.4627	102.473
ENSG00000072736	NFATC3	666.636	0.538529	0.0935734	5.75516	8.65619e-09	8.06876e-07	567.467	519.497	787.567	792.013
ENSG00000136068	FLNB	1634.93	-0.368838	0.0641096	-5.75324	8.75483e-09	8.09888e-07	1882.52	1802.84	1422.6	1431.75
ENSG00000079819	EPB41L2	1471.71	-0.416359	0.0724452	-5.74723	9.07163e-09	8.32885e-07	1671.41	1695.04	1177.72	1342.69
ENSG00000112159	MDN1	4324.81	0.29843	0.0521334	5.72435	1.03829e-08	9.46158e-07	4038.12	3719.64	4673.52	4867.96
ENSG00000130707	ASS1	814.442	-0.493236	0.0864317	-5.70665	1.15219e-08	1.04218e-06	919.955	984.58	696.255	656.978
ENSG00000080824	HSP90AA1	3538.24	0.29477	0.0516692	5.70495	1.16379e-08	1.04493e-06	3072.65	3284.33	3882.84	3913.14
ENSG00000161547	SRSF2	1678.35	0.372965	0.0654355	5.69974	1.1999e-08	1.06949e-06	1405.11	1520.5	1915.48	1872.29
ENSG00000125746	EML2	449.01	-0.626063	0.110363	-5.67274	1.40533e-08	1.24352e-06	554.878	534.897	353.834	352.431
ENSG00000136813	ECPAS	2091.95	0.333966	0.0589144	5.66866	1.43918e-08	1.2643e-06	1837.97	1864.44	2280.73	2384.66
ENSG00000251381	LINC00958	1057.89	0.426267	0.0753422	5.65774	1.53377e-08	1.33778e-06	893.809	911.686	1221.3	1204.78
ENSG00000198959	TGM2	140.648	-1.1167	0.197878	-5.64337	1.66752e-08	1.44412e-06	188.833	196.095	93.3874	84.2771
ENSG00000172752	COL6A5	275.924	-0.786667	0.139904	-5.62292	1.87751e-08	1.61453e-06	345.71	353.176	195.076	209.735
ENSG00000099875	MKNK2	1160.31	-0.416181	0.0740314	-5.62168	1.89106e-08	1.61481e-06	1339.26	1313.12	1028.3	960.567
ENSG00000029363	BCLAF1	737.233	0.494048	0.0880449	5.61132	2.00788e-08	1.70265e-06	620.728	603.684	853.976	870.544
ENSG00000185551	NR2F2	513.328	0.57885	0.103668	5.58369	2.35473e-08	1.98301e-06	410.591	412.723	625.695	604.305
ENSG00000063244	U2AF2	1311.5	0.38544	0.0691106	5.57714	2.44508e-08	2.04499e-06	1128.16	1146.79	1470.33	1500.71
ENSG00000281398	SNHG4	1298.05	0.408871	0.0733466	5.57451	2.48228e-08	2.06198e-06	1175.61	1054.39	1479.67	1482.51
ENSG00000051108	HERPUD1	486	-0.592321	0.106685	-5.55204	2.82353e-08	2.3296e-06	585.866	583.151	375.625	399.358
ENSG00000100285	NEFH	231.651	0.885143	0.161193	5.4912	3.99203e-08	3.27159e-06	166.56	159.134	266.673	334.235
ENSG00000102575	ACP5	314.454	0.73706	0.134605	5.47571	4.35773e-08	3.54748e-06	248.872	222.788	371.474	414.681
ENSG00000104881	PPP1R13L	401.627	-0.64106	0.117554	-5.45334	4.94317e-08	3.99742e-06	501.618	477.403	300.915	326.574
ENSG00000135218	CD36	593.61	-0.533193	0.0979245	-5.44494	5.1824e-08	4.16331e-06	720.47	683.765	473.163	497.043
ENSG00000274536	MIR223HG	268.869	-0.774423	0.142922	-5.41849	6.01056e-08	4.79706e-06	322.469	356.256	202.339	194.412
ENSG00000130726	TRIM28	2900.31	0.284395	0.0524988	5.41716	6.05532e-08	4.8014e-06	2576.84	2653.95	3217.71	3152.73
ENSG00000114867	EIF4G1	3170.14	0.297614	0.0550492	5.40632	6.43326e-08	5.04218e-06	2962.26	2725.82	3448.07	3544.42
ENSG00000126878	AIF1L	320.839	-0.718933	0.132986	-5.40609	6.44157e-08	5.04218e-06	391.223	407.589	223.092	261.45
ENSG00000095321	CRAT	214.06	-0.875228	0.161963	-5.40386	6.52213e-08	5.07272e-06	291.481	262.828	140.081	161.85
ENSG00000095303	PTGS1	77.322	-1.48307	0.274582	-5.4012	6.61964e-08	5.11597e-06	120.078	107.801	37.355	44.0539
ENSG00000133069	TMCC2	102.8	-1.25423	0.232846	-5.38654	7.18273e-08	5.51625e-06	150.098	139.628	60.183	61.2924
ENSG00000181019	NQO1	257.655	0.789195	0.147148	5.36327	8.17277e-08	6.21665e-06	192.706	184.801	347.609	305.504
ENSG00000159216	RUNX1	458.872	0.58444	0.108994	5.36215	8.22385e-08	6.21665e-06	369.919	364.469	543.722	557.378
ENSG00000135636	DYSF	828.126	-0.44708	0.083385	-5.36163	8.24746e-08	6.21665e-06	951.912	958.913	703.518	698.159
ENSG00000100342	APOL1	387.973	-0.64443	0.120386	-5.35302	8.64987e-08	6.4697e-06	473.535	473.297	283.275	321.785
ENSG00000023516	AKAP11	2238.66	-0.306898	0.0573406	-5.3522	8.68914e-08	6.4697e-06	2524.55	2427.06	1987.08	2015.95
ENSG00000072274	TFRC	5051.54	0.246909	0.0461709	5.34772	8.90697e-08	6.5917e-06	4526.18	4715.51	5417.51	5546.96
ENSG00000163811	WDR43	1230.53	0.383148	0.071665	5.34638	8.97309e-08	6.60063e-06	1039.07	1097.51	1387.32	1398.23
ENSG00000091527	CDV3	1573.54	0.342932	0.0641732	5.34385	9.09908e-08	6.65322e-06	1383.81	1391.14	1748.42	1770.78
ENSG00000277443	MARCKS	353.561	-0.674972	0.126497	-5.33587	9.50869e-08	6.87344e-06	451.262	417.856	288.463	256.662
ENSG00000163516	ANKZF1	1422.88	-0.358578	0.0672024	-5.33579	9.51283e-08	6.87344e-06	1571.67	1626.25	1239.98	1253.62
ENSG00000171163	ZNF692	1083.23	-0.420369	0.0788366	-5.33215	9.70553e-08	6.97142e-06	1253.08	1225.85	980.568	873.417
ENSG00000182752	PAPPA	58.4966	-1.71612	0.322803	-5.31629	1.05902e-07	7.56242e-06	87.1537	92.4006	22.828	31.6039
ENSG00000159140	SON	4351.57	0.258156	0.0485773	5.31434	1.07043e-07	7.59942e-06	4025.53	3901.36	4625.79	4853.59
ENSG00000128965	CHAC1	220.185	-0.826044	0.155593	-5.309	1.10226e-07	7.78021e-06	280.829	282.335	156.683	160.893
ENSG00000180398	MCFD2	2467.77	-0.297322	0.0561544	-5.29472	1.19197e-07	8.36506e-06	2697.89	2745.33	2156.21	2271.65
ENSG00000112715	VEGFA	1299.07	-0.373375	0.0708246	-5.27183	1.35073e-07	9.42498e-06	1449.66	1483.54	1094.71	1168.39
ENSG00000174951	FUT1	99.8124	-1.24819	0.237284	-5.26033	1.43799e-07	9.97684e-06	139.446	141.681	53.9572	64.1655
ENSG00000120705	ETF1	2303.16	0.293709	0.0559199	5.25231	1.50201e-07	1.03622e-05	2068.45	2070.8	2517.31	2556.08
ENSG00000164442	CITED2	468.058	0.576369	0.110489	5.21651	1.82322e-07	1.24476e-05	398.002	353.176	566.55	554.505
ENSG00000080345	RIF1	2292.49	0.293812	0.0563309	5.21581	1.83015e-07	1.24476e-05	2089.75	2029.73	2518.35	2532.14
ENSG00000115468	EFHD1	490.588	-0.564503	0.108239	-5.21533	1.83487e-07	1.24476e-05	556.815	613.951	404.679	386.908
ENSG00000144591	GMPPA	971.788	-0.433032	0.0830646	-5.2132	1.85608e-07	1.25049e-05	1073.93	1160.14	784.454	868.628
ENSG00000065361	ERBB3	153.112	-0.979089	0.187837	-5.21243	1.8638e-07	1.25049e-05	209.169	197.121	102.726	103.431
ENSG00000181163	NPM1	3428.85	0.280754	0.0540345	5.19583	2.03808e-07	1.35266e-05	3000.02	3193.98	3650.41	3871
ENSG00000198888	MT-ND1	25073.6	0.227255	0.043738	5.19582	2.03824e-07	1.35266e-05	23081.2	23125.8	26135	27952.2
ENSG00000169813	HNRNPF	2482.61	0.289904	0.0560311	5.17398	2.29162e-07	1.50657e-05	2180.78	2287.43	2766.34	2695.91
ENSG00000119514	GALNT12	362.999	-0.635836	0.122897	-5.17372	2.29484e-07	1.50657e-05	439.642	443.523	297.802	271.027
ENSG00000170522	ELOVL6	931.549	0.410538	0.0793952	5.17081	2.33079e-07	1.52199e-05	799.877	799.779	1074.99	1051.55
ENSG00000130382	MLLT1	668.133	0.47752	0.0924597	5.16463	2.40918e-07	1.56481e-05	556.815	560.564	756.438	798.717
ENSG00000123240	OPTN	440.126	-0.578795	0.112125	-5.16203	2.44286e-07	1.57829e-05	532.606	521.55	367.324	339.024
ENSG00000112655	PTK7	329.447	-0.661231	0.128145	-5.16002	2.46926e-07	1.58696e-05	407.686	399.376	264.598	246.127
ENSG00000054118	THRAP3	2005.47	0.303836	0.0590401	5.14627	2.6572e-07	1.6988e-05	1799.24	1790.52	2248.56	2183.54
ENSG00000136878	USP20	1012.57	-0.410474	0.0798403	-5.14118	2.73015e-07	1.73635e-05	1108.79	1203.26	845.675	892.571
ENSG00000087086	FTL	11396	0.205867	0.0400749	5.13707	2.79053e-07	1.76556e-05	10427.5	10742.1	12119.6	12294.9
ENSG00000187514	PTMA	1464.89	0.361835	0.0706569	5.12101	3.0391e-07	1.91291e-05	1217.25	1348.02	1613.53	1680.75
ENSG00000138448	ITGAV	468.755	-0.556439	0.108728	-5.11773	3.09237e-07	1.93646e-05	540.353	575.964	375.625	383.078
ENSG00000189091	SF3B3	2066.47	0.30129	0.0590012	5.1065	3.28176e-07	2.04457e-05	1878.65	1824.4	2242.33	2320.49
ENSG00000162377	COA7	576.004	0.502797	0.0985331	5.10283	3.34619e-07	2.07413e-05	486.124	467.137	664.088	686.666
ENSG00000197587	DMBX1	92.3436	-1.27941	0.251742	-5.08222	3.73056e-07	2.29787e-05	143.319	118.067	59.1453	48.8424
ENSG00000011028	MRC2	371.954	-0.616628	0.121348	-5.08149	3.74478e-07	2.29787e-05	436.737	464.057	285.35	301.674
ENSG00000049249	TNFRSF9	46.488	-1.87269	0.369657	-5.06601	4.06232e-07	2.48025e-05	82.3118	63.6538	21.7904	18.1962
ENSG00000101160	CTSZ	677.222	-0.463212	0.0914716	-5.064	4.10548e-07	2.49413e-05	796.004	774.112	560.324	578.447
ENSG00000174231	PRPF8	3212.42	0.27276	0.054111	5.04075	4.63716e-07	2.80319e-05	2935.14	2884.95	3382.7	3646.9
ENSG00000124942	AHNAK	1679	0.354846	0.0704115	5.0396	4.66513e-07	2.8062e-05	1540.68	1406.54	1793.04	1975.72
ENSG00000187079	TEAD1	625.577	-0.486078	0.0964779	-5.03823	4.69848e-07	2.81241e-05	744.68	715.592	498.066	543.97
ENSG00000004866	ST7	457.823	0.565493	0.112417	5.03033	4.89629e-07	2.91652e-05	388.318	350.096	524.007	568.87
ENSG00000172432	GTPBP2	1335.98	-0.353232	0.0702451	-5.02856	4.94182e-07	2.92935e-05	1482.58	1514.34	1214.04	1132.95
ENSG00000117318	ID3	23.2144	-5.5105	1.09663	-5.02493	5.03629e-07	2.97092e-05	42.6085	48.2537	1.03764	0.957694
ENSG00000148700	ADD3	719.653	-0.446331	0.0889286	-5.01898	5.19454e-07	3.04954e-05	816.339	843.926	611.169	607.178
ENSG00000133657	ATP13A3	1218.37	0.362696	0.0725324	5.00047	5.71919e-07	3.34149e-05	1053.59	1079.03	1329.21	1411.64
ENSG00000142864	SERBP1	4784.5	0.240883	0.0483887	4.97808	6.42171e-07	3.73407e-05	4256.97	4516.34	5103.1	5261.57
ENSG00000271736	LINC02772	372.303	-0.605357	0.121878	-4.9669	6.80333e-07	3.93722e-05	444.484	453.79	311.291	279.647
ENSG00000117523	PRRC2C	5677.82	0.221216	0.0445888	4.96124	7.00448e-07	4.02492e-05	5313.47	5173.41	6021.41	6202.98
ENSG00000070756	PABPC1	17857.7	0.209473	0.0422258	4.96079	7.02078e-07	4.02492e-05	16387.8	16740.9	18623.5	19678.7
ENSG00000074370	ATP2A3	337.79	-0.632333	0.127558	-4.95721	7.15134e-07	4.08061e-05	429.958	391.163	266.673	263.366
ENSG00000087087	SRRT	1198.18	0.355639	0.0717851	4.95422	7.26199e-07	4.12447e-05	1065.21	1036.94	1360.34	1330.24
ENSG00000146067	FAM193B	662.998	-0.461856	0.0934772	-4.94084	7.77869e-07	4.39748e-05	791.162	745.365	543.722	571.743
ENSG00000140022	STON2	2279.72	0.303261	0.0614001	4.93909	7.84873e-07	4.41663e-05	2144.95	1936.31	2500.71	2536.93
ENSG00000104327	CALB1	555.407	-0.494662	0.100264	-4.93362	8.07192e-07	4.52139e-05	633.317	666.311	456.561	465.439
ENSG00000115241	PPM1G	2361.74	0.273839	0.0557303	4.91365	8.93974e-07	4.98462e-05	2165.28	2110.84	2601.36	2569.49
ENSG00000125740	FOSB	120.214	1.04821	0.213965	4.89897	9.63423e-07	5.34744e-05	72.6281	84.1872	166.022	158.019
ENSG00000132361	CLUH	1525.92	0.325246	0.06706	4.85007	1.23416e-06	6.81915e-05	1313.12	1396.28	1730.78	1663.51
ENSG00000160208	RRP1B	1563.42	0.316252	0.0652751	4.84491	1.26666e-06	6.96721e-05	1384.78	1400.38	1774.36	1694.16
ENSG00000136541	ERMN	40.1525	-1.97098	0.407703	-4.83437	1.3357e-06	7.31399e-05	71.6597	56.4671	11.414	21.0693
ENSG00000121741	ZMYM2	860.442	-0.401924	0.0833278	-4.82341	1.41124e-06	7.69313e-05	1000.33	958.913	721.158	761.367
ENSG00000149257	SERPINH1	1101.11	-0.357768	0.0743506	-4.81191	1.49497e-06	8.11336e-05	1214.34	1259.73	965.003	965.355
ENSG00000117632	STMN1	2686.91	0.281602	0.0585882	4.80647	1.53621e-06	8.30027e-05	2309.57	2542.04	2989.43	2906.6
ENSG00000160299	PCNT	1831.75	0.295979	0.0616042	4.80453	1.55113e-06	8.34401e-05	1684	1604.69	2009.9	2028.4
ENSG00000074695	LMAN1	3131.55	-0.265641	0.0553679	-4.79775	1.60457e-06	8.5936e-05	3310.87	3528.68	2758.04	2928.63
ENSG00000235750	KIAA0040	203.079	-0.784539	0.163681	-4.7931	1.64221e-06	8.75678e-05	247.904	265.908	157.721	140.781
ENSG00000183684	ALYREF	693.02	0.432342	0.0902406	4.79099	1.65962e-06	8.81116e-05	595.55	584.177	804.169	788.182
ENSG00000071626	DAZAP1	1590.37	0.3057	0.0638798	4.78555	1.70516e-06	9.01375e-05	1412.86	1432.21	1761.91	1754.5
ENSG00000106799	TGFBR1	1556.94	0.314899	0.0658409	4.78273	1.72934e-06	9.10212e-05	1361.53	1413.73	1765.02	1687.46
ENSG00000100393	EP300	932.494	0.385119	0.0806649	4.77431	1.80325e-06	9.45042e-05	825.055	792.592	1027.26	1085.07
ENSG00000120694	HSPH1	1028.23	0.376284	0.0790618	4.75937	1.94201e-06	0.000101342	910.272	879.859	1111.31	1211.48
ENSG00000124782	RREB1	1353.07	0.333504	0.0701291	4.75556	1.97895e-06	0.000102829	1241.46	1152.95	1494.2	1523.69
ENSG00000159388	BTG2	485.583	-0.506298	0.106488	-4.7545	1.98942e-06	0.000102936	560.689	579.044	410.904	391.697
ENSG00000065150	IPO5	3079.59	0.241786	0.0508766	4.75241	2.0101e-06	0.000103164	2836.37	2807.95	3317.33	3356.72
ENSG00000133026	MYH10	2109.9	0.278156	0.0585303	4.75234	2.01074e-06	0.000103164	1942.56	1871.63	2283.84	2341.56
ENSG00000136842	TMOD1	474.532	-0.507129	0.10695	-4.74175	2.11882e-06	0.000108255	559.72	554.404	393.265	390.739
ENSG00000167680	SEMA6B	22.9235	-2.74081	0.580557	-4.721	2.34685e-06	0.000119406	38.735	41.0669	5.18819	6.70386
ENSG00000279669	ENSG00000279669	74.0994	1.2998	0.275425	4.71926	2.36704e-06	0.000119933	44.5452	41.0669	100.651	110.135
ENSG00000136938	ANP32B	4358.75	0.223941	0.0474667	4.71785	2.38351e-06	0.000120269	3951.93	4091.29	4632.01	4759.74
ENSG00000132510	KDM6B	564.104	-0.468826	0.0995371	-4.71006	2.47642e-06	0.000124443	671.083	638.591	479.389	467.355
ENSG00000100029	PES1	1389.16	0.323179	0.0687029	4.704	2.55107e-06	0.000127669	1205.63	1262.81	1574.1	1514.11
ENSG00000057608	GDI2	3227.61	0.240501	0.0512826	4.68972	2.73576e-06	0.000136353	2894.47	3024.58	3483.35	3508.03
ENSG00000042062	RIPOR3	315.203	-0.618157	0.131991	-4.68331	2.82273e-06	0.000139831	398.002	365.496	239.694	257.62
ENSG00000134460	IL2RA	18.4436	-3.51373	0.750378	-4.68262	2.83234e-06	0.000139831	30.988	36.9603	1.03764	4.78847
ENSG00000124383	MPHOSPH10	694.939	0.439176	0.0937995	4.68207	2.83991e-06	0.000139831	563.594	617.031	767.852	831.278
ENSG00000090013	BLVRB	608.58	-0.455809	0.0973822	-4.68062	2.86009e-06	0.000140259	674.957	733.045	517.781	508.535
ENSG00000196218	RYR1	111.315	-1.05457	0.225551	-4.67552	2.93205e-06	0.000143213	161.718	138.601	78.8605	66.0809
ENSG00000149516	MS4A3	52.213	1.56221	0.335088	4.66209	3.13009e-06	0.000152277	25.1777	27.7202	72.6346	83.3194
ENSG00000135074	ADAM19	46.1697	-1.67849	0.360151	-4.66052	3.15419e-06	0.000152841	68.7546	71.8672	24.9033	19.1539
ENSG00000103126	AXIN1	607.015	0.446201	0.095821	4.65661	3.21456e-06	0.00015515	512.27	515.39	711.819	688.582
ENSG00000176619	LMNB2	1369.28	0.334558	0.0720267	4.64491	3.40217e-06	0.000163558	1170.76	1251.52	1588.62	1466.23
ENSG00000099995	SF3A1	1752.22	0.287675	0.0619744	4.64183	3.45331e-06	0.000165366	1601.69	1554.38	1914.44	1938.37
ENSG00000150961	SEC24D	218.265	-0.736282	0.158715	-4.63901	3.50077e-06	0.000166984	271.145	274.122	177.436	150.358
ENSG00000142657	PGD	2483.48	0.265397	0.0573018	4.63157	3.62896e-06	0.000172425	2317.32	2192.98	2774.64	2648.98
ENSG00000132563	REEP2	37.0531	-1.9703	0.426508	-4.61961	3.84469e-06	0.000181967	54.229	63.6538	20.7528	9.57694
ENSG00000084090	STARD7	1266.58	0.342797	0.0743947	4.60782	4.06911e-06	0.000191845	1059.4	1174.51	1448.54	1383.87
ENSG00000149428	HYOU1	2538.22	-0.259123	0.0562632	-4.60555	4.11376e-06	0.000193204	2771.49	2758.67	2385.53	2237.17
ENSG00000007350	TKTL1	83.5552	-1.18987	0.258652	-4.6003	4.21891e-06	0.000197383	116.205	116.014	56.0324	45.9693
ENSG00000117335	CD46	2495.02	-0.257789	0.0560713	-4.59752	4.27549e-06	0.000199267	2643.66	2791.53	2270.35	2274.52
ENSG00000113916	BCL6	84.8448	-1.20332	0.262206	-4.58922	4.4491e-06	0.00020657	131.699	104.721	56.0324	46.927
ENSG00000171786	NHLH1	58.4184	-1.44204	0.314338	-4.58754	4.48509e-06	0.000207452	79.4067	91.374	33.2044	29.6885
ENSG00000102317	RBM3	1010.82	0.356594	0.0777506	4.58638	4.5099e-06	0.000207813	872.505	900.393	1164.23	1106.14
ENSG00000137941	TTLL7	210.551	-0.728224	0.158969	-4.58092	4.6294e-06	0.000212517	266.303	258.722	163.947	153.231
ENSG00000159433	STARD9	426.361	-0.528289	0.115495	-4.57412	4.78231e-06	0.000218715	528.732	478.43	337.232	361.051
ENSG00000155097	ATP6V1C1	698.855	0.41917	0.0916816	4.57203	4.83033e-06	0.000220086	572.309	624.218	789.642	809.251
ENSG00000147689	FAM83A	2831.38	-0.239222	0.0524763	-4.55867	5.14795e-06	0.000233686	3039.73	3091.31	2622.11	2572.37
ENSG00000185813	PCYT2	399.279	0.530443	0.11645	4.55511	5.23591e-06	0.000236799	335.057	318.269	465.899	477.889
ENSG00000181104	F2R	216.638	-0.737003	0.16189	-4.55249	5.30147e-06	0.000238879	256.619	285.415	147.345	177.173
ENSG00000117016	RIMS3	232.129	-0.690187	0.151638	-4.55155	5.32533e-06	0.000239072	280.829	292.602	171.21	183.877
ENSG00000125354	SEPTIN6	1226.33	-0.324759	0.0715612	-4.5382	5.67374e-06	0.00025378	1331.51	1396.28	1090.56	1086.98
ENSG00000156675	RAB11FIP1	1133.51	-0.335382	0.0740448	-4.52945	5.91363e-06	0.00026266	1277.29	1251.52	1029.34	975.89
ENSG00000120833	SOCS2	3001.93	-0.240931	0.0531928	-4.52939	5.91529e-06	0.00026266	3161.74	3342.85	2749.74	2753.37
ENSG00000158417	EIF5B	2399.1	0.252287	0.0557581	4.52467	6.04886e-06	0.000267312	2191.43	2187.84	2655.31	2561.83
ENSG00000187772	LIN28B	695.848	0.406498	0.0898507	4.52415	6.06383e-06	0.000267312	599.424	597.524	789.642	796.801
ENSG00000175727	MLXIP	2101.46	-0.272397	0.0602294	-4.52266	6.10664e-06	0.000268231	2370.58	2227.88	1871.9	1935.5
ENSG00000065978	YBX1	2751.36	0.247732	0.0547888	4.52159	6.13783e-06	0.000268635	2544.89	2485.58	3069.33	2905.64
ENSG00000111640	GAPDH	5101.96	0.219427	0.0485915	4.51575	6.3092e-06	0.000275149	4556.2	4874.65	5406.09	5570.9
ENSG00000102096	PIM2	1321.43	0.312073	0.0691988	4.5098	6.48883e-06	0.000281975	1172.7	1185.81	1436.09	1491.13
ENSG00000111726	CMAS	665.169	-0.416562	0.0926464	-4.49625	6.91618e-06	0.00029948	764.047	756.659	588.341	551.632
ENSG00000144381	HSPD1	4434.29	0.222624	0.0496286	4.4858	7.26423e-06	0.00031344	3952.9	4234	4725.4	4824.86
ENSG00000242802	AP5Z1	349.552	0.584725	0.130509	4.48035	7.45222e-06	0.000320419	258.556	300.815	446.184	392.654
ENSG00000037474	NSUN2	1740.35	0.289509	0.0646347	4.47916	7.49358e-06	0.000321067	1531.97	1601.61	1851.15	1976.68
ENSG00000174197	MGA	1414.86	0.305037	0.0681316	4.47717	7.56408e-06	0.000322954	1303.43	1227.9	1557.49	1570.62
ENSG00000198673	TAFA2	1111.5	0.337931	0.0755407	4.4735	7.69507e-06	0.000327402	948.038	1016.41	1220.26	1261.28
ENSG00000278540	ACACA	1485.43	0.303076	0.0677811	4.4714	7.77105e-06	0.000329487	1366.38	1293.61	1600.04	1681.71
ENSG00000226950	DANCR	395.617	0.529032	0.118847	4.45137	8.53246e-06	0.000360519	319.563	328.536	443.071	491.297
ENSG00000204574	ABCF1	1411.58	0.305799	0.0687289	4.44934	8.61341e-06	0.000362684	1284.06	1241.25	1514.95	1606.05
ENSG00000204718	CNN2P12	17.8909	-3.20385	0.721557	-4.44019	8.98815e-06	0.000376816	37.7666	26.6935	5.18819	1.91539
ENSG00000164506	STXBP5	1103.51	0.329337	0.0741809	4.43964	9.01076e-06	0.000376816	979.026	977.393	1207.81	1249.79
ENSG00000129993	CBFA2T3	592.851	0.429419	0.0967749	4.4373	9.10951e-06	0.000378418	504.523	506.15	669.276	691.455
ENSG00000133816	MICAL2	1433.1	-0.298205	0.0672048	-4.43726	9.11104e-06	0.000378418	1573.61	1588.26	1256.58	1313.96
ENSG00000198911	SREBF2	2334.56	0.246563	0.0555976	4.43478	9.21645e-06	0.000381499	2131.39	2139.59	2549.48	2517.78
ENSG00000143126	CELSR2	261.516	-0.644051	0.145332	-4.43157	9.35489e-06	0.000384526	304.069	333.669	215.829	192.496
ENSG00000176658	MYO1D	1087.85	-0.330793	0.0746549	-4.43096	9.38144e-06	0.000384526	1203.69	1220.72	946.325	980.678
ENSG00000100097	LGALS1	345.949	-0.559214	0.126208	-4.4309	9.38405e-06	0.000384526	394.128	430.176	288.463	271.027
ENSG00000144028	SNRNP200	4259.38	0.206868	0.0467275	4.4271	9.55068e-06	0.000390045	3911.26	3997.87	4594.66	4533.72
ENSG00000131149	GSE1	3274.56	0.231915	0.0524795	4.41915	9.90884e-06	0.000403323	3108.48	2914.73	3524.85	3550.17
ENSG00000130203	APOE	1866.62	-0.290375	0.0657249	-4.41803	9.96057e-06	0.000404081	1962.89	2144.72	1730.78	1628.08
ENSG00000204789	ZNF204P	116.459	-0.963707	0.218901	-4.40248	1.0702e-05	0.000432721	150.098	158.108	69.5217	88.1078
ENSG00000166197	NOLC1	2631.45	0.241181	0.0548071	4.40055	1.07975e-05	0.000435142	2397.69	2427.06	2782.94	2918.09
ENSG00000105993	DNAJB6	461.114	0.481377	0.109474	4.39716	1.09675e-05	0.000439509	396.065	373.709	524.007	550.674
ENSG00000153201	RANBP2	2116.28	0.267931	0.0609356	4.39696	1.09778e-05	0.000439509	1956.12	1884.97	2228.85	2395.19
ENSG00000130702	LAMA5	606.296	-0.46577	0.105991	-4.39443	1.11062e-05	0.000443194	768.889	637.564	493.915	524.816
ENSG00000109111	SUPT6H	1527.04	0.301744	0.0687125	4.39139	1.12628e-05	0.000447411	1433.19	1301.82	1704.84	1668.3
ENSG00000139514	SLC7A1	1829.96	0.269502	0.0613766	4.39096	1.12851e-05	0.000447411	1630.74	1688.88	1975.66	2024.56
ENSG00000122884	P4HA1	382.659	-0.534717	0.122046	-4.38126	1.17994e-05	0.000466288	452.231	453.79	288.463	336.151
ENSG00000144579	CTDSP1	697.881	0.40723	0.0930176	4.37799	1.19776e-05	0.000471803	571.341	629.351	772.002	818.828
ENSG00000158079	PTPDC1	179.252	-0.765589	0.174923	-4.37671	1.20483e-05	0.000473059	231.441	219.708	144.232	121.627
ENSG00000167110	GOLGA2	2612.12	-0.239111	0.054652	-4.37515	1.21348e-05	0.000474929	2833.46	2823.35	2340.91	2450.74
ENSG00000134107	BHLHE40	1697.98	-0.275165	0.0629131	-4.37373	1.22143e-05	0.000475195	1846.69	1872.65	1507.69	1564.87
ENSG00000164638	SLC29A4	28.8469	-2.08961	0.477821	-4.3732	1.22436e-05	0.000475195	52.2922	41.0669	12.4517	9.57694
ENSG00000130528	HRC	106.195	-0.985038	0.225257	-4.37294	1.22583e-05	0.000475195	139.446	142.708	73.6723	68.954
ENSG00000133059	DSTYK	432.019	-0.494714	0.113159	-4.37183	1.23207e-05	0.000476102	524.859	485.617	364.211	353.389
ENSG00000111981	ULBP1	189.782	-0.732308	0.167768	-4.365	1.27124e-05	0.000489687	230.473	243.322	148.382	136.95
ENSG00000206172	HBA1	226.905	0.67569	0.154914	4.36172	1.29044e-05	0.000495522	185.928	163.241	287.426	271.027
ENSG00000187239	FNBP1	134.77	-0.898081	0.206151	-4.35641	1.3221e-05	0.000506087	195.612	155.028	96.5003	91.9386
ENSG00000035141	FAM136A	479.749	0.503576	0.115694	4.35268	1.34486e-05	0.000513191	378.634	415.803	512.593	611.966
ENSG00000132507	EIF5A	2021.1	0.275595	0.0633607	4.34962	1.36374e-05	0.000518774	1837.01	1819.27	2321.2	2106.93
ENSG00000138095	LRPPRC	5044.19	0.197176	0.0453401	4.34882	1.3687e-05	0.000519043	4661.75	4739.13	5306.48	5469.39
ENSG00000107263	RAPGEF1	709.687	0.391548	0.0903444	4.33395	1.4646e-05	0.000553691	594.582	633.458	818.696	792.013
ENSG00000161638	ITGA5	636.565	-0.407339	0.0940869	-4.32939	1.4952e-05	0.000563517	720.47	730.992	561.362	533.435
ENSG00000138668	HNRNPD	2312.6	0.244705	0.0565318	4.32863	1.50037e-05	0.000563724	2143.98	2089.28	2545.32	2471.81
ENSG00000165507	DEPP1	33.6558	-1.87866	0.434365	-4.32506	1.52492e-05	0.000571189	47.4503	58.5204	11.414	17.2385
ENSG00000121774	KHDRBS1	3066.01	0.221181	0.0511653	4.32286	1.54017e-05	0.000575139	2828.62	2834.65	3261.29	3339.48
ENSG00000110880	CORO1C	2233.62	0.24723	0.0572381	4.31932	1.5651e-05	0.000582666	2000.66	2085.17	2421.85	2426.8
ENSG00000116871	MAP7D1	683.029	-0.392132	0.0909759	-4.31029	1.63042e-05	0.000604009	775.668	775.139	577.964	603.347
ENSG00000155660	PDIA4	1056.71	-0.32434	0.0752525	-4.31003	1.63232e-05	0.000604009	1174.64	1175.54	926.61	950.032
ENSG00000164938	TP53INP1	206.116	-0.692515	0.160822	-4.3061	1.66158e-05	0.000612977	257.588	251.535	164.984	150.358
ENSG00000223745	CCDC18-AS1	472.298	-0.477535	0.11129	-4.29092	1.77937e-05	0.000654456	585.866	513.337	396.378	393.612
ENSG00000152795	HNRNPDL	2213.66	0.244204	0.056942	4.28865	1.79764e-05	0.000659187	2050.05	2003.04	2419.77	2381.78
ENSG00000101361	NOP56	967.505	0.341699	0.0798288	4.2804	1.86555e-05	0.000682044	823.118	883.966	1099.9	1063.04
ENSG00000143569	UBAP2L	1573.1	0.296968	0.0694728	4.27459	1.91486e-05	0.000697982	1492.26	1330.57	1725.59	1743.96
ENSG00000073350	LLGL2	220.159	-0.668363	0.156443	-4.27224	1.93521e-05	0.000703301	279.86	260.775	161.871	178.131
ENSG00000167513	CDT1	1960.43	0.253581	0.0594611	4.26465	2.00211e-05	0.000725454	1763.41	1814.13	2119.89	2144.28
ENSG00000186439	TRDN	305.387	-0.564996	0.132603	-4.26081	2.03689e-05	0.00073587	355.393	373.709	238.657	253.789
ENSG00000148337	CIZ1	2306.58	0.238951	0.0561629	4.2546	2.09421e-05	0.000754347	2089.75	2142.67	2479.95	2513.95
ENSG00000111371	SLC38A1	1489.95	0.308617	0.072573	4.25251	2.11391e-05	0.000759206	1347.98	1315.17	1545.04	1751.62
ENSG00000136271	DDX56	777.857	0.376206	0.0884943	4.25119	2.12639e-05	0.000761447	650.747	703.272	907.933	849.474
ENSG00000162772	ATF3	176.49	-0.739146	0.174544	-4.23473	2.28826e-05	0.000817016	217.884	223.815	123.479	140.781
ENSG00000123136	DDX39A	1818.49	0.272316	0.0644331	4.22633	2.37531e-05	0.000845622	1577.48	1717.63	2021.32	1957.53
ENSG00000108515	ENO3	102.735	-0.978022	0.231765	-4.21989	2.44422e-05	0.000867626	125.889	146.814	66.4088	71.827
ENSG00000143811	PYCR2	474.738	-0.451293	0.10702	-4.21689	2.47698e-05	0.000876707	541.321	555.43	405.716	396.485
ENSG00000148296	SURF6	458.201	0.481454	0.114298	4.21226	2.52828e-05	0.00089047	349.583	415.803	529.195	538.224
ENSG00000184009	ACTG1	4301.16	0.19525	0.046355	4.21207	2.53045e-05	0.00089047	4018.75	4001.97	4632.01	4551.92
ENSG00000140545	MFGE8	617.996	-0.413842	0.0982819	-4.21077	2.54506e-05	0.000893039	702.071	709.432	563.437	497.043
ENSG00000128595	CALU	2249.63	-0.24411	0.058027	-4.20684	2.58965e-05	0.000906079	2386.07	2493.79	2021.32	2097.35
ENSG00000205339	IPO7	2988.11	0.226508	0.0538528	4.20605	2.59877e-05	0.000906674	2711.45	2797.69	3131.59	3311.71
ENSG00000134470	IL15RA	124.818	-0.928327	0.22076	-4.20514	2.6092e-05	0.00090772	181.086	145.788	99.6132	72.7847
ENSG00000237643	ENSG00000237643	238.069	-0.639061	0.152029	-4.20354	2.62769e-05	0.000911556	278.892	300.815	199.226	173.343
ENSG00000272398	CD24	64.9104	-1.3193	0.313932	-4.20249	2.63991e-05	0.000913199	98.7742	86.2406	48.769	25.8577
ENSG00000153827	TRIP12	2873.81	0.219103	0.0522049	4.19698	2.70498e-05	0.000933064	2675.62	2636.5	3061.03	3122.08
ENSG00000126883	NUP214	3306.95	0.240964	0.057508	4.19009	2.78843e-05	0.000959141	3202.41	2859.29	3588.15	3577.94
ENSG00000070614	NDST1	664.319	0.393456	0.0939243	4.18908	2.80089e-05	0.000960722	579.088	569.804	721.158	787.224
ENSG00000198915	RASGEF1A	112.967	-0.924911	0.221917	-4.16782	3.0753e-05	0.00104935	144.288	151.948	68.4841	87.1501
ENSG00000141543	EIF4A3	607.109	0.403753	0.0968761	4.16773	3.07647e-05	0.00104935	530.669	514.364	714.932	668.47
ENSG00000160285	LSS	892.646	0.335955	0.0807181	4.16207	3.15372e-05	0.0010727	797.94	780.272	999.245	993.128
ENSG00000145833	DDX46	2048.37	0.247004	0.0593818	4.15958	3.18827e-05	0.00108144	1874.77	1872.65	2168.66	2277.4
ENSG00000135002	RFK	410.315	-0.493421	0.118882	-4.15049	3.31761e-05	0.0011222	493.871	466.11	315.442	365.839
ENSG00000113368	LMNB1	1104.31	0.317062	0.0764092	4.14952	3.3317e-05	0.00112385	963.532	1004.09	1178.76	1270.86
ENSG00000135363	LMO2	656.839	0.397495	0.0958411	4.14744	3.36212e-05	0.00113099	531.637	602.657	746.061	747.001
ENSG00000124795	DEK	1494.14	0.28694	0.0693942	4.13492	3.5508e-05	0.00119118	1349.91	1342.89	1563.72	1720.02
ENSG00000072422	RHOBTB1	150.723	-0.779884	0.188703	-4.13287	3.58255e-05	0.00119854	183.023	198.148	105.839	115.881
ENSG00000141076	UTP4	912.998	0.343752	0.0832201	4.13063	3.61763e-05	0.00120696	797.94	811.072	1071.88	971.102
ENSG00000157570	TSPAN18	367.157	-0.510601	0.123652	-4.12935	3.63789e-05	0.00121042	457.073	405.536	308.178	297.843
ENSG00000029534	ANK1	1337.44	0.283564	0.0687341	4.12552	3.69901e-05	0.00122741	1228.87	1183.75	1465.14	1471.98
ENSG00000109084	TMEM97	868.399	0.338189	0.0820194	4.12329	3.73507e-05	0.00123601	757.269	777.192	954.627	984.509
ENSG00000068137	PLEKHH3	187.919	-0.689875	0.16791	-4.10861	3.98042e-05	0.00131364	239.188	224.842	141.119	146.527
ENSG00000131467	PSME3	990.834	0.317193	0.0773094	4.10291	4.07995e-05	0.00134286	892.841	871.646	1106.12	1092.73
ENSG00000099864	PALM	107.668	-0.935713	0.228885	-4.08814	4.34855e-05	0.00142742	150.098	132.441	83.011	65.1232
ENSG00000108654	DDX5	2947.58	0.217075	0.0531137	4.08698	4.37023e-05	0.00143069	2656.25	2796.66	3186.58	3150.81
ENSG00000079246	XRCC5	3337.4	0.209425	0.0512671	4.08498	4.40804e-05	0.00143921	3031.01	3161.13	3525.89	3631.57
ENSG00000009950	MLXIPL	178.345	-0.732956	0.179536	-4.08251	4.4552e-05	0.00144694	238.22	207.388	119.328	148.443
ENSG00000213516	RBMXL1	342.347	0.521131	0.127658	4.08226	4.46008e-05	0.00144694	300.196	261.802	410.904	396.485
ENSG00000125912	NCLN	914.088	0.341628	0.0836937	4.08188	4.46724e-05	0.00144694	768.889	843.926	1054.24	989.298
ENSG00000149187	CELF1	1800.47	0.249156	0.0611122	4.07702	4.56162e-05	0.0014736	1627.84	1663.21	1946.61	1964.23
ENSG00000179115	FARSA	935.116	0.328448	0.0805807	4.07602	4.5814e-05	0.00147608	820.213	837.766	1074.99	1007.49
ENSG00000102996	MMP15	274.237	-0.568654	0.139682	-4.07106	4.67992e-05	0.00150385	336.994	318.269	213.753	227.931
ENSG00000137309	HMGA1	5603.01	0.176032	0.0432619	4.06898	4.72204e-05	0.00151053	5256.33	5266.84	5955	5933.87
ENSG00000188647	PTAR1	1016.24	-0.313504	0.0770507	-4.06881	4.72542e-05	0.00151053	1140.74	1111.89	887.18	925.132
ENSG00000130303	BST2	150.527	-0.762374	0.187443	-4.06724	4.75726e-05	0.00151673	189.801	188.908	115.178	108.219
ENSG00000092201	SUPT16H	1487.52	0.269125	0.0662329	4.06331	4.8381e-05	0.00153849	1354.76	1343.92	1591.74	1659.68
ENSG00000130052	STARD8	778.921	-0.352887	0.0868896	-4.06133	4.87938e-05	0.00154759	860.885	887.046	660.975	706.778
ENSG00000182272	B4GALNT4	79.4067	-1.08018	0.266139	-4.05872	4.93426e-05	0.00156094	104.584	110.881	58.1077	44.0539
ENSG00000100351	GRAP2	247.904	-0.596015	0.146991	-4.05476	5.01865e-05	0.00158353	298.259	298.762	186.775	207.82
ENSG00000183431	SF3A3	1739.61	0.250964	0.0619573	4.0506	5.10863e-05	0.00160777	1567.8	1609.82	1887.46	1893.36
ENSG00000118777	ABCG2	46.6515	-1.41377	0.34979	-4.04178	5.30473e-05	0.00166519	66.8178	68.7871	28.0162	22.9847
ENSG00000023330	ALAS1	175.063	-0.704317	0.174299	-4.04086	5.32556e-05	0.00166745	212.074	221.762	139.043	127.373
ENSG00000198373	WWP2	396.007	0.477198	0.118115	4.04012	5.34233e-05	0.00166842	346.678	315.189	471.087	451.074
ENSG00000172175	MALT1	938.725	0.322559	0.0799184	4.03611	5.4345e-05	0.00169287	810.529	858.299	1034.52	1051.55
ENSG00000092199	HNRNPC	2509.9	0.222589	0.0552787	4.02666	5.65738e-05	0.00175782	2291.17	2342.87	2652.2	2753.37
ENSG00000126457	PRMT1	826.593	0.350821	0.0873808	4.01486	5.9482e-05	0.00184349	690.451	762.819	956.702	896.401
ENSG00000136527	TRA2B	1356.1	0.278024	0.0693445	4.00932	6.08939e-05	0.00188247	1187.23	1264.86	1486.93	1485.38
ENSG00000197961	ZNF121	1198.21	0.286657	0.071593	4.00398	6.22861e-05	0.00192065	1069.09	1090.33	1302.24	1331.19
ENSG00000176105	YES1	1469.56	0.266301	0.0665215	4.00323	6.2484e-05	0.00192189	1316.99	1352.13	1577.21	1631.91
ENSG00000253729	PRKDC	8814.16	0.172735	0.0431775	4.00058	6.31875e-05	0.00193406	8508.14	8065.55	9264.03	9418.92
ENSG00000226752	CUTALP	733.014	0.350968	0.08773	4.00055	6.31963e-05	0.00193406	646.874	641.671	821.809	821.701
ENSG00000176454	LPCAT4	213.497	-0.650465	0.162631	-3.99963	6.3442e-05	0.00193673	277.923	243.322	179.511	153.231
ENSG00000104131	EIF3J	1348.01	0.27366	0.0684547	3.99768	6.39673e-05	0.00194789	1210.47	1230.98	1453.73	1496.88
ENSG00000163328	GPR155	61.4669	-1.22011	0.305385	-3.99531	6.4611e-05	0.0019626	75.5332	96.5073	38.3926	35.4347
ENSG00000170421	KRT8	658.119	-0.378603	0.0948518	-3.99152	6.56512e-05	0.00198925	709.818	778.219	584.19	560.251
ENSG00000119004	CYP20A1	262.917	0.571125	0.143161	3.9894	6.62404e-05	0.00200213	199.485	223.815	312.329	316.039
ENSG00000127616	SMARCA4	3232.5	0.204971	0.0514191	3.98628	6.71182e-05	0.00201667	2979.69	3027.66	3386.85	3535.81
ENSG00000233746	LINC00656	25.7742	-2.04525	0.513136	-3.98578	6.7259e-05	0.00201667	39.7033	43.1203	14.5269	5.74616
ENSG00000110107	PRPF19	871.319	0.326385	0.0818873	3.98578	6.72596e-05	0.00201667	786.32	759.739	980.568	958.651
ENSG00000149212	SESN3	199.154	-0.663443	0.166471	-3.98535	6.7382e-05	0.00201667	262.429	225.868	148.382	159.935
ENSG00000182054	IDH2	201.575	-0.646258	0.162292	-3.98206	6.83197e-05	0.00203974	250.809	241.268	150.457	163.766
ENSG00000221963	APOL6	88.061	-0.99766	0.250744	-3.97879	6.92668e-05	0.00206297	127.825	106.774	60.183	57.4616
ENSG00000060718	COL11A1	31.4441	-1.74731	0.439974	-3.9714	7.14511e-05	0.00212284	43.5768	53.387	13.4893	15.3231
ENSG00000169213	RAB3B	22.281	-2.19189	0.55266	-3.96607	7.30686e-05	0.00216437	30.988	42.0936	9.33874	6.70386
ENSG00000079459	FDFT1	2326.15	0.236669	0.0596801	3.96563	7.32031e-05	0.00216437	2045.21	2226.86	2546.36	2486.17
ENSG00000150990	DHX37	427.775	0.455339	0.11497	3.96051	7.47906e-05	0.00220596	376.698	344.962	474.2	515.239
ENSG00000091164	TXNL1	746.205	0.347094	0.0879469	3.94663	7.92579e-05	0.00233209	648.811	665.285	814.545	856.178
ENSG00000157106	SMG1	2331.79	0.227025	0.0575362	3.94578	7.95414e-05	0.00233481	2214.67	2082.09	2518.35	2512.03
ENSG00000165119	HNRNPK	2529.01	0.230156	0.0583964	3.94127	8.105e-05	0.00237338	2226.29	2430.14	2707.2	2752.41
ENSG00000085063	CD59	656.066	-0.371383	0.0942867	-3.93887	8.18672e-05	0.00239158	728.217	751.525	597.679	546.843
ENSG00000170515	PA2G4	1081.23	0.320863	0.0814746	3.9382	8.20958e-05	0.00239253	890.904	1032.83	1196.4	1204.78
ENSG00000141994	DUS3L	323.574	0.505028	0.128395	3.93339	8.37547e-05	0.00243197	269.208	265.908	369.399	389.781
ENSG00000100968	NFATC4	162.375	-0.719301	0.182883	-3.93313	8.38474e-05	0.00243197	209.169	195.068	113.102	132.162
ENSG00000010310	GIPR	292.54	-0.539839	0.137522	-3.92547	8.65595e-05	0.00250469	360.235	332.642	253.184	224.1
ENSG00000198771	RCSD1	1312.98	0.275395	0.0702911	3.91792	8.93159e-05	0.00257834	1160.11	1216.61	1407.04	1468.14
ENSG00000125968	ID1	51.0186	-1.30421	0.333161	-3.91466	9.05324e-05	0.00260189	78.4383	66.7338	31.1291	27.7731
ENSG00000106263	EIF3B	3686.43	0.188327	0.0481091	3.91459	9.0558e-05	0.00260189	3458.06	3434.22	3920.19	3933.25
ENSG00000096384	HSP90AB1	13720.4	0.153982	0.0393587	3.91227	9.14319e-05	0.00262083	12862.9	13115.8	14289.3	14613.4
ENSG00000166226	CCT2	1826.54	0.23784	0.0609349	3.90319	9.4934e-05	0.00271484	1655.92	1697.09	1961.14	1992
ENSG00000119285	HEATR1	1662.86	0.264933	0.0679535	3.89874	9.66952e-05	0.00275875	1549.4	1472.25	1729.74	1900.06
ENSG00000151135	TMEM263	183.537	-0.692953	0.177808	-3.89719	9.73154e-05	0.00276721	202.39	251.535	131.78	148.443
ENSG00000124092	CTCFL	690.347	-0.35355	0.0907268	-3.89687	9.74448e-05	0.00276721	792.13	756.659	611.169	601.432
ENSG00000109625	CPZ	15.0896	-2.95455	0.759079	-3.89229	9.93043e-05	0.00280869	30.988	22.5868	1.03764	5.74616
ENSG00000069974	RAB27A	1099.56	-0.293202	0.075332	-3.89214	9.93657e-05	0.00280869	1172.7	1249.46	986.793	989.298
ENSG00000158106	RHPN1	212.455	-0.635324	0.163469	-3.88651	0.000101697	0.00286796	278.892	238.188	154.608	178.131
ENSG00000136937	NCBP1	990.797	0.304799	0.0784411	3.8857	0.000102036	0.00287089	901.556	871.646	1065.65	1124.33
ENSG00000160633	SAFB	860.491	0.321572	0.0827992	3.88376	0.000102853	0.00288722	742.743	787.459	959.815	951.948
ENSG00000253898	LINC01419	197.642	-0.632795	0.163016	-3.8818	0.000103686	0.00290391	237.252	243.322	157.721	152.273
ENSG00000115649	CNPPD1	335.176	0.494094	0.127334	3.8803	0.000104329	0.00291524	270.176	286.442	406.754	377.331
ENSG00000017427	IGF1	95.9466	-0.931274	0.2401	-3.87869	0.00010502	0.00292786	129.762	122.174	58.1077	73.7424
ENSG00000100504	PYGL	385.571	-0.463246	0.11972	-3.8694	0.000109101	0.00303215	442.547	451.736	306.103	341.897
ENSG00000186591	UBE2H	484.787	-0.412551	0.106628	-3.86906	0.000109258	0.00303215	549.068	558.511	401.566	430.005
ENSG00000065717	TLE2	73.048	-1.07703	0.278469	-3.86768	0.000109875	0.00304236	104.584	93.4273	53.9572	40.2231
ENSG00000173598	NUDT4	358.646	-0.469924	0.121689	-3.86168	0.000112612	0.0031111	418.338	414.776	298.84	302.631
ENSG00000210082	MT-RNR2	216300	0.264245	0.0684895	3.85817	0.000114237	0.00314887	194244	198850	225697	246411
ENSG00000130589	HELZ2	129.159	-0.786195	0.203831	-3.8571	0.00011474	0.0031524	164.624	162.214	101.688	88.1078
ENSG00000162521	RBBP4	1686.36	0.244756	0.0634609	3.8568	0.000114882	0.0031524	1560.05	1526.66	1868.79	1789.93
ENSG00000055483	USP36	776.06	0.330822	0.0858392	3.85397	0.000116216	0.00318186	675.925	699.165	864.352	864.797
ENSG00000165527	ARF6	486.77	0.408242	0.106063	3.84905	0.000118579	0.00323172	409.622	427.096	564.475	545.885
ENSG00000197785	ATAD3A	629.456	0.36274	0.0942534	3.84856	0.000118815	0.00323172	551.005	550.297	722.196	694.328
ENSG00000083168	KAT6A	579.672	0.376503	0.0978305	3.84853	0.000118831	0.00323172	501.618	507.177	668.239	641.655
ENSG00000197451	HNRNPAB	1531.2	0.253101	0.0658269	3.84495	0.000120578	0.00327196	1360.57	1434.26	1666.45	1663.51
ENSG00000105376	ICAM5	1126.45	-0.282904	0.0736338	-3.84205	0.000122013	0.00330356	1254.04	1218.66	1030.37	1002.71
ENSG00000175164	ABO	751.786	0.344599	0.0897752	3.83847	0.000123802	0.00334458	697.229	627.298	832.185	850.432
ENSG00000100028	SNRPD3	292.486	0.517102	0.134771	3.8369	0.000124598	0.00335863	245.967	235.108	351.759	337.108
ENSG00000033627	ATP6V0A1	1381.31	0.26233	0.0684041	3.83501	0.000125559	0.0033771	1281.16	1230.98	1481.75	1531.35
ENSG00000084764	MAPRE3	375.624	-0.459183	0.11987	-3.83068	0.000127787	0.00342596	421.243	448.656	317.517	315.081
ENSG00000196693	ZNF33B	273.466	0.54099	0.141236	3.8304	0.000127937	0.00342596	216.916	228.948	306.103	341.897
ENSG00000198431	TXNRD1	997.732	0.301434	0.0788151	3.82457	0.000130999	0.00349311	858.948	929.14	1108.2	1094.64
ENSG00000244879	GABPB1-AS1	1309.93	-0.286365	0.0748849	-3.82407	0.000131266	0.00349311	1526.16	1352.13	1190.17	1171.26
ENSG00000070182	SPTB	1402.96	0.25727	0.0672888	3.82338	0.000131636	0.00349311	1274.38	1282.32	1505.61	1549.55
ENSG00000160214	RRP1	680.108	0.348453	0.0911472	3.82296	0.000131857	0.00349311	607.171	589.311	774.078	749.874
ENSG00000116691	MIIP	470.77	-0.411672	0.107685	-3.82293	0.000131875	0.00349311	542.29	532.844	393.265	414.681
ENSG00000149532	CPSF7	1066.84	0.30174	0.0790189	3.81858	0.000134223	0.00354762	992.583	918.873	1131.02	1224.89
ENSG00000260032	NORAD	1041.82	0.289344	0.0757978	3.81731	0.000134916	0.00355822	922.861	952.753	1142.44	1149.23
ENSG00000108424	KPNB1	3664.37	0.18452	0.0484141	3.81128	0.000138252	0.00363834	3401.9	3458.86	3917.08	3879.62
ENSG00000049618	ARID1B	620.912	0.365426	0.0959053	3.81028	0.000138807	0.00364511	564.562	520.524	700.405	698.159
ENSG00000149136	SSRP1	1784.66	0.233669	0.0614256	3.8041	0.000142323	0.0037294	1661.73	1619.06	1917.55	1940.29
ENSG00000135316	SYNCRIP	668.513	0.351406	0.0924089	3.80273	0.000143109	0.00374199	570.372	604.711	760.588	738.382
ENSG00000150093	ITGB1	1382.42	-0.261763	0.0688603	-3.80136	0.000143901	0.00375466	1464.18	1551.3	1246.2	1267.99
ENSG00000151276	MAGI1	142.621	-0.749389	0.197364	-3.79699	0.000146463	0.00381334	185.928	171.455	118.291	94.8117
ENSG00000108349	CASC3	687.072	0.342756	0.0903211	3.79486	0.000147728	0.00383811	611.044	600.604	764.739	771.901
ENSG00000235437	LINC01278	722.389	-0.339217	0.0895438	-3.78829	0.000151691	0.00393269	826.992	786.432	652.674	623.459
ENSG00000110697	PITPNM1	332.498	-0.4932	0.130341	-3.78392	0.000154377	0.00398508	397.033	380.896	254.221	297.843
ENSG00000251562	MALAT1	79974.4	-0.218731	0.0578098	-3.78363	0.000154558	0.00398508	88165.6	83883.4	77763.7	70085
ENSG00000169992	NLGN2	206.042	-0.604892	0.15988	-3.78342	0.000154691	0.00398508	252.746	244.348	168.097	158.977
ENSG00000105671	DDX49	500.139	0.403354	0.106637	3.78251	0.000155254	0.00398679	451.262	409.643	584.19	555.462
ENSG00000182944	EWSR1	2387.49	0.209551	0.0554035	3.78226	0.00015541	0.00398679	2241.79	2186.82	2555.7	2565.66
ENSG00000171793	CTPS1	755.692	0.331844	0.0881154	3.76602	0.000165869	0.00424323	647.842	690.951	824.922	859.051
ENSG00000109861	CTSC	3655.98	-0.201776	0.0535829	-3.76567	0.000166101	0.00424323	3745.67	4077.95	3365.06	3435.25
ENSG00000066654	THUMPD1	693.443	0.339899	0.0903466	3.76216	0.000168452	0.00429429	625.57	598.551	772.002	777.647
ENSG00000111321	LTBR	601.366	0.371438	0.0988142	3.75895	0.000170625	0.00434063	503.555	545.164	704.556	652.189
ENSG00000068078	FGFR3	117.379	-0.797741	0.212322	-3.75722	0.000171813	0.00436178	149.13	148.868	88.1992	83.3194
ENSG00000256235	SMIM3	149.231	-1.28834	0.343313	-3.75267	0.00017496	0.00443243	175.276	248.455	72.6346	100.558
ENSG00000048707	VPS13D	1261.68	-0.279599	0.0745826	-3.74885	0.000177648	0.00449122	1398.33	1369.58	1074.99	1203.82
ENSG00000008196	TFAP2B	344.492	-0.468564	0.125107	-3.7453	0.000180175	0.0045457	411.559	388.083	296.764	281.562
ENSG00000055130	CUL1	795.241	0.318514	0.0851005	3.74279	0.000181986	0.00458193	697.229	718.672	870.578	894.486
ENSG00000166900	STX3	759.669	0.343786	0.0918939	3.74112	0.000183202	0.00460305	715.628	623.191	832.185	867.671
ENSG00000198729	PPP1R14C	182.238	-0.634544	0.169878	-3.7353	0.000187492	0.00470116	222.726	220.735	138.006	147.485
ENSG00000123689	G0S2	43.5222	-1.35852	0.363761	-3.73466	0.000187972	0.00470353	69.7229	55.4404	25.9409	22.9847
ENSG00000197903	H2BC12	609.366	0.358342	0.0959677	3.73399	0.000188474	0.00470645	535.511	532.844	666.163	702.947
ENSG00000133636	NTS	375.048	-0.444813	0.119193	-3.73187	0.00019006	0.00473639	437.705	427.096	316.479	318.912
ENSG00000215559	ANKRD20A11P	91.2186	-0.90977	0.243908	-3.72997	0.000191503	0.00476261	122.984	114.987	68.4841	58.4193
ENSG00000095397	WHRN	444.157	-0.41848	0.112376	-3.72391	0.00019616	0.00486507	532.606	483.563	373.55	386.908
ENSG00000139269	INHBE	241.106	-0.554768	0.148988	-3.72358	0.000196419	0.00486507	273.082	300.815	196.114	194.412
ENSG00000079785	DDX1	1695.51	0.248399	0.0668009	3.71849	0.000200418	0.00495405	1511.63	1589.29	1761.91	1919.22
ENSG00000130826	DKC1	1721.59	0.23177	0.06242	3.71307	0.000204761	0.00505118	1581.35	1586.21	1828.32	1890.49
ENSG00000167491	GATAD2A	1738.33	0.243022	0.0654871	3.71099	0.000206453	0.00508265	1539.71	1644.73	1943.5	1825.36
ENSG00000135596	MICAL1	156.644	-0.67917	0.183127	-3.70874	0.000208296	0.00511771	191.738	194.041	117.253	123.542
ENSG00000123552	USP45	220.955	-0.572306	0.154431	-3.7059	0.000210639	0.00516488	258.556	270.015	173.285	181.962
ENSG00000242125	SNHG3	2177.1	0.219098	0.0592035	3.70076	0.000214959	0.00526025	1970.64	2053.35	2403.17	2281.23
ENSG00000083312	TNPO1	1553.17	0.250281	0.0676819	3.69791	0.000217384	0.00530896	1368.31	1470.2	1643.62	1730.55
ENSG00000130202	NECTIN2	839.294	-0.311053	0.0841717	-3.69546	0.000219489	0.00534965	903.493	955.833	733.61	764.24
ENSG00000145113	MUC4	41.0835	-2.19213	0.59329	-3.69487	0.00022	0.00535144	77.4699	57.4937	8.3011	21.0693
ENSG00000117450	PRDX1	1590.72	0.236711	0.0640818	3.69389	0.000220851	0.00536146	1448.69	1472.25	1740.12	1701.82
ENSG00000171298	GAA	246.009	-0.541006	0.146519	-3.6924	0.000222148	0.00538223	291.481	291.575	207.528	193.454
ENSG00000196295	GARS1-DT	326.277	-0.48734	0.132021	-3.69137	0.000223048	0.00539334	386.381	375.763	247.995	294.97
ENSG00000105676	ARMC6	414.606	0.440301	0.119308	3.69047	0.000223843	0.00540187	337.963	365.496	511.555	443.412
ENSG00000105559	PLEKHA4	262.542	-0.522306	0.141791	-3.68364	0.000229928	0.00553776	304.069	315.189	210.64	220.27
ENSG00000182158	CREB3L2	702	-0.330402	0.0897354	-3.68196	0.000231448	0.0055634	796.004	767.952	621.545	622.501
ENSG00000143797	MBOAT2	850.959	-0.303123	0.0824279	-3.67743	0.000235598	0.00565205	952.88	927.086	760.588	763.282
ENSG00000160469	BRSK1	124.495	-0.756336	0.205753	-3.67595	0.000236969	0.00566278	158.813	154.001	91.3121	93.854
ENSG00000172292	CERS6	369.009	0.46542	0.126612	3.67594	0.000236973	0.00566278	322.469	297.735	393.265	462.566
ENSG00000152952	PLOD2	680.269	-0.338306	0.092092	-3.67356	0.000239191	0.0057046	733.059	786.432	604.943	596.643
ENSG00000136404	TM6SF1	129.194	-0.748072	0.203768	-3.67119	0.000241425	0.00574666	158.813	165.294	89.2368	103.431
ENSG00000166949	SMAD3	630.087	-0.351266	0.0957244	-3.66955	0.000242975	0.00577232	688.514	724.832	533.346	573.659
ENSG00000161203	AP2M1	1628.13	-0.234271	0.0639737	-3.66199	0.00025026	0.00593383	1728.55	1791.55	1511.84	1480.59
ENSG00000196660	SLC30A10	240.429	0.551232	0.150565	3.66109	0.000251146	0.00594331	205.295	184.801	271.861	299.758
ENSG00000134109	EDEM1	998.851	-0.285921	0.0781122	-3.6604	0.000251826	0.00594788	1067.15	1128.31	888.218	911.724
ENSG00000101751	POLI	240.153	-0.540116	0.147629	-3.6586	0.000253598	0.00597816	282.765	286.442	195.076	196.327
ENSG00000166710	B2M	1588.84	-0.241089	0.0659312	-3.65667	0.000255514	0.00601172	1664.64	1778.2	1469.29	1443.24
ENSG00000167962	ZNF598	806.433	0.310908	0.0850459	3.65577	0.000256411	0.00602123	734.028	705.325	911.046	875.332
ENSG00000158406	H4C8	179.824	0.632008	0.173009	3.65303	0.000259159	0.00607408	143.319	138.601	232.431	204.946
ENSG00000092010	PSME1	194.308	-0.600148	0.164352	-3.65161	0.000260605	0.00609625	238.22	229.975	157.721	151.316
ENSG00000120992	LYPLA1	1315.4	-0.269487	0.0738582	-3.6487	0.000263566	0.0061426	1378.96	1497.92	1144.51	1240.21
ENSG00000128050	PAICS	2299.05	0.207764	0.0569424	3.64868	0.000263592	0.0061426	2146.89	2121.11	2410.43	2517.78
ENSG00000124920	MYRF	128.634	-0.746227	0.204655	-3.64627	0.000266072	0.00618857	172.371	149.894	96.5003	95.7694
ENSG00000184500	PROS1	445.865	-0.406137	0.111448	-3.64418	0.00026825	0.00622738	497.744	518.47	399.49	367.754
ENSG00000130204	TOMM40	772.073	0.318038	0.087291	3.64342	0.000269034	0.00623374	665.273	709.432	873.691	839.897
ENSG00000105447	GRWD1	443.595	0.406995	0.111746	3.64214	0.000270385	0.00625316	377.666	385.003	527.12	484.593
ENSG00000163072	NOSTRIN	1249.89	0.262474	0.0721397	3.63841	0.000274324	0.00632122	1114.6	1159.11	1320.91	1404.94
ENSG00000131791	PRKAB2	426.96	-0.414948	0.114047	-3.63838	0.000274363	0.00632122	498.713	477.403	348.646	383.078
ENSG00000198168	SVIP	347.982	-0.46287	0.127296	-3.63617	0.000276721	0.00636355	407.686	399.376	269.786	315.081
ENSG00000094631	HDAC6	534.113	-0.369572	0.101691	-3.63427	0.000278772	0.00639867	600.392	603.684	479.389	452.989
ENSG00000112118	MCM3	1262.91	0.257479	0.0708716	3.63304	0.000280105	0.00641718	1180.45	1120.1	1387.32	1363.76
ENSG00000118058	KMT2A	2427.66	0.208611	0.0574784	3.62938	0.000284103	0.0064966	2330.88	2173.47	2588.91	2617.38
ENSG00000196547	MAN2A2	1401.99	0.246465	0.0679295	3.62825	0.000285345	0.0065128	1305.37	1259.73	1495.24	1547.63
ENSG00000140632	GLYR1	644.958	0.345418	0.095262	3.62598	0.000287873	0.00655823	542.29	594.444	706.631	736.467
ENSG00000101191	DIDO1	962.753	0.29007	0.0800429	3.62393	0.000290156	0.00659795	901.556	830.579	1062.54	1056.34
ENSG00000142102	PGGHG	353.188	-0.446624	0.123323	-3.62159	0.0002928	0.00663772	418.338	396.296	305.065	293.054
ENSG00000196914	ARHGEF12	2746.25	-0.195474	0.0539771	-3.62142	0.000292993	0.00663772	2989.37	2874.69	2525.61	2595.35
ENSG00000181472	ZBTB2	183.555	0.616791	0.170417	3.6193	0.000295405	0.00667998	147.193	142.708	210.64	233.677
ENSG00000167258	CDK12	738.818	0.31864	0.0880864	3.61735	0.000297631	0.00671788	663.336	651.938	801.056	838.94
ENSG00000279164	ENSG00000279164	43.5462	-1.35943	0.375926	-3.61622	0.000298935	0.00673486	48.4187	77.0005	23.8657	24.9
ENSG00000162512	SDC3	275.812	-0.508938	0.140835	-3.61373	0.000301829	0.00678753	336.994	311.082	214.791	240.381
ENSG00000131015	ULBP2	39.4621	-1.37615	0.380945	-3.61247	0.000303294	0.00680795	51.3238	62.6271	22.828	21.0693
ENSG00000095002	MSH2	1214.84	0.258475	0.0715676	3.61161	0.000304299	0.00681797	1100.07	1112.91	1296.01	1350.35
ENSG00000160075	SSU72	1520.32	0.236004	0.0653749	3.61	0.000306192	0.00684781	1417.7	1374.72	1630.13	1658.73
ENSG00000138623	SEMA7A	133.862	-0.722101	0.200635	-3.59908	0.000319339	0.00712228	155.908	177.615	97.5379	104.389
ENSG00000113575	PPP2CA	1037.55	0.277534	0.0771176	3.59885	0.000319631	0.00712228	915.114	960.967	1163.19	1110.92
ENSG00000004455	AK2	2154.17	0.208306	0.0578947	3.59801	0.000320658	0.00713216	1983.23	2014.33	2351.29	2267.82
ENSG00000170606	HSPA4	3013.91	0.18733	0.052113	3.59468	0.000324786	0.00720325	2760.83	2876.74	3202.15	3215.94
ENSG00000108064	TFAM	706.426	0.323827	0.09009	3.59449	0.000325034	0.00720325	646.874	607.791	788.605	782.436
ENSG00000214049	UCA1	286.521	-0.497276	0.138545	-3.58928	0.00033159	0.00733522	313.753	357.282	236.581	238.466
ENSG00000118217	ATF6	1661.71	-0.228967	0.0639418	-3.58086	0.000342459	0.00754881	1811.83	1774.09	1567.87	1493.04
ENSG00000142409	ZNF787	439.175	0.399254	0.111497	3.58085	0.000342481	0.00754881	380.571	376.789	515.706	483.635
ENSG00000167716	WDR81	250.407	0.518171	0.144811	3.57827	0.000345875	0.00760988	201.422	210.468	295.727	294.012
ENSG00000175606	TMEM70	255.151	-0.51787	0.144904	-3.5739	0.00035171	0.00772433	297.291	303.895	198.189	221.227
ENSG00000203879	GDI1	1180.84	-0.257169	0.0720078	-3.57141	0.000355062	0.00778396	1303.43	1267.94	1082.26	1069.74
ENSG00000150991	UBC	2280.71	0.20306	0.0568725	3.57045	0.000356375	0.00779873	2151.73	2089.28	2405.24	2476.6
ENSG00000100889	PCK2	764.571	-0.310746	0.0870794	-3.56854	0.000358973	0.00784153	826.023	867.539	671.352	693.37
ENSG00000167747	C19orf48	645.025	0.336851	0.0944188	3.56763	0.000360231	0.00785496	578.119	561.591	746.061	694.328
ENSG00000178409	BEND3	118.529	0.768042	0.215314	3.56708	0.000360979	0.00785671	91.0272	84.1872	162.909	135.993
ENSG00000132341	RAN	1729.31	0.242408	0.0679656	3.56663	0.000361598	0.00785671	1509.7	1659.1	1939.34	1809.08
ENSG00000124789	NUP153	1366.77	0.26014	0.0730366	3.56178	0.000368346	0.00798911	1267.6	1220.72	1409.11	1569.66
ENSG00000157350	ST3GAL2	887.841	0.29987	0.0842364	3.55987	0.000371043	0.00803334	804.719	786.432	1029.34	930.878
ENSG00000112874	NUDT12	159.647	-0.681092	0.191362	-3.55918	0.000372013	0.0080401	179.149	214.575	107.914	136.95
ENSG00000196187	TMEM63A	502.322	-0.372183	0.10484	-3.55001	0.000385222	0.00830106	582.961	550.297	444.109	431.92
ENSG00000170004	CHD3	767.278	0.306651	0.0863842	3.54985	0.000385448	0.00830106	673.988	698.138	857.089	839.897
ENSG00000096401	CDC5L	734.902	0.318743	0.0900101	3.54119	0.00039832	0.00856318	684.641	623.191	806.244	825.532
ENSG00000245164	LINC00861	169.305	0.630743	0.178223	3.53908	0.000401529	0.008617	138.478	127.308	194.038	217.396
ENSG00000103479	RBL2	531.676	-0.367165	0.10378	-3.53792	0.000403285	0.0086395	612.012	586.231	440.996	487.466
ENSG00000105810	CDK6	1851.12	0.223348	0.0631901	3.53454	0.000408486	0.00873559	1769.22	1646.78	1960.1	2028.4
ENSG00000148229	POLE3	635.706	0.33225	0.0941674	3.52829	0.000418256	0.00892889	571.341	554.404	692.104	724.974
ENSG00000213420	GPC2	29.943	-1.57866	0.447539	-3.52741	0.000419641	0.00893325	46.482	43.1203	18.6775	11.4923
ENSG00000162613	FUBP1	1793.52	0.222448	0.0630657	3.52724	0.000419923	0.00893325	1606.53	1705.31	1899.91	1962.31
ENSG00000150753	CCT5	3502.89	0.179002	0.0508039	3.52339	0.000426058	0.009048	3240.18	3332.58	3634.84	3803.96
ENSG00000169855	ROBO1	291.903	-0.488556	0.138766	-3.52071	0.000430387	0.00912405	333.121	349.069	222.054	263.366
ENSG00000180921	FAM83H	951.373	0.280131	0.0796209	3.51831	0.000434311	0.00919128	859.916	858.299	1074.99	1012.28
ENSG00000124762	CDKN1A	53.9197	-1.13114	0.321624	-3.51696	0.000436514	0.00920823	81.3434	66.7338	32.1668	35.4347
ENSG00000266976	ENSG00000266976	5889.67	0.158705	0.0451279	3.51679	0.000436803	0.00920823	5639.81	5492.7	6079.52	6346.64
ENSG00000074800	ENO1	8113.06	0.151927	0.0432048	3.51644	0.000437374	0.00920823	7491.34	7881.77	8596.83	8482.29
ENSG00000125970	RALY	839.091	0.296377	0.0844094	3.51119	0.00044611	0.00937598	736.933	770.005	896.519	952.905
ENSG00000159640	ACE	58.0256	-1.07413	0.306001	-3.51021	0.000447746	0.00939027	81.3434	75.9739	38.3926	36.3924
ENSG00000166913	YWHAB	1558.04	0.237619	0.067702	3.50978	0.000448474	0.00939027	1371.22	1489.7	1655.03	1716.19
ENSG00000117724	CENPF	2377.69	0.213994	0.0609771	3.50941	0.000449097	0.00939027	2219.51	2184.76	2424.96	2681.54
ENSG00000130270	ATP8B3	100.7	-0.812128	0.231596	-3.50666	0.000453772	0.0094718	136.541	120.121	69.5217	76.6155
ENSG00000142227	EMP3	346.245	0.457731	0.130658	3.50328	0.000459565	0.00955379	289.544	293.629	437.883	363.924
ENSG00000130560	UBAC1	3276.6	-0.176161	0.0502878	-3.50305	0.000459967	0.00955379	3485.18	3467.08	3120.18	3033.97
ENSG00000184564	SLITRK6	187.951	0.601076	0.171589	3.503	0.000460046	0.00955379	159.782	138.601	241.77	211.65
ENSG00000120438	TCP1	2106.74	0.201497	0.057564	3.5004	0.000464558	0.00962513	1960.96	1958.89	2240.26	2266.86
ENSG00000134490	TMEM241	272.581	-0.485973	0.13885	-3.49997	0.000465303	0.00962513	312.785	323.402	226.205	227.931
ENSG00000261770	ENSG00000261770	144.618	0.673673	0.192504	3.49953	0.000466078	0.00962513	120.078	102.667	179.511	176.216
ENSG00000122863	CHST3	58.0256	1.09569	0.313126	3.49921	0.000466635	0.00962513	32.9247	41.0669	88.1992	69.9116
ENSG00000131374	TBC1D5	496.457	-0.367095	0.104985	-3.49664	0.000471163	0.00970213	572.309	546.19	430.62	436.708
ENSG00000143970	ASXL2	905.726	0.297908	0.0852378	3.49503	0.000474017	0.00974447	830.865	794.645	940.1	1057.29
ENSG00000123612	ACVR1C	37.2758	-1.36434	0.3908	-3.49115	0.000480939	0.00987017	57.1341	50.307	18.6775	22.9847
ENSG00000186472	PCLO	387.638	-0.438263	0.125563	-3.49039	0.000482323	0.00987193	473.535	418.883	300.915	357.22
ENSG00000132780	NASP	3083.67	0.177269	0.0507937	3.48998	0.00048306	0.00987193	2906.09	2882.9	3255.07	3290.64
ENSG00000130764	LRRC47	716.368	0.31001	0.0888403	3.48952	0.000483888	0.00987193	648.811	630.378	800.019	786.267
ENSG00000125484	GTF3C4	680.384	0.329285	0.0943742	3.48914	0.000484579	0.00987193	589.74	617.031	717.008	797.759
ENSG00000151348	EXT2	470.494	-0.373767	0.107131	-3.48887	0.000485068	0.00987193	536.479	525.657	410.904	408.935
ENSG00000186812	ZNF397	649.429	-0.32763	0.0939589	-3.48695	0.000488571	0.00992669	724.344	721.752	553.061	598.559
ENSG00000069011	PITX1	675.63	0.324909	0.0932369	3.48477	0.000492569	0.0099913	578.119	622.164	728.422	773.817
ENSG00000183527	PSMG1	728.585	0.315638	0.090663	3.48145	0.00049871	0.0100991	626.538	672.471	779.266	836.067
ENSG00000112182	BACH2	187.854	0.584514	0.167962	3.48004	0.000501344	0.0101356	157.845	142.708	221.017	229.847
ENSG00000130396	AFDN	2394.72	-0.193977	0.0557925	-3.47676	0.00050752	0.0102281	2586.53	2524.59	2201.87	2265.9
ENSG00000167986	DDB1	2699.34	0.187289	0.0538696	3.47672	0.000507593	0.0102281	2472.26	2576.95	2872.18	2875.95
ENSG00000128228	SDF2L1	676.846	-0.330482	0.0951077	-3.47482	0.0005112	0.0102838	721.439	786.432	627.771	571.743
ENSG00000132382	MYBBP1A	1126.53	0.256566	0.0738854	3.47249	0.000515653	0.0103563	1008.08	1045.15	1246.2	1206.69
ENSG00000168827	GFM1	387.517	0.415433	0.119688	3.47097	0.000518577	0.010383	338.931	325.456	420.243	465.439
ENSG00000151690	MFSD6	418.842	-0.395008	0.113805	-3.47092	0.000518684	0.010383	483.219	468.163	372.512	351.474
ENSG00000064666	CNN2	633.523	-0.32808	0.0945672	-3.46928	0.000521852	0.0104294	695.293	715.592	544.76	578.447
ENSG00000158856	DMTN	133.482	-0.699753	0.201745	-3.46851	0.000523355	0.0104423	176.244	154.001	107.914	95.7694
ENSG00000003137	CYP26B1	58.1273	-1.12174	0.323598	-3.46645	0.00052738	0.0105054	67.7862	91.374	44.6184	28.7308
ENSG00000136891	TEX10	579.352	0.355074	0.102446	3.46597	0.000528324	0.0105071	476.44	541.057	625.695	674.216
ENSG00000198586	TLK1	624.665	0.332112	0.095835	3.46546	0.000529327	0.0105099	575.214	530.79	685.878	706.778
ENSG00000102897	LYRM1	234.671	-0.528235	0.152451	-3.46495	0.000530322	0.0105126	279.86	274.122	207.528	177.173
ENSG00000101558	VAPA	1710.82	0.238031	0.0687364	3.46296	0.000534276	0.0105738	1475.8	1665.26	1824.17	1878.04
ENSG00000053372	MRTO4	545.717	0.350861	0.101404	3.46004	0.000540102	0.0106718	463.851	495.883	598.717	624.416
ENSG00000168297	PXK	246.317	-0.507791	0.147174	-3.45028	0.000560011	0.0110473	298.259	280.282	195.076	211.65
ENSG00000166025	AMOTL1	5029.08	-0.161854	0.0469478	-3.44752	0.000565755	0.0111426	5456.79	5164.17	4758.61	4736.75
ENSG00000169429	CXCL8	106.001	-0.773729	0.22459	-3.44507	0.000570907	0.011226	125.889	141.681	78.8605	77.5732
ENSG00000204178	MACO1	580.756	0.33569	0.0974885	3.44337	0.000574503	0.0112785	504.523	522.577	648.523	647.401
ENSG00000180530	NRIP1	381.892	0.412152	0.119807	3.44014	0.000581406	0.0113957	331.184	324.429	416.093	455.862
ENSG00000129757	CDKN1C	154.921	-0.673351	0.195761	-3.43966	0.00058244	0.0113977	199.485	181.721	99.6132	138.866
ENSG00000009954	BAZ1B	1855.56	0.222287	0.0646908	3.43614	0.000590067	0.0115285	1731.45	1695.04	1905.1	2090.65
ENSG00000001617	SEMA3F	20.9832	-1.87367	0.545391	-3.43546	0.000591543	0.0115389	30.988	34.9069	10.3764	7.66155
ENSG00000165905	LARGE2	211.948	-0.547595	0.159943	-3.42369	0.00061776	0.0120311	255.651	247.428	185.737	158.977
ENSG00000197622	CDC42SE1	1212.2	-0.243275	0.0711041	-3.42139	0.000623012	0.012114	1308.27	1320.3	1097.82	1122.42
ENSG00000130529	TRPM4	122.105	-0.709162	0.207331	-3.42043	0.000625221	0.0121376	151.066	151.948	94.425	90.9809
ENSG00000177889	UBE2N	656.946	0.317493	0.09285	3.41942	0.000627551	0.0121635	583.93	586.231	708.706	748.917
ENSG00000007516	BAIAP3	36.9136	-1.34042	0.392108	-3.4185	0.000629662	0.0121767	48.4187	57.4937	19.7151	22.027
ENSG00000140795	MYLK3	501.946	-0.360365	0.105434	-3.41793	0.000630983	0.0121767	581.024	547.217	452.41	427.131
ENSG00000162851	TFB2M	278.061	0.470309	0.137604	3.41783	0.000631221	0.0121767	235.315	231.002	316.479	329.447
ENSG00000079999	KEAP1	630.125	0.334707	0.0979565	3.4169	0.000633393	0.0121855	522.922	592.391	686.916	718.27
ENSG00000149182	ARFGAP2	489.158	0.360763	0.105586	3.41678	0.000633674	0.0121855	418.338	438.39	553.061	546.843
ENSG00000056097	ZFR	1186.23	0.255165	0.0747812	3.41215	0.000644533	0.0123652	1080.71	1083.14	1231.68	1349.39
ENSG00000117395	EBNA1BP2	855.904	0.281097	0.0823865	3.41193	0.000645045	0.0123652	758.237	787.459	943.213	934.709
ENSG00000064687	ABCA7	239.753	-0.505484	0.148297	-3.40859	0.000652985	0.0124714	290.512	272.069	198.189	198.243
ENSG00000111271	ACAD10	309.708	-0.445484	0.130701	-3.40844	0.000653362	0.0124714	361.204	353.176	256.296	268.154
ENSG00000187244	BCAM	65.3938	-0.986328	0.289389	-3.40832	0.000653647	0.0124714	79.4067	94.454	44.6184	43.0962
ENSG00000102287	GABRE	502.689	0.362997	0.106591	3.40552	0.000660373	0.0125801	423.179	456.87	542.684	588.024
ENSG00000171561	OR2AT4	53.6554	1.11319	0.327334	3.40079	0.00067191	0.012734	30.0196	37.9869	63.2959	83.3194
ENSG00000134294	SLC38A2	1538.56	0.225104	0.0661948	3.40063	0.0006723	0.012734	1375.09	1463.01	1648.81	1667.34
ENSG00000148840	PPRC1	599.852	0.326114	0.0959031	3.40045	0.000672748	0.012734	526.796	537.977	666.163	668.47
ENSG00000121104	FAM117A	436.028	0.396233	0.116528	3.40034	0.000673029	0.012734	401.875	351.122	471.087	520.028
ENSG00000105048	TNNT1	337.854	-0.437614	0.128707	-3.40008	0.000673666	0.012734	375.729	401.429	306.103	268.154
ENSG00000164543	STK17A	283.819	0.490289	0.144262	3.39859	0.000677334	0.0127835	262.429	209.441	319.592	343.812
ENSG00000143368	SF3B4	393.603	0.404847	0.119159	3.39754	0.000679938	0.0128128	319.563	358.309	436.845	459.693
ENSG00000069424	KCNAB2	124.02	-0.698606	0.205704	-3.39618	0.000683338	0.0128531	153.003	154.001	92.3497	96.7271
ENSG00000152518	ZFP36L2	454.912	0.374002	0.110139	3.39573	0.000684454	0.0128531	411.559	380.896	504.292	522.901
ENSG00000197056	ZMYM1	327.337	-0.436855	0.12866	-3.39542	0.000685232	0.0128531	389.286	363.442	288.463	268.154
ENSG00000135966	TGFBRAP1	435.492	0.380336	0.112077	3.39353	0.000689974	0.0129222	389.286	367.549	480.426	504.705
ENSG00000167107	ACSF2	72.6727	-0.920164	0.271402	-3.3904	0.000697895	0.0130505	97.8058	92.4006	48.769	51.7155
ENSG00000060656	PTPRU	57.8846	-1.04797	0.30922	-3.38909	0.000701261	0.0130934	84.2486	71.8672	34.242	41.1808
ENSG00000129353	SLC44A2	613.39	-0.320845	0.0948926	-3.38114	0.000721855	0.0134574	678.83	683.765	548.91	542.055
ENSG00000080031	PTPRH	139.391	-0.657768	0.194624	-3.37969	0.000725674	0.0135079	163.655	177.615	109.99	106.304
ENSG00000120800	UTP20	397.744	0.40928	0.121137	3.37865	0.000728435	0.0135387	365.077	318.269	431.657	475.974
ENSG00000115875	SRSF7	1513.7	0.220618	0.0653364	3.37664	0.000733764	0.013617	1408.98	1387.04	1649.84	1608.93
ENSG00000257924	LINC02416	24.2834	-1.7581	0.521028	-3.3743	0.000740048	0.0137128	36.7982	37.9869	16.6022	5.74616
ENSG00000171617	ENC1	114.832	0.722298	0.214138	3.37305	0.000743401	0.0137541	89.0904	84.1872	145.269	140.781
ENSG00000247809	NR2F2-AS1	155.96	0.616817	0.182926	3.37195	0.000746393	0.0137885	122.015	124.228	189.888	187.708
ENSG00000136603	SKIL	158.387	-0.621814	0.184482	-3.37059	0.000750067	0.0138355	203.359	180.695	118.291	131.204
ENSG00000047410	TPR	3171.25	0.177237	0.0526244	3.36797	0.000757243	0.0139468	2955.48	2998.91	3268.56	3462.06
ENSG00000106366	SERPINE1	71.4949	0.944126	0.280759	3.36276	0.00077168	0.0141912	48.4187	49.2803	106.877	81.404
ENSG00000112137	PHACTR1	72.1419	0.921553	0.274152	3.36146	0.000775302	0.0142302	47.4503	52.3604	88.1992	100.558
ENSG00000130714	POMT1	344.554	-0.426891	0.127007	-3.36117	0.000776127	0.0142302	418.338	371.656	300.915	287.308
ENSG00000103249	CLCN7	864.03	0.27667	0.0823309	3.36046	0.000778115	0.0142452	800.845	761.792	946.325	947.159
ENSG00000113141	IK	886.289	0.274355	0.0817187	3.35731	0.000787044	0.0143871	797.94	806.966	944.25	996.002
ENSG00000158555	GDPD5	61.376	-0.998795	0.297597	-3.3562	0.000790215	0.0144235	80.3751	83.1606	44.6184	37.3501
ENSG00000117360	PRPF3	552.451	0.334402	0.0997602	3.35206	0.000802139	0.0146193	492.902	484.59	605.98	626.332
ENSG00000135473	PAN2	564.046	-0.333251	0.0994933	-3.34948	0.000809631	0.0147338	645.906	611.898	490.803	507.578
ENSG00000196262	PPIA	1041.69	0.256484	0.0766094	3.34795	0.000814116	0.0147934	956.754	941.46	1165.27	1103.26
ENSG00000082898	XPO1	2793.03	0.176308	0.0526781	3.3469	0.000817217	0.0148277	2622.36	2623.15	2926.14	3000.45
ENSG00000006459	KDM7A	597.386	-0.322889	0.0965146	-3.3455	0.000821355	0.0148807	661.4	666.311	543.722	518.112
ENSG00000115425	PECR	58.815	-1.02409	0.306426	-3.34203	0.000831684	0.0150455	72.6281	85.2139	35.2797	42.1385
ENSG00000026950	BTN3A1	73.8308	-0.919517	0.275261	-3.34053	0.000836174	0.0150918	95.869	97.534	42.5431	59.377
ENSG00000173638	SLC19A1	399.859	0.411649	0.123244	3.34012	0.00083741	0.0150918	310.848	375.763	474.2	438.624
ENSG00000122965	RBM19	415.282	0.383118	0.114718	3.33964	0.000838856	0.0150918	375.729	344.962	472.125	468.312
ENSG00000134291	TMEM106C	211.032	-0.53002	0.158712	-3.3395	0.000839284	0.0150918	239.188	259.748	167.06	178.131
ENSG00000072195	SPEG	73.9709	-0.924778	0.276952	-3.33913	0.000840422	0.0150918	103.616	90.3473	42.5431	59.377
ENSG00000117305	HMGCL	143.451	-0.648434	0.194355	-3.33633	0.000848914	0.0152219	181.086	169.401	101.688	121.627
ENSG00000167721	TSR1	601.059	0.322459	0.0967323	3.33351	0.000857563	0.0153504	541.321	526.684	686.916	649.316
ENSG00000013375	PGM3	630.984	-0.31864	0.0955964	-3.33318	0.000858599	0.0153504	700.135	700.191	587.303	536.309
ENSG00000198756	COLGALT2	575.59	-0.328707	0.098637	-3.33249	0.000860725	0.015366	622.665	659.125	517.781	502.789
ENSG00000197102	DYNC1H1	3356.15	0.172812	0.0518908	3.3303	0.000867533	0.0154649	3202.41	3108.77	3463.63	3649.77
ENSG00000213024	NUP62	836.969	0.277387	0.0833541	3.32781	0.000875311	0.0155808	761.142	752.552	897.557	936.625
ENSG00000108582	CPD	551.493	-0.332639	0.100007	-3.32617	0.000880495	0.0156503	616.854	612.924	476.276	499.916
ENSG00000184900	SUMO3	530.993	0.339618	0.10218	3.32372	0.000888253	0.0157652	453.199	484.59	591.453	594.728
ENSG00000004399	PLXND1	222.085	-0.518339	0.15605	-3.32161	0.000894982	0.0158616	269.208	253.588	195.076	170.469
ENSG00000144043	TEX261	512.981	0.347905	0.105039	3.31216	0.000925797	0.0163515	429.958	473.297	564.475	584.193
ENSG00000130158	DOCK6	565.563	-0.326169	0.0984831	-3.31193	0.000926542	0.0163515	635.253	623.191	499.104	504.705
ENSG00000205758	CRYZL1	344.797	-0.411244	0.124171	-3.3119	0.000926645	0.0163515	398.97	388.083	301.953	290.181
ENSG00000086061	DNAJA1	1015.59	0.259933	0.0785601	3.30872	0.000937243	0.0165147	885.094	964.047	1106.12	1107.09
ENSG00000168259	DNAJC7	608.912	0.316098	0.0956701	3.30404	0.000953015	0.0167497	529.701	555.43	673.427	677.09
ENSG00000110104	CCDC86	376.722	0.396774	0.120099	3.30373	0.000954062	0.0167497	328.279	322.376	410.904	445.328
ENSG00000258274	ENSG00000258274	64.5239	-0.964126	0.291898	-3.30296	0.000956704	0.0167497	79.4067	91.374	39.4302	47.8847
ENSG00000165795	NDRG2	125.028	-0.705823	0.213721	-3.30255	0.000958091	0.0167497	159.782	149.894	109.99	80.4463
ENSG00000181222	POLR2A	1075.46	0.247143	0.0748379	3.30238	0.000958684	0.0167497	993.552	973.287	1182.91	1152.11
ENSG00000103653	CSK	488.938	0.348778	0.105622	3.30213	0.000959532	0.0167497	430.926	429.15	560.324	535.351
ENSG00000123737	EXOSC9	380.722	0.424259	0.128512	3.30133	0.000962285	0.0167497	289.544	361.389	416.093	455.862
ENSG00000090273	NUDC	1476.61	0.220916	0.066918	3.30129	0.000962404	0.0167497	1336.36	1391.14	1620.79	1558.17
ENSG00000179111	HES7	28.7854	-1.50284	0.455254	-3.30111	0.000963036	0.0167497	36.7982	48.2537	17.6398	12.45
ENSG00000145725	PPIP5K2	1137.09	0.258023	0.0781711	3.30074	0.0009643	0.0167497	1080.71	990.74	1184.98	1291.93
ENSG00000196367	TRRAP	1677.7	0.217293	0.0658657	3.29903	0.000970179	0.0168279	1617.18	1485.6	1782.66	1825.36
ENSG00000177084	POLE	1566.85	0.221876	0.0672872	3.29744	0.00097569	0.0168995	1504.85	1388.06	1660.22	1714.27
ENSG00000153560	UBP1	868.714	0.268668	0.0815362	3.29507	0.000983956	0.0170185	780.51	795.672	951.514	947.159
ENSG00000179715	PCED1B	267.099	-0.46684	0.141742	-3.29358	0.000989204	0.0170851	306.006	314.162	211.678	236.55
ENSG00000168724	DNAJC21	860.523	0.289619	0.0880523	3.28916	0.00100485	0.0173309	802.782	746.392	889.255	1003.66
ENSG00000198824	CHAMP1	318.707	0.434492	0.132126	3.28848	0.00100731	0.0173487	250.809	291.575	370.437	362.008
ENSG00000072062	PRKACA	715.155	-0.294873	0.0896841	-3.28791	0.00100936	0.0173595	765.984	810.046	650.599	633.993
ENSG00000196313	POM121	435.817	0.367462	0.111779	3.28739	0.00101122	0.0173672	381.539	379.869	475.238	506.62
ENSG00000086232	EIF2AK1	1882.56	-0.20017	0.0609282	-3.28533	0.00101861	0.0174493	2015.19	2011.25	1710.03	1793.76
ENSG00000103043	VAC14	364.177	0.397651	0.121041	3.28527	0.00101886	0.0174493	318.595	310.055	405.716	422.343
ENSG00000213694	S1PR3	292.44	0.447629	0.136429	3.28105	0.00103422	0.0176875	233.378	261.802	327.893	346.685
ENSG00000221986	MYBPHL	11.448	-2.72763	0.832215	-3.27755	0.00104711	NA	22.2726	17.4535	4.15055	1.91539
ENSG00000134222	PSRC1	266.813	-0.464298	0.1417	-3.27662	0.00105057	0.0179419	307.943	311.082	211.678	236.55
ENSG00000142207	URB1	1599.94	0.220689	0.0674185	3.27341	0.00106258	0.0181218	1547.46	1407.57	1714.18	1730.55
ENSG00000138031	ADCY3	402.283	-0.384098	0.117354	-3.27298	0.0010642	0.0181241	467.725	443.523	332.044	365.839
ENSG00000106258	CYP3A5	480.422	0.368015	0.11247	3.27212	0.00106744	0.0181539	414.464	425.043	497.028	585.151
ENSG00000125457	MIF4GD	198.158	-0.534746	0.16348	-3.27102	0.00107159	0.0181992	223.694	245.375	159.796	163.766
ENSG00000137776	SLTM	989.113	0.256005	0.0783517	3.26738	0.00108548	0.0184094	911.24	892.179	1045.94	1107.09
ENSG00000204681	GABBR1	360.605	-0.405551	0.124154	-3.26652	0.00108877	0.0184396	424.148	397.323	327.893	293.054
ENSG00000241553	ARPC4	283.586	0.444158	0.136124	3.26289	0.00110281	0.0186516	238.22	242.295	332.044	321.785
ENSG00000188157	AGRN	994.995	-0.253965	0.0778592	-3.26185	0.00110688	0.0186897	1091.36	1072.87	931.799	883.951
ENSG00000005022	SLC25A5	5236.82	0.157625	0.0483286	3.26153	0.00110813	0.0186897	4790.55	5111.81	5616.73	5428.21
ENSG00000132003	ZSWIM4	90.0493	-0.794009	0.243556	-3.26006	0.00111387	0.0187606	112.331	116.014	70.5594	61.2924
ENSG00000071794	HLTF	676.847	-0.314323	0.0964839	-3.25778	0.00112288	0.0188863	726.281	775.139	562.4	643.57
ENSG00000105426	PTPRS	427.532	-0.368859	0.113355	-3.254	0.00113791	0.0191128	498.713	465.083	364.211	382.12
ENSG00000144567	RETREG2	423.647	0.366677	0.11278	3.25125	0.00114897	0.0192721	378.634	361.389	481.464	473.101
ENSG00000138399	FASTKD1	597.106	-0.313073	0.0963079	-3.25075	0.001151	0.0192796	670.115	652.964	539.572	525.774
ENSG00000070540	WIPI1	77.3447	-0.897324	0.276463	-3.24573	0.0011715	0.0195696	85.2169	116.014	61.2206	46.927
ENSG00000163536	SERPINI1	108.514	-0.737685	0.227279	-3.24573	0.00117151	0.0195696	146.224	125.254	71.597	90.9809
ENSG00000083720	OXCT1	281.55	0.468019	0.144228	3.24499	0.00117456	0.0195737	241.125	231.002	360.06	294.012
ENSG00000165240	ATP7A	494.945	-0.353034	0.108797	-3.24489	0.00117497	0.0195737	587.803	522.577	420.243	449.158
ENSG00000125148	MT2A	37.9503	-1.26491	0.389984	-3.24349	0.00118075	0.0196433	60.0392	47.227	18.6775	25.8577
ENSG00000132600	PRMT7	472.619	0.350956	0.108244	3.24227	0.00118581	0.0197006	428.021	402.456	544.76	515.239
ENSG00000104419	NDRG1	80.0762	-0.839659	0.259012	-3.24178	0.00118784	0.0197075	101.679	103.694	62.2583	52.6732
ENSG00000182459	TEX19	76.248	-0.854483	0.263748	-3.23977	0.00119625	0.0198201	97.8058	98.5607	54.9948	53.6309
ENSG00000137073	UBAP2	728.473	0.285783	0.0882624	3.23788	0.00120423	0.0199253	664.305	648.858	788.605	812.124
ENSG00000091490	SEL1L3	497.586	-0.340372	0.105151	-3.23699	0.00120796	0.0199449	545.195	566.724	450.335	428.089
ENSG00000119801	YPEL5	374.224	-0.391245	0.120883	-3.23657	0.00120975	0.0199449	443.515	405.536	328.931	318.912
ENSG00000187231	SESTD1	129.225	-0.652414	0.201584	-3.23644	0.00121032	0.0199449	156.877	159.134	96.5003	104.389
ENSG00000084073	ZMPSTE24	788.923	0.275493	0.0851692	3.23466	0.00121789	0.0200312	707.881	719.698	875.766	852.347
ENSG00000130159	ECSIT	383.402	0.409978	0.126764	3.23419	0.00121989	0.0200312	294.386	364.469	452.41	422.343
ENSG00000128973	CLN6	214.153	0.538086	0.166383	3.23402	0.00122059	0.0200312	170.434	178.641	285.35	222.185
ENSG00000185721	DRG1	385.968	0.382196	0.118193	3.23367	0.00122211	0.0200312	346.678	323.402	439.958	433.835
ENSG00000129946	SHC2	128.766	-0.661749	0.204693	-3.23289	0.00122543	0.0200586	167.529	147.841	105.839	93.854
ENSG00000147548	NSD3	711.842	-0.28718	0.0889282	-3.22934	0.00124075	0.0202758	782.446	782.325	649.561	633.036
ENSG00000275700	AATF	600.701	0.318997	0.0987897	3.22905	0.00124202	0.0202758	549.068	519.497	698.33	635.909
ENSG00000149554	CHEK1	491.775	0.343175	0.106299	3.22841	0.00124482	0.0202945	438.673	428.123	570.701	529.605
ENSG00000172534	HCFC1	2041.23	0.19128	0.0594587	3.21703	0.00129527	0.0210736	1939.65	1872.65	2136.5	2216.1
ENSG00000178921	PFAS	1091.92	0.25336	0.0787602	3.21685	0.00129607	0.0210736	1041.97	949.673	1230.64	1145.4
ENSG00000108509	CAMTA2	488.194	-0.338437	0.105239	-3.21589	0.00130042	0.0211081	543.258	547.217	427.507	434.793
ENSG00000185842	DNAH14	280.774	-0.460964	0.143352	-3.21562	0.00130165	0.0211081	322.469	328.536	210.64	261.45
ENSG00000172757	CFL1	1996.12	0.195151	0.0607256	3.21366	0.00131056	0.0212245	1811.83	1911.67	2090.84	2170.13
ENSG00000130522	JUND	1438.43	0.217766	0.0677954	3.2121	0.00131766	0.0213025	1292.78	1367.53	1566.83	1526.56
ENSG00000073111	MCM2	842.741	0.268595	0.0836263	3.21184	0.00131886	0.0213025	743.711	785.405	934.911	906.936
ENSG00000135097	MSI1	17.2405	-1.96787	0.613039	-3.21002	0.00132725	0.0214095	27.1145	27.7202	9.33874	4.78847
ENSG00000173757	STAT5B	1634.9	-0.204316	0.063674	-3.20879	0.00133296	0.0214733	1719.83	1781.28	1525.33	1513.16
ENSG00000125731	SH2D3A	49.4143	-1.06619	0.332381	-3.20774	0.0013378	0.0215229	63.9127	69.8138	34.242	29.6885
ENSG00000110321	EIF4G2	3761.34	0.155961	0.0486276	3.20726	0.00134004	0.0215306	3562.65	3554.34	3898.4	4029.98
ENSG00000184545	DUSP8	36.5739	-1.26841	0.395642	-3.20595	0.00134616	0.0216004	58.1024	45.1736	23.8657	19.1539
ENSG00000111581	NUP107	793.148	-0.274914	0.0857755	-3.20504	0.00135045	0.0216409	848.296	889.099	703.518	731.678
ENSG00000101000	PROCR	72.5127	-0.871778	0.272126	-3.20358	0.00135729	0.021722	89.0904	98.5607	48.769	53.6309
ENSG00000105612	DNASE2	470.593	-0.342763	0.107016	-3.20292	0.0013604	0.0217433	527.764	524.63	418.168	411.808
ENSG00000154518	ATP5MC3	1360.94	0.229101	0.0716157	3.19903	0.00137889	0.0219865	1211.44	1294.64	1522.21	1415.47
ENSG00000186104	CYP2R1	198.435	-0.522674	0.163388	-3.19896	0.00137922	0.0219865	222.726	245.375	161.871	163.766
ENSG00000115267	IFIH1	79.4758	-0.83084	0.259791	-3.19811	0.00138331	0.0220225	96.8374	106.774	53.9572	60.3347
ENSG00000069702	TGFBR3	1094.62	-0.238658	0.0746406	-3.19742	0.00138662	0.0220225	1181.42	1188.89	980.568	1027.61
ENSG00000069329	VPS35	919.28	0.258647	0.0808937	3.19737	0.00138689	0.0220225	833.77	840.846	969.153	1033.35
ENSG00000198556	ZNF789	331.717	0.409911	0.128289	3.19521	0.00139727	0.0221585	268.24	301.842	375.625	381.162
ENSG00000121152	NCAPH	588.804	0.32255	0.100988	3.19395	0.00140342	0.0222272	511.302	534.897	694.18	614.839
ENSG00000127585	FBXL16	109.645	-0.754992	0.23643	-3.1933	0.00140656	0.022248	117.173	158.108	93.3874	69.9116
ENSG00000102038	SMARCA1	154.88	-0.612205	0.191764	-3.19249	0.00141053	0.0222819	184.959	189.935	104.801	139.823
ENSG00000177169	ULK1	265.399	-0.448906	0.140674	-3.19112	0.00141724	0.022359	308.911	303.895	218.942	229.847
ENSG00000168528	SERINC2	76.365	-0.906376	0.284398	-3.18699	0.00143759	0.0226366	80.3751	119.094	45.6561	60.3347
ENSG00000111087	GLI1	38.4284	-1.24064	0.389336	-3.18655	0.00143978	0.0226366	45.5136	62.6271	19.7151	25.8577
ENSG00000171862	PTEN	401.598	-0.36923	0.115876	-3.18643	0.00144039	0.0226366	441.579	464.057	344.496	356.262
ENSG00000289474	ENSG00000289474	1102.04	0.25575	0.080289	3.18537	0.0014457	0.0226907	971.279	1038.99	1128.95	1268.94
ENSG00000058804	NDC1	1445.6	0.212382	0.0667188	3.18324	0.00145637	0.0228013	1319.89	1359.32	1532.59	1570.62
ENSG00000143321	HDGF	2706.66	0.179034	0.0562432	3.18322	0.00145647	0.0228013	2478.07	2599.54	2958.3	2790.72
ENSG00000143815	LBR	1056.96	0.244138	0.0768059	3.17863	0.0014797	0.0231172	941.26	994.847	1118.57	1173.17
ENSG00000151790	TDO2	44.2906	-1.14713	0.360903	-3.17849	0.00148044	0.0231172	55.1973	66.7338	33.2044	22.027
ENSG00000151835	SACS	761.578	0.28175	0.0887572	3.17439	0.00150153	0.0233999	713.692	661.178	811.433	860.009
ENSG00000105576	TNPO2	935.354	0.251858	0.0793446	3.17422	0.00150238	0.0233999	866.695	840.846	1028.3	1005.58
ENSG00000226479	TMEM185B	389.239	0.371468	0.117083	3.1727	0.00151028	0.0234931	336.026	342.909	432.695	445.328
ENSG00000067064	IDI1	377.422	0.379004	0.119532	3.17074	0.0015205	0.023622	316.658	339.829	421.281	431.92
ENSG00000145703	IQGAP2	690.715	0.291943	0.0921006	3.16983	0.00152526	0.0236596	628.475	613.951	728.422	792.013
ENSG00000148356	LRSAM1	347.732	-0.393164	0.124045	-3.16954	0.0015268	0.0236596	393.16	396.296	311.291	290.181
ENSG00000120306	CYSTM1	248.569	-0.466976	0.147433	-3.16739	0.00153816	0.0237824	271.145	305.949	206.49	210.693
ENSG00000198920	KIAA0753	140.003	0.618694	0.195338	3.1673	0.00153862	0.0237824	118.142	102.667	163.947	175.258
ENSG00000221890	NPTXR	34.9812	-1.2719	0.401955	-3.16429	0.00155464	0.0239997	45.5136	53.387	22.828	18.1962
ENSG00000215301	DDX3X	1955.52	0.189814	0.0600115	3.16297	0.00156171	0.0240783	1794.4	1860.33	2056.6	2110.76
ENSG00000135916	ITM2C	434.796	-0.369137	0.116739	-3.16208	0.00156644	0.0241209	469.661	510.257	407.792	351.474
ENSG00000131504	DIAPH1	5378.32	0.139409	0.0441119	3.16035	0.00157581	0.0242345	5083	5154.93	5586.64	5688.7
ENSG00000180354	MTURN	424.924	-0.3564	0.112799	-3.15961	0.0015798	0.0242653	484.187	470.217	363.173	382.12
ENSG00000099246	RAB18	581.427	-0.316101	0.100188	-3.15507	0.00160458	0.024615	617.823	672.471	499.104	536.309
ENSG00000196923	PDLIM7	538.036	-0.324027	0.102792	-3.15226	0.00162011	0.0248184	598.455	597.524	502.217	453.947
ENSG00000151461	UPF2	693.113	0.292423	0.0927757	3.15194	0.00162191	0.0248184	656.558	589.311	758.513	768.07
ENSG00000137648	TMPRSS4	11.7349	-2.52844	0.802545	-3.15053	0.00162977	NA	16.4624	23.6135	2.07528	4.78847
ENSG00000070770	CSNK2A2	1353.44	0.215727	0.0684805	3.1502	0.0016316	0.0249354	1226.93	1278.21	1455.81	1452.82
ENSG00000141644	MBD1	510.237	0.325133	0.103235	3.14944	0.00163582	0.0249687	455.136	450.71	574.851	560.251
ENSG00000100441	KHNYN	308.089	-0.438283	0.139242	-3.14763	0.00164599	0.0250636	321.5	388.083	246.958	275.816
ENSG00000133247	KMT5C	190.028	-0.527376	0.167548	-3.1476	0.00164614	0.0250636	215.947	233.055	147.345	163.766
ENSG00000164045	CDC25A	401.695	0.362948	0.115352	3.14643	0.00165279	0.0251257	348.615	354.202	458.636	445.328
ENSG00000132646	PCNA	1065.93	0.236645	0.0752172	3.14615	0.00165433	0.0251257	959.659	997.927	1155.93	1150.19
ENSG00000162413	KLHL21	418.132	0.357812	0.113749	3.14562	0.00165735	0.0251402	373.792	359.336	458.636	480.762
ENSG00000063587	ZNF275	332.26	-0.417157	0.132721	-3.14311	0.00167165	0.0253258	398.97	360.362	309.216	260.493
ENSG00000044090	CUL7	177.123	-0.549203	0.174785	-3.14216	0.00167705	0.0253761	210.137	210.468	156.683	131.204
ENSG00000136754	ABI1	417.814	0.359162	0.114328	3.14152	0.00168076	0.0253985	351.52	380.896	463.824	475.016
ENSG00000116251	RPL22	1028.54	0.240977	0.0767155	3.14118	0.00168269	0.0253985	966.437	918.873	1122.72	1106.14
ENSG00000148180	GSN	101.842	-0.721574	0.22982	-3.13974	0.00169098	0.0254735	121.047	132.441	83.011	70.8693
ENSG00000100941	PNN	2491.91	0.171239	0.0545419	3.13959	0.00169184	0.0254735	2337.66	2351.08	2611.73	2667.18
ENSG00000196419	XRCC6	1501.32	0.209282	0.0666885	3.1382	0.0016999	0.0255634	1355.72	1430.16	1586.55	1632.87
ENSG00000161813	LARP4	813.254	0.268584	0.08588	3.12744	0.00176338	0.0264854	769.857	705.325	887.18	890.655
ENSG00000170927	PKHD1	86.9994	-0.770341	0.246371	-3.12676	0.00176745	0.0265013	108.458	110.881	66.4088	62.2501
ENSG00000120948	TARDBP	1428.08	0.210328	0.0672718	3.12654	0.00176878	0.0265013	1306.34	1341.86	1559.57	1504.54
ENSG00000143067	ZNF697	144.461	-0.598851	0.191591	-3.12568	0.00177397	0.0265465	167.529	180.695	108.952	120.669
ENSG00000078177	N4BP2	277.612	0.436724	0.139781	3.12435	0.00178198	0.0266337	250.809	220.735	324.781	314.124
ENSG00000188211	NCR3LG1	619.731	0.302347	0.0968003	3.12341	0.00178767	0.0266583	576.183	533.87	663.05	705.82
ENSG00000108091	CCDC6	923.624	0.248263	0.0794859	3.12336	0.00178799	0.0266583	835.707	853.166	997.17	1008.45
ENSG00000155096	AZIN1	886.518	0.25763	0.0825071	3.12251	0.00179314	0.0267024	808.592	806.966	929.723	1000.79
ENSG00000123405	NFE2	519.686	-0.322736	0.103372	-3.12209	0.00179573	0.0267084	557.784	597.524	462.786	460.651
ENSG00000158578	ALAS2	780.733	-0.274221	0.0878516	-3.12142	0.00179983	0.0267369	862.821	845.979	740.873	673.259
ENSG00000175550	DRAP1	247.555	-0.45541	0.145963	-3.12004	0.00180828	0.0268298	276.955	295.682	211.678	205.904
ENSG00000123064	DDX54	754.216	0.27296	0.0875504	3.11775	0.00182238	0.0270061	694.324	671.445	845.675	805.42
ENSG00000067533	RRP15	368.945	0.380549	0.12208	3.11721	0.00182571	0.0270227	309.88	331.616	399.49	434.793
ENSG00000146112	PPP1R18	736.217	-0.274026	0.0879728	-3.1149	0.0018401	0.0272028	796.972	815.179	653.712	679.005
ENSG00000010671	BTK	703.436	-0.282203	0.0906312	-3.11375	0.00184726	0.0272756	793.098	750.498	649.561	620.586
ENSG00000134030	CTIF	268.619	-0.458464	0.147273	-3.11302	0.00185181	0.0273097	322.469	299.789	201.302	250.916
ENSG00000072071	ADGRL1	498.245	-0.333807	0.107298	-3.11104	0.00186428	0.0274605	530.669	581.097	424.394	456.82
ENSG00000163931	TKT	3102.36	0.15805	0.0508104	3.11059	0.00186713	0.0274694	2922.55	2942.45	3300.73	3243.71
ENSG00000005249	PRKAR2B	841.367	0.264963	0.0852011	3.10985	0.00187179	0.0274935	740.806	788.485	886.142	950.032
ENSG00000157933	SKI	722.036	0.277343	0.0891888	3.10962	0.00187328	0.0274935	673.02	632.431	790.68	792.013
ENSG00000152601	MBNL1	1502.76	0.208662	0.0671349	3.1081	0.00188295	0.0276022	1406.08	1382.93	1558.53	1663.51
ENSG00000182871	COL18A1	583.875	-0.302832	0.0974474	-3.10764	0.00188586	0.0276118	645.906	643.724	535.421	510.451
ENSG00000148498	PARD3	581.837	0.303996	0.0978976	3.10524	0.00190125	0.0278038	516.143	525.657	625.695	659.851
ENSG00000009307	CSDE1	5277.2	0.143785	0.0463128	3.10464	0.00190509	0.0278267	4953.23	5076.9	5408.17	5670.5
ENSG00000163814	CDCP1	458.929	-0.338975	0.109196	-3.10428	0.00190746	0.0278279	497.744	527.71	398.453	411.808
ENSG00000163683	SMIM14	47.8134	-1.09857	0.354261	-3.10103	0.00192851	0.0280711	50.3555	80.0806	31.1291	29.6885
ENSG00000169057	MECP2	744.676	0.276279	0.0890938	3.10099	0.00192873	0.0280711	703.04	643.724	820.771	811.167
ENSG00000168116	KIAA1586	389.53	0.374592	0.121037	3.09485	0.0019691	0.0286246	330.216	348.042	469.012	410.851
ENSG00000139112	GABARAPL1	349.973	-0.40435	0.130738	-3.09282	0.00198262	0.0287868	361.204	436.336	310.254	292.097
ENSG00000047597	XK	1760.1	-0.204901	0.0662625	-3.09227	0.00198632	0.0288064	1859.28	1911.67	1552.31	1717.14
ENSG00000116678	LEPR	1608.13	0.198698	0.0642701	3.09161	0.00199075	0.0288363	1469.99	1525.64	1699.65	1737.26
ENSG00000115816	CEBPZ	776.244	0.265759	0.0859946	3.09042	0.00199876	0.0289181	708.85	701.218	830.11	864.797
ENSG00000175467	SART1	837.372	0.255992	0.0828603	3.08944	0.00200536	0.0289792	771.794	754.605	915.196	907.894
ENSG00000035687	ADSS2	351.408	0.380725	0.123397	3.08536	0.00203309	0.0293452	309.88	300.815	386.001	408.935
ENSG00000100714	MTHFD1	956.052	0.247023	0.0801042	3.08376	0.002044	0.0294678	906.398	841.872	1052.16	1023.77
ENSG00000149313	AASDHPPT	563.342	0.319413	0.103627	3.08232	0.00205395	0.0295764	463.851	539.004	630.884	619.628
ENSG00000183495	EP400	1511.28	0.229846	0.0746634	3.07843	0.00208096	0.0299301	1490.33	1291.56	1583.43	1679.79
ENSG00000124193	SRSF6	693.86	0.278032	0.0903422	3.07755	0.00208712	0.0299833	617.823	636.538	774.078	747.001
ENSG00000178038	ALS2CL	10.6926	-2.61354	0.849924	-3.07503	0.00210483	NA	21.3042	15.4001	4.15055	1.91539
ENSG00000100138	SNU13	1018.86	0.235163	0.0764764	3.07497	0.00210521	0.0302077	926.734	945.567	1087.44	1115.71
ENSG00000116001	TIA1	742.052	-0.275505	0.0896924	-3.07166	0.00212869	0.0305018	775.668	850.086	668.239	674.216
ENSG00000198858	R3HDM4	1134.41	-0.236132	0.0768897	-3.07105	0.00213306	0.0305018	1163.99	1290.53	1045.94	1037.18
ENSG00000111142	METAP2	1473.31	0.22698	0.0739099	3.07103	0.0021332	0.0305018	1295.68	1420.92	1503.54	1673.09
ENSG00000174705	SH3PXD2B	292.337	-0.413186	0.134565	-3.07052	0.00213684	0.0305181	336.026	331.616	259.409	242.297
ENSG00000125676	THOC2	4091.53	-0.158098	0.0515902	-3.06449	0.00218044	0.0311043	4294.74	4337.7	3708.52	4025.19
ENSG00000134569	LRP4	38.5702	-1.15587	0.377282	-3.06369	0.00218629	0.0311514	56.1657	50.307	23.8657	23.9423
ENSG00000174173	TRMT10C	256.265	0.437063	0.142686	3.06312	0.00219045	0.0311629	218.853	216.628	293.651	295.927
ENSG00000198677	TTC37	1348.15	-0.213121	0.0695956	-3.06227	0.00219662	0.0311629	1440.94	1454.8	1207.81	1289.06
ENSG00000135372	NAT10	1125.92	0.24176	0.0789512	3.06215	0.00219757	0.0311629	1026.48	1037.97	1143.48	1295.76
ENSG00000176095	IP6K1	311.209	0.398375	0.130097	3.06214	0.00219761	0.0311629	271.145	265.908	348.646	359.135
ENSG00000143416	SELENBP1	203.918	-0.491181	0.16042	-3.06183	0.00219986	0.0311629	237.252	239.215	176.398	162.808
ENSG00000248810	LINC02432	207.635	-0.488421	0.159576	-3.06075	0.00220783	0.0312396	231.441	253.588	171.21	174.3
ENSG00000133056	PIK3C2B	453.15	0.333648	0.109092	3.05841	0.00222511	0.0314336	407.686	394.243	501.179	509.493
ENSG00000119559	C19orf25	199.347	0.505649	0.165353	3.05799	0.00222828	0.0314336	168.497	161.188	215.829	251.873
ENSG00000164941	INTS8	557.09	-0.324413	0.106092	-3.05786	0.00222926	0.0314336	645.906	593.417	456.561	532.478
ENSG00000188177	ZC3H6	106.769	-0.678336	0.222079	-3.05448	0.0022545	0.0317529	136.541	126.281	80.9357	83.3194
ENSG00000091127	PUS7	305.884	0.400501	0.131146	3.05385	0.00225922	0.0317826	259.524	267.962	345.533	350.516
ENSG00000184216	IRAK1	1516.93	0.202004	0.0661722	3.0527	0.00226791	0.0318682	1440.94	1380.88	1594.85	1651.06
ENSG00000133619	KRBA1	152.162	-0.573905	0.188033	-3.05215	0.00227212	0.0318906	193.675	170.428	116.215	128.331
ENSG00000133106	EPSTI1	12.8817	-2.26548	0.74232	-3.05189	0.00227407	NA	23.241	19.5068	2.07528	6.70386
ENSG00000007392	LUC7L	1085.23	-0.231392	0.075845	-3.05085	0.00228196	0.0319919	1207.56	1136.53	982.643	1014.2
ENSG00000156381	ANKRD9	170.047	-0.54096	0.177475	-3.04808	0.00230305	0.0322507	214.011	188.908	143.194	134.077
ENSG00000078403	MLLT10	610.416	0.292007	0.0958154	3.04759	0.00230682	0.0322664	537.448	560.564	658.9	684.751
ENSG00000198000	NOL8	815.601	0.262552	0.0861717	3.04685	0.00231253	0.0322748	750.49	733.045	850.863	928.005
ENSG00000100811	YY1	1086.95	0.23592	0.0774375	3.04658	0.00231459	0.0322748	981.931	1015.38	1122.72	1227.76
ENSG00000127022	CANX	10327.1	0.124944	0.0410126	3.04648	0.00231535	0.0322748	9801.88	9959.76	10575.6	10971.3
ENSG00000156052	GNAQ	537.252	0.307839	0.101072	3.04574	0.00232111	0.0323183	489.029	471.243	587.303	601.432
ENSG00000143333	RGS16	40.873	-1.18109	0.387829	-3.04538	0.00232388	0.03232	42.6085	70.8405	28.0162	22.027
ENSG00000066117	SMARCD1	591.727	0.298695	0.0981082	3.04455	0.0023303	0.0323724	553.91	507.177	652.674	653.147
ENSG00000119138	KLF9	207.982	-0.491766	0.161764	-3.04002	0.00236566	0.0328262	241.125	245.375	157.721	187.708
ENSG00000082153	BZW1	364.662	0.366901	0.120746	3.03863	0.0023766	0.0329406	312.785	324.429	406.754	414.681
ENSG00000027697	IFNGR1	150.666	-0.565139	0.186051	-3.03755	0.00238511	0.0330211	183.991	175.561	122.441	120.669
ENSG00000090316	MAEA	284.127	0.422007	0.139004	3.03594	0.00239788	0.0331602	259.524	225.868	334.119	316.997
ENSG00000146373	RNF217	880.415	-0.249507	0.0822125	-3.0349	0.00240617	0.0332372	966.437	946.593	779.266	829.363
ENSG00000153551	CMTM7	180.45	-0.515729	0.16998	-3.03406	0.00241288	0.0332649	211.106	213.548	152.533	144.612
ENSG00000160072	ATAD3B	529.803	0.314845	0.103774	3.03397	0.00241362	0.0332649	487.092	456.87	611.169	564.082
ENSG00000182134	TDRKH	186.413	-0.522363	0.172191	-3.03362	0.00241641	0.0332659	199.485	240.242	154.608	151.316
ENSG00000189403	HMGB1	336.228	0.383297	0.126461	3.03094	0.00243791	0.033524	278.892	304.922	381.851	379.247
ENSG00000068796	KIF2A	2463.5	0.178383	0.0588637	3.03045	0.00244193	0.0335416	2269.87	2354.16	2511.08	2718.89
ENSG00000168961	LGALS9	103.417	-0.704296	0.23245	-3.02989	0.00244646	0.0335582	144.288	111.907	79.8981	77.5732
ENSG00000141568	FOXK2	946.209	0.240214	0.0792884	3.02962	0.00244864	0.0335582	884.126	851.113	1008.58	1041.01
ENSG00000067225	PKM	2989.96	0.157144	0.0518783	3.02908	0.00245298	0.0335799	2847.02	2806.93	3200.07	3105.8
ENSG00000108179	PPIF	930.187	0.242466	0.0801349	3.02573	0.00248034	0.0339165	843.454	861.379	981.605	1034.31
ENSG00000076826	CAMSAP3	27.7215	-1.36899	0.453246	-3.02041	0.00252434	0.0344795	36.7982	43.1203	16.6022	14.3654
ENSG00000141503	MINK1	1006.45	-0.231912	0.0770194	-3.01108	0.0026032	0.035517	1089.42	1085.19	906.895	944.286
ENSG00000239305	RNF103	89.9695	-0.727308	0.241673	-3.00947	0.00261704	0.035666	110.395	113.961	68.4841	67.0386
ENSG00000139718	SETD1B	337.085	0.382346	0.127089	3.00849	0.0026255	0.0357413	308.911	276.175	384.964	378.289
ENSG00000134758	RNF138	481.919	0.325006	0.108079	3.00713	0.00263728	0.0358617	429.958	426.07	509.48	562.166
ENSG00000161249	DMKN	15.4448	-1.91624	0.637845	-3.00424	0.00266242	0.036157	24.2094	24.6402	6.22583	6.70386
ENSG00000148341	SH3GLB2	688.326	-0.280626	0.0934187	-3.00396	0.00266492	0.036157	783.415	726.885	595.604	647.401
ENSG00000173209	AHSA2P	634.296	-0.286677	0.0954803	-3.00248	0.00267793	0.0362932	707.881	685.818	596.642	546.843
ENSG00000082641	NFE2L1	804.754	-0.257155	0.0856847	-3.00117	0.00268942	0.0363765	894.778	857.273	755.4	711.566
ENSG00000132475	H3-3B	1407.62	0.212927	0.0709495	3.0011	0.00269004	0.0363765	1263.73	1343.92	1570.98	1451.86
ENSG00000171503	ETFDH	225.904	-0.46521	0.155069	-3.00002	0.00269962	0.0364536	260.493	263.855	174.323	204.946
ENSG00000134058	CDK7	227.015	0.455276	0.151808	2.99903	0.00270841	0.0364536	185.928	197.121	263.56	261.45
ENSG00000163468	CCT3	5152.43	0.138841	0.0462954	2.99902	0.00270848	0.0364536	4783.77	5026.59	5362.51	5436.83
ENSG00000171490	RSL1D1	1654.41	0.198889	0.0663226	2.99881	0.00271037	0.0364536	1483.55	1598.53	1724.55	1811
ENSG00000103187	COTL1	203.507	-0.486521	0.16224	-2.99878	0.00271066	0.0364536	248.872	225.868	177.436	161.85
ENSG00000165671	NSD1	1017.09	0.228716	0.0762965	2.99773	0.00272002	0.0365392	946.102	927.086	1095.75	1099.43
ENSG00000136868	SLC31A1	881.474	-0.251959	0.0840976	-2.99603	0.00273521	0.0367029	952.88	963.02	846.712	763.282
ENSG00000142556	ZNF614	126.517	0.632619	0.211196	2.99542	0.00274066	0.036708	92.9639	105.747	135.931	171.427
ENSG00000120690	ELF1	789.745	0.264856	0.0884235	2.99532	0.0027416	0.036708	712.723	722.778	815.583	907.894
ENSG00000075213	SEMA3A	91.829	-0.72041	0.240904	-2.99044	0.00278574	0.0372582	109.426	119.094	73.6723	65.1232
ENSG00000138802	SEC24B	457.477	0.328433	0.109929	2.98769	0.00281094	0.037554	400.907	410.669	488.727	529.605
ENSG00000241973	PI4KA	2554.59	0.17845	0.0597576	2.98623	0.00282437	0.0376923	2464.51	2329.52	2597.21	2827.11
ENSG00000167325	RRM1	994.821	0.230672	0.0772942	2.98434	0.00284192	0.0378687	910.272	920.926	1056.32	1091.77
ENSG00000171848	RRM2	603.3	0.285466	0.0956613	2.98414	0.0028438	0.0378687	537.448	550.297	658.9	666.555
ENSG00000130414	NDUFA10	1610.37	-0.189119	0.0634215	-2.98194	0.00286429	0.0381	1714.99	1716.6	1502.5	1507.41
ENSG00000125944	HNRNPR	1575.19	0.196859	0.066028	2.98144	0.00286892	0.0381201	1417.7	1518.45	1693.42	1671.18
ENSG00000197375	SLC22A5	180.726	-0.506467	0.169972	-2.97971	0.00288525	0.0382954	217.884	206.361	147.345	151.316
ENSG00000085382	HACE1	136.753	-0.588785	0.197969	-2.97412	0.0029383	0.0389572	153.003	175.561	113.102	105.346
ENSG00000109107	ALDOC	168.147	-0.525828	0.176911	-2.97227	0.00295603	0.0391497	191.738	205.335	132.818	142.696
ENSG00000116260	QSOX1	605.069	-0.284336	0.0956781	-2.9718	0.00296063	0.0391683	658.494	670.418	554.098	537.266
ENSG00000125246	CLYBL	30.7207	-1.27814	0.430214	-2.97095	0.00296877	0.0392221	37.7666	49.2803	17.6398	18.1962
ENSG00000005206	SPPL2B	399.321	-0.344516	0.115974	-2.97063	0.00297191	0.0392221	438.673	454.816	359.023	344.77
ENSG00000132466	ANKRD17	1603.18	0.19268	0.0648671	2.97038	0.00297434	0.0392221	1514.54	1477.38	1751.53	1669.26
ENSG00000152804	HHEX	1011.81	0.232199	0.0781898	2.96969	0.00298102	0.0392355	915.114	946.593	1057.35	1128.16
ENSG00000141084	RANBP10	283.046	0.404618	0.13626	2.96945	0.00298337	0.0392355	244.999	242.295	315.442	329.447
ENSG00000232931	LINC00342	427.059	0.362383	0.122068	2.9687	0.00299063	0.0392355	415.433	331.616	467.975	493.212
ENSG00000102974	CTCF	425.07	0.339716	0.114434	2.96867	0.00299093	0.0392355	396.065	354.202	472.125	477.889
ENSG00000163939	PBRM1	505.878	0.307855	0.103703	2.96862	0.00299142	0.0392355	445.452	458.923	554.098	565.039
ENSG00000154217	PITPNC1	10.9611	-2.39784	0.807852	-2.96817	0.00299582	NA	19.3675	17.4535	4.15055	2.87308
ENSG00000072682	P4HA2	150.073	-0.560635	0.188899	-2.96791	0.00299832	0.0392838	183.991	173.508	130.742	112.05
ENSG00000181035	SLC25A42	163.834	-0.536239	0.180712	-2.96736	0.00300371	0.0393122	186.896	201.228	124.517	142.696
ENSG00000085788	DDHD2	798.027	-0.252634	0.0851654	-2.96639	0.00301319	0.0393941	886.062	849.059	737.76	719.228
ENSG00000162385	MAGOH	310.07	0.387337	0.13066	2.96446	0.00303214	0.0395995	267.271	270.015	361.098	341.897
ENSG00000179218	CALR	4000.37	-0.139695	0.0471313	-2.96396	0.00303708	0.0396057	4202.74	4184.72	3833.03	3780.98
ENSG00000155846	PPARGC1B	393.54	0.350667	0.118319	2.96375	0.00303911	0.0396057	359.267	332.642	425.431	456.82
ENSG00000179041	RRS1	266.605	0.421332	0.142242	2.96207	0.00305576	0.0397802	237.252	218.682	291.576	318.912
ENSG00000133243	BTBD2	429.611	-0.333155	0.112503	-2.9613	0.00306346	0.039838	492.902	465.083	373.55	386.908
ENSG00000109534	GAR1	256.961	0.436285	0.147362	2.96064	0.00306996	0.0398801	237.252	199.175	305.065	286.35
ENSG00000144468	RHBDD1	589.135	-0.287054	0.097036	-2.95822	0.00309418	0.040152	636.222	659.125	522.969	538.224
ENSG00000135486	HNRNPA1	1432.36	0.19625	0.0663558	2.95754	0.00310103	0.0401981	1334.42	1335.7	1534.67	1524.65
ENSG00000135913	USP37	258.531	0.423028	0.143063	2.95694	0.00310711	0.0402343	213.042	228.948	289.501	302.631
ENSG00000146094	DOK3	926.174	0.237822	0.0804773	2.95514	0.00312525	0.0404263	877.347	822.366	1001.32	1003.66
ENSG00000259956	RBM15B	336.982	0.369565	0.125113	2.95386	0.00313827	0.040516	291.481	296.709	376.662	383.078
ENSG00000171316	CHD7	1589.81	0.202081	0.0684159	2.95372	0.00313971	0.040516	1556.18	1400.38	1702.76	1699.91
ENSG00000159461	AMFR	1350.62	-0.21408	0.072484	-2.95348	0.00314214	0.040516	1378.96	1522.56	1273.18	1227.76
ENSG00000254768	SLC17A6-DT	59.2213	-0.944503	0.319895	-2.95254	0.00315167	0.0405961	84.2486	71.8672	29.0539	51.7155
ENSG00000078596	ITM2A	520.223	-0.31912	0.108176	-2.95	0.00317777	0.040889	535.511	620.111	449.297	475.974
ENSG00000204256	BRD2	1438.47	0.19857	0.0673377	2.94887	0.00318938	0.0409952	1362.5	1316.2	1566.83	1508.37
ENSG00000100300	TSPO	229.778	-0.452162	0.15339	-2.94779	0.00320049	0.0410949	275.018	255.642	206.49	181.962
ENSG00000178999	AURKB	349.653	-0.390731	0.132619	-2.94626	0.00321643	0.0412561	367.014	427.096	276.012	328.489
ENSG00000141522	ARHGDIA	876.35	0.249152	0.0845946	2.94524	0.00322699	0.0413353	843.454	757.685	961.89	942.371
ENSG00000173545	ZNF622	320.01	0.382746	0.129964	2.94502	0.00322937	0.0413353	291.481	263.855	369.399	355.304
ENSG00000108312	UBTF	834.972	0.250725	0.0851706	2.9438	0.00324213	0.0414551	796.004	728.938	896.519	918.428
ENSG00000109320	NFKB1	165.529	0.534072	0.181627	2.94049	0.0032769	0.0418559	147.193	123.201	186.775	204.946
ENSG00000102755	FLT1	150.471	-0.580993	0.197636	-2.93972	0.00328514	0.0419173	188.833	171.455	140.081	101.516
ENSG00000203799	CCDC162P	295.228	-0.392876	0.133716	-2.93814	0.00330185	0.0420865	340.868	329.562	249.033	261.45
ENSG00000126261	UBA2	1786.94	0.185017	0.0629882	2.93733	0.00331053	0.0421382	1676.26	1669.37	1840.77	1961.36
ENSG00000101126	ADNP	638.881	0.274322	0.0933984	2.93712	0.00331281	0.0421382	568.436	588.284	703.518	695.286
ENSG00000116337	AMPD2	478.826	-0.311493	0.106104	-2.93574	0.00332753	0.0422785	526.796	533.87	427.507	427.131
ENSG00000159720	ATP6V0D1	509.65	0.303792	0.103491	2.93544	0.00333076	0.0422785	449.326	463.03	571.738	554.505
ENSG00000184840	TMED9	1069.16	-0.235133	0.0801149	-2.93495	0.00333605	0.0423017	1155.27	1156.03	1045.94	919.386
ENSG00000197081	IGF2R	2733.94	0.164185	0.055957	2.93413	0.00334485	0.0423693	2673.68	2482.5	2907.46	2872.12
ENSG00000152749	GPR180	111.47	-0.636857	0.217111	-2.93332	0.00335357	0.0424357	131.699	139.628	90.2745	84.2771
ENSG00000060749	QSER1	908.55	0.253653	0.0865101	2.93206	0.00336721	0.0425641	874.442	783.352	941.137	1035.27
ENSG00000102316	MAGED2	273.086	-0.40657	0.13878	-2.92959	0.00339406	0.0428121	314.722	308.002	228.28	241.339
ENSG00000234160	ENSG00000234160	39.0683	1.0999	0.375484	2.92928	0.00339751	0.0428121	28.0829	21.5601	53.9572	52.6732
ENSG00000137331	IER3	121.358	0.626524	0.213893	2.92915	0.00339888	0.0428121	83.2802	107.801	141.119	153.231
ENSG00000088205	DDX18	786.057	0.254059	0.0867401	2.92897	0.00340085	0.0428121	694.324	740.232	835.298	874.374
ENSG00000134108	ARL8B	923.725	0.238194	0.0813356	2.92854	0.00340559	0.0428277	839.58	856.246	961.89	1037.18
ENSG00000198967	OR10Z1	56.8119	0.918605	0.31377	2.92764	0.00341549	0.042908	39.7033	39.0136	63.2959	85.2347
ENSG00000011021	CLCN6	457.468	0.320705	0.109599	2.92617	0.00343158	0.0430658	422.211	391.163	514.668	501.832
ENSG00000172893	DHCR7	1031.72	0.233026	0.0796726	2.92479	0.00344689	0.0432135	903.493	993.82	1144.51	1085.07
ENSG00000149177	PTPRJ	70.9226	-0.799642	0.273494	-2.92381	0.00345781	0.0433059	93.9323	86.2406	50.8442	52.6732
ENSG00000162729	IGSF8	171.911	-0.512976	0.175493	-2.92305	0.0034662	0.0433666	205.295	199.175	132.818	150.358
ENSG00000021776	AQR	707.668	0.273061	0.0934316	2.92258	0.00347145	0.0433736	628.475	653.991	728.422	819.786
ENSG00000076003	MCM6	1555.01	0.187975	0.064323	2.92236	0.00347387	0.0433736	1446.75	1460.96	1661.26	1651.06
ENSG00000142949	PTPRF	739.193	-0.261023	0.0893495	-2.92137	0.003485	0.0434674	794.067	818.259	644.373	700.074
ENSG00000124541	RRP36	511.629	0.300619	0.102915	2.92105	0.0034885	0.0434674	456.104	460.977	563.437	565.997
ENSG00000250722	SELENOP	169.856	-0.519832	0.178	-2.9204	0.00349585	0.0435146	203.359	197.121	127.629	151.316
ENSG00000143870	PDIA6	1820.2	-0.194804	0.0667328	-2.91916	0.00350979	0.0436437	1857.34	2029.73	1636.35	1757.37
ENSG00000142230	SAE1	1170.78	0.213131	0.0730289	2.91844	0.00351787	0.0436996	1067.15	1101.62	1285.63	1228.72
ENSG00000112812	PRSS16	66.2005	-0.826108	0.283097	-2.9181	0.00352168	0.0437024	86.1853	83.1606	45.6561	49.8001
ENSG00000172731	LRRC20	56.3748	-0.897343	0.3081	-2.9125	0.00358547	0.0444489	69.7229	77.0005	40.4679	38.3078
ENSG00000106086	PLEKHA8	260.986	-0.413374	0.141983	-2.91143	0.00359779	0.0445564	296.322	299.789	231.393	216.439
ENSG00000134697	GNL2	1298.27	0.201067	0.0690925	2.91012	0.00361295	0.0446988	1205.63	1210.45	1375.91	1401.11
ENSG00000123562	MORF4L2	2968.16	-0.153206	0.0526634	-2.90915	0.00362415	0.044792	3110.42	3141.62	2745.59	2875
ENSG00000132405	TBC1D14	537.054	0.30065	0.103449	2.90627	0.00365766	0.0451605	501.618	460.977	571.738	613.882
ENSG00000187147	RNF220	547.742	0.297999	0.102588	2.90481	0.00367471	0.0453252	498.713	483.563	635.034	573.659
ENSG00000147642	SYBU	50.6967	-0.955102	0.328881	-2.90409	0.00368321	0.045349	64.8811	68.7871	39.4302	29.6885
ENSG00000144746	ARL6IP5	309.239	-0.388893	0.133915	-2.90402	0.00368407	0.045349	349.583	352.149	246.958	288.266
ENSG00000119638	NEK9	1036.94	-0.221299	0.0762134	-2.90367	0.00368814	0.0453534	1129.12	1103.67	939.062	975.89
ENSG00000078674	PCM1	2639.95	0.171796	0.0591849	2.9027	0.00369956	0.0454193	2552.63	2413.71	2679.18	2914.26
ENSG00000183742	MACC1	571.568	-0.291037	0.100268	-2.90259	0.00370094	0.0454193	635.253	623.191	487.69	540.139
ENSG00000145907	G3BP1	2637.33	0.162544	0.0560165	2.90172	0.00371124	0.0454999	2413.19	2565.66	2741.44	2829.03
ENSG00000138801	PAPSS1	552.337	-0.290638	0.10018	-2.90117	0.00371778	0.0455344	592.645	623.191	489.765	503.747
ENSG00000167645	YIF1B	681.784	-0.268815	0.0926938	-2.90003	0.00373126	0.0456537	729.186	760.765	644.373	592.812
ENSG00000143303	METTL25B	333.099	-0.382231	0.13187	-2.89854	0.003749	0.0458249	377.666	375.763	317.517	261.45
ENSG00000100350	FOXRED2	556.925	0.302225	0.104346	2.89637	0.00377504	0.046097	511.302	486.643	572.776	656.978
ENSG00000122958	VPS26A	674.67	0.264199	0.0912599	2.89502	0.00379139	0.0462504	605.234	621.138	725.309	747.001
ENSG00000105289	TJP3	13.7317	-1.99338	0.688997	-2.89317	0.00381379	NA	22.2726	21.5601	7.26346	3.83078
ENSG00000104067	TJP1	874.626	0.245205	0.0847546	2.89312	0.00381438	0.0464181	783.415	818.259	902.745	994.086
ENSG00000132688	NES	84.4391	-0.721345	0.249341	-2.89301	0.00381569	0.0464181	106.521	103.694	64.3335	63.2078
ENSG00000026652	AGPAT4	373.923	-0.347386	0.120081	-2.89294	0.00381654	0.0464181	433.832	403.483	328.931	329.447
ENSG00000057019	DCBLD2	258.67	0.412536	0.142661	2.89172	0.00383145	0.0465531	214.011	229.975	295.727	294.97
ENSG00000165458	INPPL1	1586.74	-0.188062	0.0650609	-2.89055	0.00384563	0.0466789	1694.65	1684.77	1524.29	1443.24
ENSG00000205250	E2F4	528.355	0.300954	0.104142	2.88985	0.00385431	0.0467379	464.82	482.537	554.098	611.966
ENSG00000123908	AGO2	2047.94	0.179995	0.0623238	2.88806	0.00387628	0.0469576	2009.38	1830.56	2175.93	2175.88
ENSG00000069399	BCL3	54.3132	-0.903486	0.313014	-2.8864	0.00389673	0.0471585	69.7229	71.8672	37.355	38.3078
ENSG00000072501	SMC1A	1377.37	0.199693	0.0692099	2.88532	0.00391017	0.0471871	1254.04	1311.06	1435.05	1509.33
ENSG00000164091	WDR82	596.071	0.279862	0.0970007	2.88516	0.0039122	0.0471871	552.942	523.604	665.126	642.613
ENSG00000108557	RAI1	329.164	0.37997	0.131726	2.88455	0.00391974	0.0471871	309.88	261.802	383.926	361.051
ENSG00000112343	TRIM38	215.439	-0.458399	0.158922	-2.88443	0.00392128	0.0471871	264.366	234.082	190.925	172.385
ENSG00000114650	SCAP	812.67	0.243561	0.0844495	2.8841	0.00392535	0.0471871	731.122	757.685	866.427	895.444
ENSG00000052749	RRP12	593.344	0.302495	0.104885	2.88406	0.00392582	0.0471871	481.282	582.124	644.373	665.597
ENSG00000167861	HID1	82.1264	-0.758912	0.263142	-2.88404	0.00392614	0.0471871	116.205	90.3473	53.9572	67.9963
ENSG00000154358	OBSCN	434.403	-0.345954	0.120005	-2.88282	0.00394134	0.0473232	533.574	438.39	391.189	374.458
ENSG00000099381	SETD1A	424.93	0.324467	0.112572	2.88232	0.00394757	0.0473514	375.729	378.843	483.539	461.608
ENSG00000119707	RBM25	1563.26	0.18616	0.0646486	2.87957	0.00398218	0.0477197	1487.42	1437.34	1669.56	1658.73
ENSG00000186866	POFUT2	275.68	-0.406114	0.141097	-2.87826	0.00399881	0.0478721	309.88	318.269	255.259	219.312
ENSG00000149577	SIDT2	274.752	-0.402898	0.140007	-2.8777	0.00400582	0.047909	310.848	315.189	222.054	250.916
ENSG00000241484	ARHGAP8	47.7733	-0.96577	0.335653	-2.87729	0.00401107	0.0479248	66.8178	59.5471	32.1668	32.5616
ENSG00000175040	CHST2	185.132	-0.489084	0.170085	-2.87553	0.00403353	0.0481461	214.011	218.682	142.156	165.681
ENSG00000115919	KYNU	82.9287	-0.768977	0.267688	-2.87266	0.00407035	0.048537	103.616	105.747	46.6937	75.6578
ENSG00000122140	MRPS2	419.193	0.331585	0.11544	2.87236	0.00407423	0.048537	349.583	393.216	462.786	471.185
ENSG00000099785	MARCHF2	50.9491	-0.939421	0.327547	-2.86805	0.00413013	0.0491469	60.0392	73.9205	36.3173	33.5193
ENSG00000113272	THG1L	294.456	0.401184	0.139902	2.86761	0.00413579	0.0491469	228.536	279.255	343.458	326.574
ENSG00000186141	POLR3C	347.294	0.365723	0.127541	2.86748	0.0041375	0.0491469	318.595	288.495	368.361	413.724
ENSG00000115946	PNO1	312.292	0.37909	0.132256	2.86633	0.00415256	0.0492779	256.619	286.442	364.211	341.897
ENSG00000004975	DVL2	359.442	0.353091	0.123374	2.86196	0.00421036	0.0498797	322.469	309.029	383.926	422.343
ENSG00000135446	CDK4	431.499	0.323323	0.112976	2.86187	0.00421144	0.0498797	400.907	365.496	484.577	475.016
ENSG00000185753	CXorf38	103.442	-0.643423	0.224879	-2.86119	0.00422052	0.0499375	124.92	127.308	83.011	78.5309
ENSG00000168439	STIP1	2409.67	0.161198	0.0563454	2.86089	0.00422451	0.0499375	2255.34	2294.62	2604.47	2484.26
ENSG00000244462	RBM12	773.661	0.251812	0.0880827	2.85882	0.00425221	0.0502164	737.901	674.525	826.997	855.221
ENSG00000130520	LSM4	1086.39	-0.221275	0.0774555	-2.8568	0.00427934	0.0504777	1116.54	1222.77	1017.92	988.34
ENSG00000102409	BEX4	1875.15	0.178997	0.0626619	2.85656	0.00428261	0.0504777	1698.53	1820.29	1960.1	2021.69
ENSG00000164934	DCAF13	781.29	0.247638	0.0867287	2.85532	0.00429941	0.0506269	709.818	718.672	877.841	818.828
ENSG00000133275	CSNK1G2	880.594	0.235294	0.082426	2.8546	0.00430907	0.0506918	780.51	837.766	947.363	956.736
ENSG00000130675	MNX1	53.0752	-0.90741	0.317924	-2.85417	0.00431494	0.0506986	71.6597	66.7338	39.4302	34.477
ENSG00000160213	CSTB	462.461	0.31065	0.108849	2.85395	0.00431796	0.0506986	406.717	418.883	528.158	496.085
ENSG00000082781	ITGB5	280.725	-0.399799	0.140206	-2.85151	0.00435117	0.0510396	336.994	301.842	229.318	254.747
ENSG00000164985	PSIP1	1322.64	0.205284	0.0720089	2.85082	0.00436067	0.0511019	1171.73	1286.42	1398.74	1433.67
ENSG00000262246	CORO7	78.3106	-0.755981	0.265227	-2.85032	0.00436753	0.051123	110.395	86.2406	59.1453	57.4616
ENSG00000132535	DLG4	121.021	-0.597144	0.209519	-2.85008	0.00437085	0.051123	140.414	150.921	102.726	90.0232
ENSG00000072786	STK10	413.17	-0.326217	0.114489	-2.84932	0.00438124	0.0511956	466.756	452.763	354.872	378.289
ENSG00000159596	TMEM69	776.46	0.247293	0.0868526	2.84728	0.00440951	0.0514766	687.546	733.045	829.072	856.178
ENSG00000150275	PCDH15	56.7431	-0.946102	0.332717	-2.84357	0.00446117	0.0520299	94.9007	54.4137	38.3926	39.2654
ENSG00000134815	DHX34	454.8	0.312349	0.109898	2.84217	0.0044807	0.0522025	422.211	389.109	502.217	505.662
ENSG00000007202	KIAA0100	1244.99	0.200156	0.0704302	2.8419	0.00448452	0.0522025	1170.76	1146.79	1317.8	1344.6
ENSG00000119715	ESRRB	69.605	-0.811532	0.285643	-2.84107	0.00449623	0.052289	85.2169	92.4006	40.4679	60.3347
ENSG00000168175	MAPK1IP1L	697.557	0.265141	0.0934342	2.83773	0.00454349	0.0527884	633.317	634.484	717.008	805.42
ENSG00000162645	GBP2	148.112	0.538066	0.189666	2.83692	0.00455511	0.0528696	111.363	130.388	176.398	174.3
ENSG00000253154	ENSG00000253154	102.588	-0.648576	0.228642	-2.83664	0.00455914	0.0528696	121.047	129.361	87.1616	72.7847
ENSG00000175567	UCP2	653.624	-0.264166	0.0931511	-2.83589	0.00456982	0.0529432	730.154	696.085	605.98	582.278
ENSG00000130254	SAFB2	627.592	0.271939	0.095911	2.83533	0.00457784	0.0529858	592.645	544.137	699.368	674.216
ENSG00000163602	RYBP	336.653	0.359581	0.126857	2.83453	0.00458926	0.0530677	294.386	295.682	360.06	396.485
ENSG00000288884	ENSG00000288884	133.971	0.601503	0.212253	2.83389	0.00459853	0.0531245	120.078	92.4006	182.624	140.781
ENSG00000181192	DHTKD1	533.05	-0.292596	0.103268	-2.83337	0.00460595	0.05316	613.949	559.537	485.614	473.101
ENSG00000164961	WASHC5	470.247	0.30299	0.106951	2.83298	0.00461164	0.0531753	423.179	418.883	519.856	519.07
ENSG00000103021	CCDC113	133.814	-0.569286	0.201029	-2.83186	0.00462785	0.0533119	158.813	161.188	96.5003	118.754
ENSG00000148719	DNAJB12	355.702	0.351722	0.124276	2.83017	0.00465235	0.0535078	303.101	322.376	379.775	417.554
ENSG00000137700	SLC37A4	277.187	-0.388953	0.137435	-2.83008	0.00465361	0.0535078	319.563	309.029	240.732	239.423
ENSG00000165280	VCP	1308.44	0.19689	0.0696157	2.82824	0.0046805	0.0537663	1211.44	1226.88	1428.83	1366.63
ENSG00000164338	UTP15	347.797	0.350869	0.124129	2.82665	0.00470379	0.0539831	317.627	293.629	390.152	389.781
ENSG00000066044	ELAVL1	944.579	0.223927	0.0792424	2.82585	0.00471559	0.0540265	862.821	879.859	1038.68	996.959
ENSG00000170027	YWHAG	2821.36	0.153911	0.0544665	2.82579	0.00471642	0.0540265	2754.06	2587.22	2980.1	2964.06
ENSG00000204410	MSH5	152.046	-0.528848	0.187205	-2.82497	0.00472848	0.0541138	191.738	167.348	125.554	123.542
ENSG00000228314	CYP4F29P	34.3848	-1.18059	0.418076	-2.82386	0.00474497	0.054133	55.1973	40.0403	26.9786	15.3231
ENSG00000137266	SLC22A23	414.156	-0.344257	0.121918	-2.82367	0.0047477	0.054133	508.396	417.856	368.361	362.008
ENSG00000120437	ACAT2	233.836	0.425642	0.150741	2.82366	0.00474785	0.054133	208.2	190.961	259.409	276.774
ENSG00000273841	TAF9	1007.46	0.221542	0.0784661	2.82341	0.00475165	0.054133	899.62	960.967	1107.16	1062.08
ENSG00000183780	SLC35F3	76.8633	-0.751402	0.266152	-2.82321	0.00475455	0.054133	106.521	86.2406	59.1453	55.5462
ENSG00000011007	ELOA	496.092	0.301505	0.106822	2.82251	0.00476496	0.054133	465.788	422.99	534.383	561.209
ENSG00000163082	SGPP2	91.5306	0.683711	0.242238	2.82248	0.00476544	0.054133	73.5964	66.7338	121.404	104.389
ENSG00000205208	C4orf46	237.743	-0.429129	0.152053	-2.82224	0.00476902	0.054133	275.987	270.015	184.699	220.27
ENSG00000155229	MMS19	818.083	0.238773	0.0846062	2.82217	0.00477005	0.054133	727.249	774.112	885.105	885.867
ENSG00000185163	DDX51	368.391	0.345266	0.122382	2.82122	0.00478412	0.0542422	314.722	334.696	392.227	431.92
ENSG00000260804	LINC01963	61.8432	0.848114	0.300776	2.81975	0.00480607	0.0544406	52.2922	35.9336	76.7852	82.3617
ENSG00000221869	CEBPD	92.3923	-0.722085	0.256144	-2.81907	0.00481636	0.0545065	111.363	119.094	52.9195	86.1924
ENSG00000167118	URM1	340.194	0.353176	0.125345	2.81764	0.00483786	0.0546992	306.975	290.549	372.512	390.739
ENSG00000142552	RCN3	38.4004	-1.11292	0.395443	-2.81437	0.00488737	0.0552078	42.6085	62.6271	18.6775	29.6885
ENSG00000064703	DDX20	262.136	0.418664	0.148779	2.814	0.00489295	0.0552198	200.453	248.455	312.329	287.308
ENSG00000160113	NR2F6	359.316	-0.344539	0.122521	-2.81209	0.00492213	0.0554979	391.223	412.723	326.856	306.462
ENSG00000167112	TRUB2	709.176	0.396264	0.140982	2.81073	0.00494287	0.0556802	582.961	641.671	873.691	738.382
ENSG00000092820	EZR	1189.68	0.205894	0.0732688	2.81012	0.0049523	0.055735	1088.45	1121.13	1314.69	1234.47
ENSG00000188807	TMEM201	276.607	0.387331	0.137905	2.80868	0.00497444	0.0559327	242.094	237.162	321.668	305.504
ENSG00000088930	XRN2	1069.82	0.212493	0.0756649	2.80835	0.00497962	0.0559395	1006.14	976.367	1121.69	1175.09
ENSG00000011638	LDAF1	159.075	-0.507839	0.180896	-2.80736	0.00499496	0.0559794	188.833	184.801	127.629	135.035
ENSG00000213190	MLLT11	286.095	-0.380649	0.13559	-2.80735	0.00499505	0.0559794	315.69	331.616	249.033	248.043
ENSG00000064651	SLC12A2	381.516	0.333841	0.118922	2.80723	0.00499693	0.0559794	348.615	326.482	417.13	433.835
ENSG00000131435	PDLIM4	139.393	-0.552501	0.196861	-2.80655	0.00500748	0.0560462	152.035	179.668	109.99	115.881
ENSG00000181513	ACBD4	64.3091	-0.803749	0.286597	-2.80446	0.00504017	0.0563604	80.3751	83.1606	47.7313	45.9693
ENSG00000185885	IFITM1	979.598	-0.217298	0.0775207	-2.8031	0.00506138	0.0565154	1064.24	1042.07	908.971	903.105
ENSG00000140948	ZCCHC14	453.36	0.304874	0.108768	2.80298	0.00506329	0.0565154	406.717	404.509	503.254	498.958
ENSG00000128872	TMOD2	218.197	-0.432146	0.154244	-2.8017	0.00508338	0.0565843	251.777	249.482	185.737	185.793
ENSG00000141456	PELP1	661.628	0.258238	0.0921789	2.80149	0.00508671	0.0565843	603.297	601.631	736.723	704.863
ENSG00000168066	SF1	2776.16	0.148014	0.0528379	2.80129	0.00508993	0.0565843	2662.06	2605.7	2892.93	2943.95
ENSG00000066136	NFYC	423.15	0.314559	0.112294	2.80121	0.00509112	0.0565843	378.634	375.763	467.975	470.228
ENSG00000095596	CYP26A1	19.6729	-1.57559	0.562518	-2.80097	0.00509494	0.0565843	25.1777	33.8802	6.22583	13.4077
ENSG00000197119	SLC25A29	67.1646	-0.793101	0.283167	-2.80082	0.00509727	0.0565843	84.2486	86.2406	43.5808	54.5885
ENSG00000178252	WDR6	650.081	0.268759	0.0959787	2.80019	0.00510726	0.0566437	569.404	609.844	743.986	677.09
ENSG00000099957	P2RX6	50.7698	-0.907898	0.324346	-2.79917	0.00512345	0.0567717	66.8178	65.7071	33.2044	37.3501
ENSG00000130165	ELOF1	450.72	0.307648	0.110055	2.7954	0.00518348	0.0573848	398.97	406.563	514.668	482.678
ENSG00000173715	C11orf80	95.3239	-0.672455	0.240652	-2.79431	0.0052011	0.0575278	120.078	113.961	84.0486	63.2078
ENSG00000014216	CAPN1	940.015	0.23061	0.0825499	2.79359	0.00521266	0.0575901	821.181	909.633	993.019	1036.22
ENSG00000126562	WNK4	350.873	-0.363891	0.130276	-2.79323	0.00521853	0.0575901	417.369	372.683	280.162	333.277
ENSG00000198231	DDX42	1121.84	0.204308	0.0731481	2.79308	0.00522088	0.0575901	1041	1044.13	1197.43	1204.78
ENSG00000206053	JPT2	1121.8	0.205077	0.0734391	2.79248	0.0052305	0.0576441	1031.32	1053.37	1189.13	1213.4
ENSG00000129083	COPB1	1542.49	-0.180256	0.0646204	-2.78947	0.00527945	0.0581311	1634.62	1642.68	1459.96	1432.71
ENSG00000125630	POLR1B	647.639	0.258641	0.0927829	2.78759	0.00531019	0.0584169	582.961	596.497	713.895	697.201
ENSG00000083799	CYLD	123.592	-0.58158	0.208695	-2.78675	0.00532403	0.0584943	160.75	135.521	97.5379	100.558
ENSG00000145741	BTF3	2971.79	0.142853	0.0512667	2.78646	0.00532864	0.0584943	2817	2832.59	3121.21	3116.34
ENSG00000134982	APC	822.363	0.234397	0.0841311	2.78609	0.00533473	0.0584943	741.775	770.005	872.653	905.021
ENSG00000126003	PLAGL2	267.303	0.399152	0.143271	2.78599	0.00533639	0.0584943	232.41	228.948	282.237	325.616
ENSG00000112419	PHACTR2	348.219	0.36206	0.130072	2.78353	0.00537701	0.0588867	332.152	277.202	374.587	408.935
ENSG00000082516	GEMIN5	683.549	0.262866	0.0944635	2.78272	0.00539045	0.058981	610.076	633.458	702.481	788.182
ENSG00000129990	SYT5	124.048	-0.580078	0.208494	-2.78223	0.0053986	0.0590172	160.75	136.548	95.4627	103.431
ENSG00000110719	TCIRG1	307.97	-0.371384	0.133517	-2.78154	0.00541022	0.0590914	325.374	369.603	268.748	268.154
ENSG00000204592	HLA-E	284.026	-0.377164	0.135694	-2.77951	0.00544405	0.0594078	321.5	320.322	250.071	244.212
ENSG00000108829	LRRC59	1037.09	0.221761	0.0797948	2.77914	0.00545036	0.0594235	915.114	999.98	1154.89	1078.36
ENSG00000120725	SIL1	147.319	-0.541168	0.194763	-2.7786	0.00545934	0.0594262	172.371	176.588	135.931	104.389
ENSG00000143774	GUK1	686.988	-0.251252	0.090426	-2.77854	0.00546034	0.0594262	737.901	755.632	619.47	634.951
ENSG00000116539	ASH1L	979.998	0.233044	0.0838951	2.7778	0.00547276	0.0595084	951.912	850.086	1013.77	1104.22
ENSG00000086589	RBM22	892.968	-0.226826	0.0816782	-2.77707	0.00548512	0.0595855	991.615	934.273	816.621	829.363
ENSG00000168710	AHCYL1	1170.47	-0.200058	0.0720461	-2.7768	0.00548962	0.0595855	1262.76	1240.22	1083.29	1095.6
ENSG00000254087	LYN	848.789	0.231065	0.0832454	2.77571	0.0055082	0.0597341	771.794	790.539	892.368	940.455
ENSG00000112514	CUTA	784.596	0.246104	0.0886888	2.77491	0.00552165	0.0598268	698.198	738.178	810.395	891.613
ENSG00000125107	CNOT1	3585.69	0.144303	0.0520375	2.77305	0.00555342	0.0601178	3391.25	3422.93	3631.73	3896.86
ENSG00000105323	HNRNPUL1	2785.99	0.145535	0.0524951	2.77235	0.00556527	0.0601318	2668.84	2622.12	2928.21	2924.8
ENSG00000112077	RHAG	2758.98	-0.163037	0.0588128	-2.77214	0.00556899	0.0601318	2774.39	3055.38	2649.09	2557.04
ENSG00000110713	NUP98	1426.07	0.184931	0.0667115	2.77211	0.0055695	0.0601318	1347.98	1321.33	1529.48	1505.49
ENSG00000213593	TMX2	510.092	0.295323	0.106546	2.77179	0.00557497	0.0601378	429.958	486.643	552.023	571.743
ENSG00000001629	ANKIB1	1116.66	-0.205889	0.0742963	-2.77118	0.00558532	0.0601963	1226.93	1165.27	1032.45	1041.97
ENSG00000099204	ABLIM1	305.989	0.362937	0.131005	2.7704	0.00559869	0.0602872	264.366	271.042	347.609	340.939
ENSG00000136295	TTYH3	169.955	-0.517176	0.186714	-2.76988	0.00560772	0.0603312	173.339	226.895	148.382	131.204
ENSG00000257103	LSM14A	1249.92	0.195278	0.0705497	2.76795	0.00564095	0.0606352	1165.92	1165.27	1309.5	1358.97
ENSG00000186480	INSIG1	610.189	0.267726	0.096814	2.76536	0.00568592	0.0610308	529.701	578.017	670.314	662.724
ENSG00000111912	NCOA7	357.023	-0.342988	0.124035	-2.76526	0.00568775	0.0610308	389.286	409.643	297.802	331.362
ENSG00000130939	UBE4B	955.57	0.221868	0.0802599	2.76437	0.00570326	0.0611436	910.272	854.193	1003.4	1054.42
ENSG00000020181	ADGRA2	13.9841	-1.88879	0.683314	-2.76416	0.00570688	NA	17.4307	26.6935	4.15055	7.66155
ENSG00000141030	COPS3	667.198	0.262035	0.0948167	2.7636	0.00571678	0.0612347	571.341	642.698	721.158	733.593
ENSG00000179832	MROH1	325.74	-0.360414	0.130447	-2.76292	0.00572869	0.0613086	361.204	371.656	264.598	305.504
ENSG00000236287	ZBED5	434.729	-0.311538	0.112786	-2.7622	0.0057413	0.0613451	471.598	491.777	370.437	405.104
ENSG00000137285	TUBB2B	104.067	-0.628258	0.227452	-2.76215	0.00574215	0.0613451	115.237	137.574	83.011	80.4463
ENSG00000136628	EPRS1	5229.05	0.13155	0.0476505	2.76072	0.00576737	0.0614277	4933.87	5049.18	5297.14	5636.03
ENSG00000100647	SUSD6	471.831	-0.301161	0.109096	-2.76052	0.00577087	0.0614277	508.396	533.87	402.603	442.455
ENSG00000127946	HIP1	124.491	-0.569903	0.206452	-2.76047	0.00577191	0.0614277	139.446	158.108	102.726	97.6848
ENSG00000178752	ERFE	64.2566	-0.810429	0.293586	-2.76045	0.0057722	0.0614277	74.5648	89.3206	40.4679	52.6732
ENSG00000054523	KIF1B	878.589	-0.227598	0.0824546	-2.76029	0.00577504	0.0614277	963.532	932.22	784.454	834.151
ENSG00000100591	AHSA1	594.911	0.269026	0.0976319	2.75551	0.00586002	0.0622774	527.764	551.324	671.352	629.205
ENSG00000113140	SPARC	223.83	-0.420736	0.152763	-2.75417	0.00588404	0.0624783	254.682	257.695	197.151	185.793
ENSG00000170500	LONRF2	147.738	-0.528724	0.192006	-2.75368	0.00589285	0.0625175	190.77	158.108	121.404	120.669
ENSG00000111790	FGFR1OP2	384.17	-0.33654	0.122237	-2.75318	0.00590203	0.0625605	398.002	459.95	332.044	346.685
ENSG00000140859	KIFC3	367.318	0.349688	0.127123	2.75078	0.00594538	0.0629352	346.678	298.762	437.883	385.951
ENSG00000084463	WBP11	668.733	0.25817	0.0938576	2.75065	0.00594769	0.0629352	617.823	600.604	694.18	762.324
ENSG00000132024	CC2D1A	520.155	-0.283935	0.103316	-2.74822	0.00599194	0.0632547	582.961	559.537	454.485	483.635
ENSG00000184381	PLA2G6	184.036	-0.464792	0.169137	-2.74803	0.00599554	0.0632547	211.106	215.601	162.909	146.527
ENSG00000107371	EXOSC3	246.615	0.402934	0.146644	2.74771	0.00600137	0.0632547	211.106	213.548	293.651	268.154
ENSG00000104888	SLC17A7	46.0665	-0.97304	0.354131	-2.74769	0.00600171	0.0632547	55.1973	66.7338	38.3926	23.9423
ENSG00000005339	CREBBP	375.742	0.326784	0.118936	2.74757	0.00600379	0.0632547	332.152	334.696	410.904	425.216
ENSG00000123144	TRIR	1137.19	0.199782	0.0727501	2.74614	0.00603003	0.0634765	1054.56	1062.61	1218.19	1213.4
ENSG00000099956	SMARCB1	389.397	0.328155	0.119537	2.74521	0.00604714	0.0636018	330.216	360.362	451.372	415.639
ENSG00000162086	ZNF75A	131.903	0.547341	0.199444	2.74433	0.00606338	0.0637176	107.49	106.774	163.947	149.4
ENSG00000185515	BRCC3	147.789	0.517902	0.188786	2.74332	0.00608205	0.0638589	125.889	117.041	181.587	166.639
ENSG00000263179	HNRNPCP4	61.5876	-0.804092	0.293171	-2.74274	0.00609282	0.063917	75.5332	81.1072	45.6561	44.0539
ENSG00000137801	THBS1	222.463	-0.419591	0.153085	-2.74089	0.00612724	0.0642211	258.556	250.508	194.038	186.75
ENSG00000118971	CCND2	2426.25	-0.152209	0.0555383	-2.74062	0.00613232	0.0642211	2558.44	2549.23	2341.95	2255.37
ENSG00000008517	IL32	11.7804	-2.07469	0.757089	-2.74035	0.0061374	NA	16.4624	21.5601	6.22583	2.87308
ENSG00000121892	PDS5A	1441.98	0.182162	0.0664781	2.74019	0.00614044	0.064251	1365.41	1336.73	1519.1	1546.68
ENSG00000126458	RRAS	49.7818	-0.938907	0.34283	-2.73869	0.00616841	0.0644884	63.9127	66.7338	43.5808	24.9
ENSG00000116857	TMEM9	401.6	-0.320635	0.117151	-2.73695	0.00620125	0.0647488	424.148	468.163	355.91	358.177
ENSG00000196584	XRCC2	485.966	0.291269	0.106428	2.73676	0.00620477	0.0647488	430.926	443.523	517.781	551.632
ENSG00000106070	GRB10	1163.77	0.197127	0.0720467	2.73609	0.00621734	0.0647488	1084.58	1084.17	1245.17	1241.17
ENSG00000132359	RAP1GAP2	66.232	0.79122	0.289187	2.73601	0.00621886	0.0647488	41.6401	55.4404	90.2745	77.5732
ENSG00000164733	CTSB	1006.01	-0.213491	0.0780313	-2.73596	0.00621983	0.0647488	1045.84	1114.97	939.062	924.175
ENSG00000077150	NFKB2	672.948	-0.255318	0.0933678	-2.73454	0.0062467	0.0649722	699.166	765.899	608.056	618.67
ENSG00000100216	TOMM22	493.955	0.297641	0.108856	2.73427	0.00625193	0.0649722	412.527	474.323	535.421	553.547
ENSG00000132128	LRRC41	917.151	0.225395	0.0825019	2.732	0.00629509	0.065365	887.031	803.886	982.643	995.044
ENSG00000169247	SH3TC2	24.4657	-1.31791	0.482565	-2.73105	0.00631324	0.065493	34.8615	34.9069	16.6022	11.4923
ENSG00000070814	TCOF1	1287.07	0.189702	0.069474	2.73055	0.00632292	0.065493	1194.97	1210.45	1355.15	1387.7
ENSG00000215021	PHB2	1855.85	0.17148	0.0628128	2.73002	0.0063331	0.065493	1693.69	1797.71	2009.9	1922.09
ENSG00000175854	SWI5	102.968	-0.638718	0.233964	-2.72998	0.00633375	0.065493	110.395	140.654	73.6723	87.1501
ENSG00000196642	RABL6	1468.51	0.183343	0.0671597	2.72996	0.00633423	0.065493	1406.08	1343.92	1591.74	1532.31
ENSG00000118246	FASTKD2	408.043	0.336236	0.123181	2.72962	0.00634075	0.065505	321.5	400.403	453.448	456.82
ENSG00000164010	ERMAP	357.728	0.337679	0.123752	2.72867	0.00635904	0.065611	334.089	297.735	402.603	396.485
ENSG00000149743	TRPT1	131.176	-0.562123	0.206017	-2.72853	0.00636175	0.065611	143.319	169.401	116.215	95.7694
ENSG00000115760	BIRC6	3249.03	0.152014	0.0557382	2.72728	0.00638597	0.0658051	3184.98	2971.19	3307.99	3531.97
ENSG00000158545	ZC3H18	859.469	0.225842	0.0828223	2.72682	0.00639476	0.0658401	809.561	775.139	907.933	945.244
ENSG00000012822	CALCOCO1	414.778	-0.308901	0.113329	-2.7257	0.00641656	0.0660089	457.073	460.977	370.437	370.627
ENSG00000084070	SMAP2	1609.12	-0.173359	0.0636704	-2.72276	0.00647395	0.0665432	1694.65	1716.6	1527.4	1497.83
ENSG00000286122	ENSG00000286122	84.8009	0.679121	0.249611	2.72071	0.00651412	0.0668999	67.7862	62.6271	99.6132	109.177
ENSG00000197380	DACT3	40.7995	-0.98819	0.363282	-2.72017	0.00652483	0.0669258	56.1657	52.3604	25.9409	28.7308
ENSG00000006712	PAF1	326.052	0.346029	0.127223	2.71985	0.00653117	0.0669258	281.797	292.602	361.098	368.712
ENSG00000123066	MED13L	922.112	0.218216	0.0802339	2.71975	0.00653309	0.0669258	852.169	853.166	966.041	1017.07
ENSG00000152520	PAN3	345.422	0.335974	0.123629	2.7176	0.00657572	0.0673061	309.88	300.815	386.001	384.993
ENSG00000146828	SLC12A9	212.621	0.469336	0.172733	2.71712	0.00658529	0.0673476	167.529	188.908	284.313	209.735
ENSG00000238160	LINC02863	12.9455	-1.90598	0.701486	-2.71706	0.00658652	NA	19.3675	21.5601	4.15055	6.70386
ENSG00000110171	TRIM3	35.483	-1.07996	0.397579	-2.71635	0.00660071	0.0674487	52.2922	44.147	18.6775	26.8154
ENSG00000167088	SNRPD1	748.48	0.256804	0.0945597	2.71579	0.00661188	0.067478	636.222	727.912	855.013	774.774
ENSG00000131473	ACLY	2012.28	0.162303	0.0597659	2.71565	0.00661462	0.067478	1886.39	1912.69	2073.2	2176.84
ENSG00000118263	KLF7	80.2095	-0.694076	0.255638	-2.71508	0.00662607	0.0675383	100.711	97.534	62.2583	60.3347
ENSG00000100403	ZC3H7B	635.161	0.254796	0.093902	2.71343	0.0066591	0.0678185	593.613	564.671	688.991	693.37
ENSG00000005889	ZFX	171.565	0.487198	0.179588	2.71286	0.00667051	0.067878	130.731	155.028	213.753	186.75
ENSG00000126254	RBM42	580.745	0.264944	0.0978266	2.7083	0.00676281	0.0686984	516.143	539.004	644.373	623.459
ENSG00000106635	BCL7B	205.213	0.450427	0.166317	2.70825	0.0067639	0.0686984	191.738	155.028	224.13	249.958
ENSG00000100503	NIN	333.418	0.350537	0.129448	2.70793	0.00677034	0.0686984	313.753	272.069	383.926	363.924
ENSG00000066422	ZBTB11	893.225	-0.229656	0.0848137	-2.70777	0.00677364	0.0686984	996.457	932.22	781.341	862.882
ENSG00000166200	COPS2	1283.18	0.188213	0.0695399	2.70655	0.00679869	0.0688953	1214.34	1184.78	1359.31	1374.29
ENSG00000146457	WTAP	385.729	0.317962	0.117498	2.70611	0.00680763	0.0689286	343.773	342.909	435.808	420.428
ENSG00000178104	PDE4DIP	646.332	-0.254774	0.0941691	-2.7055	0.00682023	0.068999	711.755	695.058	566.55	611.966
ENSG00000149100	EIF3M	2371.84	0.160117	0.0592241	2.70357	0.00685984	0.0693423	2144.95	2336.71	2484.1	2521.61
ENSG00000104093	DMXL2	1620.1	-0.171284	0.0633928	-2.70194	0.00689361	0.0696175	1716.93	1715.57	1510.8	1537.1
ENSG00000156599	ZDHHC5	728.514	0.237279	0.0878257	2.70171	0.00689847	0.0696175	669.147	668.365	785.492	791.055
ENSG00000144231	POLR2D	619.664	0.25624	0.0948778	2.70073	0.00691865	0.0697635	554.878	574.937	664.088	684.751
ENSG00000187535	IFT140	276.481	-0.374096	0.138562	-2.69986	0.00693691	0.06989	323.437	300.815	235.544	246.127
ENSG00000099901	RANBP1	1844.18	0.170229	0.0630617	2.69941	0.00694633	0.0699272	1800.21	1670.4	1935.19	1970.93
ENSG00000265808	SEC22B	171.556	-0.477337	0.176995	-2.6969	0.00699884	0.0703977	184.959	214.575	141.119	145.569
ENSG00000139618	BRCA2	217.569	0.417204	0.154761	2.6958	0.00702193	0.0705718	186.896	185.828	242.807	254.747
ENSG00000162923	WDR26	1378.07	-0.201285	0.074691	-2.6949	0.00704103	0.0707056	1571.67	1375.74	1282.52	1282.35
ENSG00000004799	PDK4	47.2794	-0.916187	0.340019	-2.69452	0.00704908	0.0707282	59.0708	64.6804	28.0162	37.3501
ENSG00000181789	COPG1	831.684	-0.225229	0.0836109	-2.69378	0.0070647	0.0708268	891.873	901.42	748.137	785.309
ENSG00000172458	IL17D	11.461	2.04638	0.760272	2.69164	0.00711014	NA	5.81024	3.08002	19.7151	17.2385
ENSG00000116584	ARHGEF2	1560.98	0.177363	0.0659021	2.6913	0.00711738	0.0712964	1452.56	1478.41	1607.3	1705.65
ENSG00000106868	SUSD1	959.001	-0.211639	0.0786661	-2.69035	0.00713776	0.071442	1046.81	1011.27	900.669	877.248
ENSG00000006432	MAP3K9	177.366	-0.468789	0.17429	-2.6897	0.00715167	0.0715226	206.264	205.335	161.871	135.993
ENSG00000163431	LMOD1	14.938	-1.72525	0.642064	-2.68704	0.00720876	0.0719915	21.3042	24.6402	5.18819	8.61924
ENSG00000177595	PIDD1	224.554	-0.409485	0.152397	-2.68697	0.00721035	0.0719915	255.651	256.668	198.189	187.708
ENSG00000105497	ZNF175	358.078	-0.330005	0.122866	-2.68591	0.00723336	0.0721622	406.717	391.163	304.028	330.404
ENSG00000067248	DHX29	672.872	0.251658	0.0937223	2.68515	0.00724976	0.0722317	610.076	619.084	695.217	767.113
ENSG00000110696	C11orf58	839.61	0.234504	0.0873374	2.68504	0.00725216	0.0722317	755.332	788.485	855.013	959.609
ENSG00000065518	NDUFB4	491.711	-0.47228	0.175925	-2.68455	0.00726266	0.0722774	503.555	639.618	410.904	412.766
ENSG00000149476	TKFC	231.83	-0.420782	0.156898	-2.68188	0.00732098	0.0727984	289.544	241.268	186.775	209.735
ENSG00000164061	BSN	175.353	0.46503	0.17342	2.68153	0.00732868	0.0728158	153.003	141.681	195.076	211.65
ENSG00000182551	ADI1	125.087	0.5473	0.204151	2.68085	0.00734346	0.0728806	103.616	99.5874	152.533	144.612
ENSG00000166794	PPIB	636.211	-0.250806	0.0935605	-2.68069	0.00734715	0.0728806	687.546	695.058	591.453	570.786
ENSG00000130811	EIF3G	2352.54	0.150304	0.056078	2.68026	0.00735639	0.0729131	2191.43	2268.95	2491.37	2458.4
ENSG00000198420	TCAF1	91.6307	-0.648471	0.242132	-2.67818	0.00740241	0.0732965	103.616	120.121	75.7475	67.0386
ENSG00000021355	SERPINB1	344.734	-0.335436	0.12526	-2.67792	0.00740819	0.0732965	382.508	387.056	289.501	319.87
ENSG00000171236	LRG1	194.44	-0.450008	0.168058	-2.67769	0.00741308	0.0732965	219.821	228.948	180.549	148.443
ENSG00000095787	WAC	1506.2	0.18794	0.0702023	2.67713	0.00742568	0.0733616	1435.13	1381.9	1522.21	1685.54
ENSG00000126067	PSMB2	1733.99	0.165231	0.0617325	2.67656	0.00743819	0.0734259	1644.3	1625.22	1832.47	1833.98
ENSG00000165209	STRBP	1167.36	0.194724	0.0728422	2.67323	0.00751239	0.0740984	1113.63	1063.63	1233.75	1258.41
ENSG00000157224	CLDN12	255.031	-0.396249	0.148317	-2.67164	0.00754824	0.0743919	272.113	308.002	204.415	235.593
ENSG00000274070	CASTOR2	143.061	-0.50895	0.190549	-2.67096	0.00756339	0.0744811	164.624	171.455	119.328	116.839
ENSG00000153885	KCTD15	311.84	0.348691	0.130592	2.67009	0.00758309	0.0746149	264.366	284.389	353.834	344.77
ENSG00000169926	KLF13	393.888	-0.313194	0.117331	-2.66931	0.00760074	0.0747284	420.274	452.763	354.872	347.643
ENSG00000161682	FAM171A2	35.3375	-1.07144	0.401446	-2.66894	0.00760906	0.0747335	43.5768	52.3604	17.6398	27.7731
ENSG00000253276	CCDC71L	532.1	-0.287594	0.107764	-2.66875	0.00761351	0.0747335	595.55	574.937	437.883	520.028
ENSG00000175575	PAAF1	183.773	-0.452685	0.169661	-2.66818	0.00762635	0.0747995	213.042	211.495	164.984	145.569
ENSG00000119737	GPR75	123.339	0.549788	0.206098	2.66761	0.00763928	0.0748662	103.616	96.5073	151.495	141.739
ENSG00000179399	GPC5	69.23	-0.749033	0.280858	-2.66694	0.00765445	0.0749502	80.3751	93.4273	45.6561	57.4616
ENSG00000100109	TFIP11	209.768	0.446565	0.16746	2.66669	0.00766013	0.0749502	185.928	169.401	212.716	271.027
ENSG00000210049	MT-TF	138.727	0.528326	0.198153	2.66625	0.00767037	0.0749903	110.395	117.041	148.382	179.089
ENSG00000126653	NSRP1	180.633	0.45438	0.170505	2.6649	0.00770102	0.0752298	153.003	151.948	199.226	218.354
ENSG00000145050	MANF	263.063	-0.378128	0.142077	-2.66143	0.00778103	0.0759505	306.975	287.469	236.581	221.227
ENSG00000251819	RNU6-322P	5.70927	4.45854	1.67577	2.66059	0.0078005	NA	0.968374	0	10.3764	11.4923
ENSG00000227115	LINC01630	5.71664	-4.45027	1.67313	-2.65984	0.00781772	NA	12.5889	9.24006	1.03764	0
ENSG00000167705	RILP	166.978	0.469026	0.17635	2.65962	0.00782278	0.0762971	139.446	140.654	198.189	189.623
ENSG00000181873	IBA57	115.727	0.568839	0.214008	2.65803	0.00785994	0.0765708	94.9007	91.374	147.345	129.289
ENSG00000103018	CYB5B	787.509	0.233352	0.0877962	2.65788	0.00786339	0.0765708	692.388	755.632	872.653	829.363
ENSG00000135365	PHF21A	607.301	-0.259412	0.0977039	-2.65508	0.00792885	0.0770722	637.19	686.845	534.383	570.786
ENSG00000067334	DNTTIP2	753.628	0.233085	0.0877925	2.65496	0.00793182	0.0770722	699.166	686.845	788.605	839.897
ENSG00000197694	SPTAN1	1413.97	-0.178512	0.0672578	-2.65414	0.00795105	0.0770722	1522.28	1480.46	1309.5	1343.64
ENSG00000229931	ATXN1-AS1	45.3192	0.943147	0.355351	2.65413	0.00795142	0.0770722	24.2094	37.9869	53.9572	65.1232
ENSG00000130119	GNL3L	735.902	0.234335	0.0882946	2.65402	0.00795397	0.0770722	680.767	671.445	816.621	774.774
ENSG00000155189	AGPAT5	777.015	0.240494	0.0906164	2.65398	0.00795497	0.0770722	689.482	736.125	792.755	889.698
ENSG00000093144	ECHDC1	420.74	0.302948	0.114156	2.6538	0.00795905	0.0770722	382.508	370.629	483.539	446.285
ENSG00000015532	XYLT2	134.081	-0.528446	0.199167	-2.65328	0.00797149	0.0771314	158.813	158.108	100.651	118.754
ENSG00000105401	CDC37	2702.14	0.141016	0.0531567	2.65284	0.00798181	0.0771701	2596.21	2544.1	2817.19	2851.05
ENSG00000111907	TPD52L1	588.197	-0.270104	0.101878	-2.65124	0.00801968	0.0774749	606.202	680.685	509.48	556.42
ENSG00000105339	DENND3	25.3159	-1.25985	0.475316	-2.65056	0.00803583	0.0775695	41.6401	29.7735	14.5269	15.3231
ENSG00000143819	EPHX1	77.9987	-0.686612	0.259079	-2.6502	0.00804438	0.0775907	94.9007	97.534	60.183	59.377
ENSG00000138385	SSB	1350.65	0.192386	0.0726206	2.64919	0.00806839	0.0776926	1228.87	1293.61	1371.76	1508.37
ENSG00000134748	PRPF38A	896.035	0.218266	0.0823943	2.64904	0.00807204	0.0776926	861.853	794.645	954.627	973.017
ENSG00000167549	CORO6	26.4155	-1.21177	0.457453	-2.64896	0.00807402	0.0776926	35.8298	37.9869	15.5646	16.2808
ENSG00000164542	KIAA0895	54.631	-0.828312	0.312725	-2.64869	0.00808046	0.0776933	64.8811	74.9472	39.4302	39.2654
ENSG00000226416	MRPL23-AS1	19.4697	-1.44054	0.543928	-2.6484	0.00808737	0.0776985	27.1145	29.7735	11.414	9.57694
ENSG00000093000	NUP50	455.79	0.287356	0.108526	2.6478	0.00810178	0.0777758	414.464	406.563	502.217	499.916
ENSG00000095319	NUP188	1167.02	0.191561	0.0723641	2.64718	0.00811661	0.0778569	1093.29	1086.22	1224.41	1264.16
ENSG00000120802	TMPO	1478.93	0.179729	0.0679066	2.64671	0.0081278	0.0779031	1372.19	1402.44	1514.95	1626.16
ENSG00000123505	AMD1	802.41	0.23396	0.0884133	2.64621	0.00813989	0.0779578	694.324	781.299	852.938	881.078
ENSG00000117597	UTP25	312.136	0.364335	0.13778	2.64432	0.00818553	0.0783334	251.777	294.655	324.781	377.331
ENSG00000173692	PSMD1	1279.19	0.187153	0.0707898	2.64379	0.00819844	0.0783849	1160.11	1233.04	1354.12	1369.5
ENSG00000110002	VWA5A	63.319	-0.772808	0.292335	-2.64357	0.00820375	0.0783849	72.6281	87.2673	43.5808	49.8001
ENSG00000137575	SDCBP	597.598	0.260712	0.0986451	2.64293	0.0082193	0.0784095	567.467	519.497	671.352	632.078
ENSG00000256597	LINC02393	61.5928	0.786869	0.29775	2.64271	0.00822449	0.0784095	51.3238	39.0136	73.6723	82.3617
ENSG00000069275	NUCKS1	2995.02	0.135105	0.0511246	2.64267	0.00822558	0.0784095	2858.64	2851.07	3136.78	3133.57
ENSG00000248527	MTATP6P1	5092.05	-0.127012	0.0480735	-2.64203	0.00824099	0.0784442	5264.08	5369.5	4706.72	5027.89
ENSG00000043143	JADE2	177.697	0.457397	0.173126	2.64199	0.00824207	0.0784442	160.75	138.601	206.49	204.946
ENSG00000115226	FNDC4	25.225	-1.24549	0.471704	-2.64042	0.00828039	0.0787098	31.9563	39.0136	15.5646	14.3654
ENSG00000158793	NIT1	247.862	-0.384529	0.145658	-2.63994	0.00829205	0.0787098	273.082	288.495	209.603	220.27
ENSG00000112893	MAN2A1	498.797	-0.276648	0.104804	-2.63966	0.00829881	0.0787098	538.416	554.404	462.786	439.581
ENSG00000133318	RTN3	1329.32	-0.184517	0.0699042	-2.63957	0.00830114	0.0787098	1408.02	1419.89	1284.6	1204.78
ENSG00000126698	DNAJC8	601.599	0.253378	0.0959939	2.63953	0.0083022	0.0787098	541.321	556.457	664.088	644.528
ENSG00000130751	NPAS1	115.927	-0.559602	0.212079	-2.63865	0.00832364	0.0788518	135.572	140.654	96.5003	90.9809
ENSG00000124374	PAIP2B	49.8814	-0.861353	0.326609	-2.63726	0.00835782	0.0791142	62.9443	65.7071	37.355	33.5193
ENSG00000139842	CUL4A	770.658	0.226301	0.0858673	2.63547	0.00840208	0.0794716	703.04	717.645	837.374	824.574
ENSG00000163950	SLBP	398.211	0.306292	0.116281	2.63407	0.00843691	0.0797177	362.172	350.096	428.544	452.031
ENSG00000111674	ENO2	81.1378	-0.677032	0.257068	-2.63367	0.00844672	0.0797177	95.869	103.694	68.4841	56.5039
ENSG00000114503	NCBP2	496.786	-0.280173	0.106383	-2.63363	0.00844769	0.0797177	530.669	559.537	429.582	467.355
ENSG00000155115	GTF3C6	163.332	0.469011	0.178123	2.63307	0.0084617	0.0797833	137.509	136.548	186.775	192.496
ENSG00000125386	FAM193A	305.851	0.348719	0.13245	2.63283	0.00846771	0.0797833	266.303	272.069	326.856	358.177
ENSG00000225484	NUTM2B-AS1	92.6553	0.6344	0.241218	2.62998	0.00853889	0.080392	77.4699	67.7605	103.764	121.627
ENSG00000135763	URB2	292.432	0.353895	0.134688	2.62752	0.00860097	0.080914	255.651	257.695	340.345	316.039
ENSG00000138442	WDR12	1089.14	0.197223	0.0750801	2.62684	0.00861825	0.0810142	988.71	1041.05	1175.64	1151.15
ENSG00000169660	HEXD	119.22	-0.550939	0.209843	-2.62549	0.00865255	0.0812741	135.572	147.841	99.6132	93.854
ENSG00000127995	CASD1	72.5605	0.720106	0.274403	2.62426	0.00868362	0.0815032	52.2922	57.4937	79.8981	100.558
ENSG00000003400	CASP10	360.754	-0.323287	0.123219	-2.62368	0.0086986	0.0815811	383.476	418.883	310.254	330.404
ENSG00000114126	TFDP2	766.75	0.22642	0.0863212	2.62299	0.0087161	0.0816825	700.135	713.538	812.47	840.855
ENSG00000104833	TUBB4A	10.4597	-2.08658	0.795652	-2.62247	0.00872939	NA	17.4307	16.4268	4.15055	3.83078
ENSG00000259803	SLC22A31	20.744	-1.38151	0.526978	-2.62156	0.00875271	0.0818858	28.0829	31.8269	13.4893	9.57694
ENSG00000168159	RNF187	918.34	-0.209448	0.0798967	-2.62148	0.00875485	0.0818858	1000.33	969.18	859.164	844.686
ENSG00000143575	HAX1	1031.31	-0.20258	0.0772804	-2.62136	0.00875791	0.0818858	1069.09	1138.58	948.401	969.186
ENSG00000118482	PHF3	1114.49	0.199807	0.0762457	2.62057	0.00877822	0.0819982	1029.38	1046.18	1139.33	1243.09
ENSG00000157540	DYRK1A	800.521	0.230003	0.0877789	2.62025	0.00878647	0.0819982	771.794	701.218	888.218	840.855
ENSG00000170265	ZNF282	413.968	0.297968	0.113723	2.62011	0.00879008	0.0819982	365.077	377.816	451.372	461.608
ENSG00000065485	PDIA5	296.113	-0.363369	0.138789	-2.61813	0.00884121	0.0824123	362.172	303.895	264.598	253.789
ENSG00000188536	HBA2	96.4952	0.611221	0.233578	2.61678	0.00887633	0.0826311	71.6597	81.1072	118.291	114.923
ENSG00000213563	C8orf82	184.998	0.444301	0.169794	2.61671	0.00887823	0.0826311	145.256	168.374	213.753	212.608
ENSG00000136932	TRMO	75.103	0.694637	0.265615	2.6152	0.00891753	0.0829337	56.1657	58.5204	98.5756	87.1501
ENSG00000185338	SOCS1	197.478	-0.425674	0.162856	-2.6138	0.00895412	0.0831747	222.726	229.975	175.361	161.85
ENSG00000139793	MBNL2	318.996	-0.342399	0.131014	-2.61346	0.00896309	0.0831747	355.393	358.309	262.522	299.758
ENSG00000000971	CFH	237.744	-0.388139	0.148517	-2.61343	0.00896387	0.0831747	269.208	270.015	198.189	213.566
ENSG00000167670	CHAF1A	728.556	0.23492	0.0899339	2.61214	0.00899775	0.0834256	677.862	661.178	755.4	819.786
ENSG00000168496	FEN1	476.763	0.281747	0.107886	2.61153	0.0090137	0.0835101	423.179	437.363	543.722	502.789
ENSG00000196230	TUBB	5498.58	0.118988	0.0455806	2.61051	0.00904078	0.0836974	5165.31	5379.77	5643.71	5805.54
ENSG00000154814	OXNAD1	191.309	0.429861	0.164712	2.60977	0.00906026	0.0838143	159.782	166.321	217.904	221.227
ENSG00000064726	BTBD1	861.384	0.220087	0.0844057	2.60749	0.00912082	0.0843106	768.889	823.392	896.519	956.736
ENSG00000143179	UCK2	568.863	0.266599	0.102286	2.60641	0.00914961	0.0845128	495.808	536.95	653.712	588.982
ENSG00000153574	RPIA	242.119	0.385385	0.147974	2.60441	0.00920326	0.0849441	200.453	219.708	267.71	280.604
ENSG00000003249	DBNDD1	161.759	-0.4695	0.180376	-2.6029	0.00924395	0.0852552	191.738	183.775	143.194	128.331
ENSG00000064102	INTS13	636.366	0.242442	0.0932126	2.60096	0.0092963	0.0856733	583.93	582.124	687.954	691.455
ENSG00000127124	HIVEP3	32.3411	-1.07313	0.412809	-2.59957	0.00933395	0.0859554	42.6085	45.1736	17.6398	23.9423
ENSG00000112697	TMEM30A	1089.45	-0.196413	0.0756217	-2.5973	0.00939589	0.0864606	1126.22	1201.21	1007.55	1022.82
ENSG00000166181	API5	732.634	0.230576	0.0888382	2.59546	0.0094465	0.0868609	669.147	679.658	765.777	815.955
ENSG00000137825	ITPKA	103.677	-0.588038	0.226655	-2.59442	0.0094751	0.0870401	129.762	119.094	89.2368	76.6155
ENSG00000162664	ZNF326	378.209	0.317057	0.122216	2.59422	0.00948045	0.0870401	356.362	317.242	401.566	437.666
ENSG00000206573	THUMPD3-AS1	504.733	-0.28316	0.109161	-2.59397	0.00948738	0.0870401	588.771	519.497	433.733	476.932
ENSG00000162430	SELENON	597.768	-0.253633	0.0978492	-2.59208	0.00953982	0.0874555	677.862	622.164	549.948	541.097
ENSG00000181555	SETD2	948.689	0.207619	0.0801167	2.59146	0.00955694	0.0875467	872.505	889.099	981.605	1051.55
ENSG00000163428	LRRC58	555.441	0.264123	0.101954	2.59061	0.0095805	0.0876968	522.922	486.643	581.077	631.12
ENSG00000167930	FAM234A	544.656	-0.26475	0.102206	-2.59035	0.00958796	0.0876994	582.961	605.737	517.781	472.143
ENSG00000157193	LRP8	636.435	0.26042	0.100553	2.58987	0.00960108	0.0877536	607.171	550.297	740.873	647.401
ENSG00000131069	ACSS2	289.918	-0.350776	0.135501	-2.58872	0.00963322	0.0879815	326.342	323.402	266.673	243.254
ENSG00000135052	GOLM1	286.316	0.350889	0.135607	2.58755	0.0096662	0.0882167	248.872	254.615	312.329	329.447
ENSG00000261236	BOP1	1107.78	0.193027	0.0746335	2.58633	0.00970044	0.0884048	1005.17	1062.61	1190.17	1173.17
ENSG00000115170	ACVR1	167.543	-0.455989	0.176309	-2.5863	0.00970129	0.0884048	193.675	194.041	135.931	146.527
ENSG00000120733	KDM3B	1110.16	0.191202	0.0739478	2.58564	0.00971981	0.0885075	1053.59	1019.49	1195.36	1172.22
ENSG00000047648	ARHGAP6	460.439	0.28802	0.111508	2.58296	0.00979565	0.0891316	389.286	440.443	493.915	518.112
ENSG00000265241	RBM8A	255.25	0.373343	0.144558	2.58265	0.00980449	0.0891457	213.042	232.028	278.087	297.843
ENSG00000239306	RBM14	444.761	0.287436	0.111306	2.58238	0.00981208	0.0891483	383.476	417.856	495.991	481.72
ENSG00000130699	TAF4	190.577	0.427183	0.165464	2.58172	0.00983083	0.0892522	156.877	168.374	215.829	221.227
ENSG00000169499	PLEKHA2	51.683	-0.853741	0.330827	-2.58063	0.00986208	0.0894694	55.1973	78.0272	34.242	39.2654
ENSG00000108828	VAT1	1687	0.162912	0.0631892	2.57817	0.00993254	0.0900417	1571.67	1611.88	1813.79	1750.66
ENSG00000119318	RAD23B	1571.84	0.167743	0.0650728	2.57777	0.00994392	0.090078	1453.53	1508.18	1635.32	1690.33
ENSG00000119242	CCDC92	94.4314	-0.608606	0.236234	-2.57629	0.0099868	0.0903994	118.142	109.854	78.8605	70.8693
ENSG00000249069	LINC01033	1444.51	-0.171956	0.0667808	-2.57493	0.0100259	0.0905467	1533.9	1526.66	1386.28	1331.19
[truncated: 29,691 more rows]

## Sheet: DownReg.0.05
GeneID	GeneName	baseMean	log2FoldChange	lfcSE	stat	pvalue	padj	rnaseq.white.rep1	rnaseq.white.rep2	rnaseq.red.rep1	rnaseq.red.rep2
[truncated: 1,153 more rows]

[truncated: 1 more sheets: UpReg.0.05]
